# Supplementary material for: Two-dimensional cell membrane chromatography guided screening of myocardial protective compounds from Yindan Xinnaotong soft capsule
Source: Chin Med. 2025 Jan 4;20:5. doi: 10.1186/s13020-024-01046-1 (PMC11700464; doi:10.1186/s13020-024-01046-1)
Supplement: Supplementary file 2 — Supplementary Material 2. [file 13020_2024_1046_MOESM2_ESM.xlsx]

## Sheet: core_table_gene
st_gene_id	gene_id	gene_symbol	fpkm_Con1	fpkm_Con2	fpkm_Con3	fpkm_Con4	fpkm_Con5	fpkm_Con6	fpkm_YD1	fpkm_YD2	fpkm_YD3	fpkm_YD4	fpkm_YD5	fpkm_YD6	tpm_Con1	tpm_Con2	tpm_Con3	tpm_Con4	tpm_Con5	tpm_Con6	tpm_YD1	tpm_YD2	tpm_YD3	tpm_YD4	tpm_YD5	tpm_YD6	read_count_Con1	read_count_Con2	read_count_Con3	read_count_Con4	read_count_Con5	read_count_Con6	read_count_YD1	read_count_YD2	read_count_YD3	read_count_YD4	read_count_YD5	read_count_YD6	average_fpkm_Con	average_fpkm_YD	average_tpm_Con	average_tpm_YD	average_read_count_Con	average_read_count_YD	diffexp_log2fc_Con-vs-YD	diffexp_deseq2_qvalue_Con-vs-YD	diffexp_deseq2_pvalue_Con-vs-YD	gene_symbol	gene_other_symbol
5106	5106	PCK2	58.97	60.96	61.12	57.52	60.16	59.2	55.87	57.1	58.08	59.19	55.48	60.1	135.22	139.28	140.09	132.41	138.2	135.76	126.79	131.18	134.1	137.18	125.6	138.86	2367	2471	2467	2294	2411	2392	2256	2311	2354	2382	2218	2435	59.655	57.6367	136.827	132.285	2400.33	2326	-0.0549498	0.154623	0.0397799	PCK2	PEPCK+++PEPCK-M+++PEPCK2
84329	84329	HVCN1	0.09	0	0.04	0.07	0.03	0.1	0.07	0.14	0.15	0.07	0	0	0.22	0	0.09	0.15	0.08	0.23	0.17	0.32	0.34	0.16	0	0	3.06	0	1.18	2.04	1.01	3	2.29	4.31	4.47	2.12	0	0	0.055	0.0716667	0.128333	0.165	1.715	2.19833	0.251825	0.941483	0.763068	HVCN1	HV1+++VSOP
126129	126129	CPT1C	0.14	0.15	0.18	0.08	0.11	0.12	0.14	0.1	0.16	0.19	0.12	0.06	0.32	0.34	0.41	0.19	0.24	0.28	0.31	0.24	0.37	0.43	0.27	0.15	7	8	9	4	5	6	7	5	8	9	6	3	0.13	0.128333	0.296667	0.295	6.5	6.33333	-0.0463529	0.972472	0.911454	CPT1C	CATL1+++CPT1-B+++CPT1P+++CPTI-B+++CPTIC+++SPG73
9114	9114	ATP6V0D1	118.95	123.54	118.94	118.77	116.04	117.52	109.23	114.6	109.52	114.81	118.19	116.7	272.75	282.26	272.63	273.39	266.57	269.48	247.89	263.29	252.87	266.09	267.56	269.64	3575	3743.99	3600	3560	3489	3554.92	3311	3469	3319	3460.96	3528	3545	118.96	113.842	272.847	261.223	3587.15	3438.83	-0.0703516	0.0223624	0.0036195	ATP6V0D1	ATP6D+++ATP6DV+++P39+++VATX+++VMA6+++VPATPD
10446	10446	LRRN2	3.32	3.32	3.64	3.49	3.26	3.49	3.41	3.47	3.33	3.88	3.68	4.04	7.6	7.58	8.34	8.03	7.48	7.99	7.74	7.98	7.7	8.98	8.33	9.34	227.09	224.09	253.48	238.29	229.17	247.24	241.21	238.71	229.88	269.63	245.13	272.06	3.42	3.635	7.83667	8.345	236.56	249.437	0.0658424	0.650075	0.344535	LRRN2	FIGLER7+++GAC1+++LRANK1+++LRRN5
55556	55556	ENOSF1	23.03	24.58	23.14	23.37	23.95	24.28	24.65	23.07	23.05	23.55	23.93	22.62	52.82	56.17	53.05	53.8	55.01	55.68	55.95	53.01	53.23	54.59	54.18	52.27	1380.19	1591.93	1484.78	1541.58	1460.77	1524.39	1520.12	1480.98	1486.45	1536.57	1474.97	1422.43	23.725	23.4783	54.4217	53.8717	1497.27	1486.92	-0.0194862	0.829395	0.559399	ENOSF1	FUCD+++RTS+++TYMSAS
64834	64834	ELOVL1	89.88	90.53	82.82	82.9	86.71	81.72	84.63	88.05	84.23	83.99	84.74	90.79	206.09	206.83	189.83	190.83	199.19	187.38	192.06	202.3	194.49	194.66	191.82	209.76	2422	2460	2246	2225	2337	2201	2303	2387	2292	2277	2271	2461	85.76	86.0717	196.692	197.515	2315.17	2331.83	0.000614753	0.998246	0.984488	ELOVL1	CGI-88+++IKSHD+++Ssc1
10481	10481	HOXB13	0.21	0.14	0.18	0.14	0.18	0.3	0.11	0.09	0.12	0.07	0.16	0.17	0.49	0.32	0.4	0.33	0.41	0.68	0.24	0.2	0.28	0.16	0.36	0.4	12	8	10	8	10	17	6	5	7	4	9	10	0.191667	0.12	0.438333	0.273333	10.8333	6.83333	-0.673636	0.225066	0.0662616	HOXB13	HPC9+++PSGD
286336	286336	FAM78A	0.99	1.27	1.19	1.22	0.97	1.01	1.28	1.42	0.95	1.17	1.34	1.12	2.28	2.9	2.73	2.8	2.22	2.33	2.91	3.25	2.18	2.71	3.04	2.58	73	94	88	89	71	75	95	105	70	86	98	83	1.10833	1.21333	2.54333	2.77833	81.6667	89.5	0.12281	0.616843	0.313135	FAM78A	C9orf59
5786	5786	PTPRA	19.12	20.88	20.38	19.23	18.22	20.28	21.1	19.97	19.95	21.37	19.01	19.93	43.84	47.71	46.71	44.27	41.86	46.49	47.88	45.87	46.07	49.52	43.03	46.05	1164.28	1280.49	1244.39	1168.14	1115.73	1258.16	1291.64	1230.52	1220.56	1310.09	1138.22	1257.96	19.685	20.2217	45.1467	46.4033	1205.2	1241.5	0.0332089	0.686048	0.382114	PTPRA	HEPTP+++HLPR+++HPTPA+++HPTPalpha+++LRP+++PTPA+++PTPRL2+++R-PTP-alpha+++RPTPA
340547	340547	VSIG1	0.75	0.72	1.19	1.08	1	1.15	1.03	0.68	0.93	1.01	0.96	0.7	1.71	1.65	2.72	2.48	2.29	2.63	2.34	1.57	2.15	2.35	2.17	1.61	42.78	41.15	68.81	60.81	57.03	66.56	59.08	39.55	53.72	58.51	54.82	40.45	0.981667	0.885	2.24667	2.03167	56.19	51.0217	-0.14957	0.659074	0.354651	VSIG1	1700062D20Rik+++GPA34+++dJ889N15.1
9289	9289	ADGRG1	26.73	26.09	29.22	25.72	25.6	26.68	27.71	25.82	27.19	29.74	28.21	27.35	61.29	59.62	66.98	59.21	58.81	61.18	62.88	59.32	62.79	68.92	63.85	63.19	1973.01	1951.57	2173.76	1900.45	1881.9	1986.62	2051.96	1919.71	2038.44	2199.84	2072.17	2056.43	26.6733	27.67	61.1817	63.4917	1977.88	2056.43	0.046858	0.432814	0.172065	ADGRG1	BFPP+++BPPR+++GPR56+++TM7LN4+++TM7XN1
11266	11266	DUSP12	16.22	16.09	17.46	18	16.84	16.23	17.53	16.69	17.49	16	17.1	16.1	37.19	36.76	40.03	41.44	38.67	37.21	39.77	38.35	40.38	37.09	38.7	37.2	382	377	412	422	394	378	415	396	411	380	396	382	16.8067	16.8183	38.55	38.5817	394.167	396.667	-0.000493578	0.998246	0.992797	DUSP12	DUSP1+++YVH1
89781	89781	HPS4	11.66	11.31	11.62	11.42	11.5	11.37	11.85	12.6	13.52	13.12	12.69	13.19	26.75	25.85	26.63	26.28	26.41	26.08	26.9	28.96	31.22	30.41	28.73	30.48	936.03	899.19	914.98	903.97	903.25	908.61	967.66	1005.54	1056.02	1057.04	1002.44	1067.04	11.48	12.8283	26.3333	29.45	911.005	1025.96	0.162217	9.88267e-05	7.96787e-06	HPS4	BLOC3S2+++LE
9215	9215	LARGE1	17.81	17.66	16.56	16.6	15.88	17.2	14.64	14.61	14.39	14.93	13.96	15.38	40.83	40.35	37.96	38.21	36.49	39.43	33.21	33.57	33.22	34.6	31.59	35.52	1000.05	998.22	984.35	946.47	931.66	949.88	872.94	828.31	830.28	828.66	877.91	893.43	16.9517	14.6517	38.8783	33.6183	968.438	855.255	-0.189159	7.46847e-06	4.87567e-07	LARGE1	LARGE+++MDC1D+++MDDGA6+++MDDGB6
5546	5546	PRCC	41.2	39.75	41.63	39.47	40.97	41.22	41.67	41.32	41.47	42.04	42.4	40.92	94.46	90.82	95.42	90.85	94.11	94.51	94.57	94.93	95.76	97.43	95.97	94.54	1575	1533	1603	1505	1567	1587	1607	1591	1599	1612	1610	1581	40.7067	41.6367	93.3617	95.5333	1561.67	1600	0.0254684	0.669975	0.365055	PRCC	RCCP1+++TPRC
117584	117584	RFFL	4.49	4.8	4.92	4.5	4.61	4.72	5.25	5.09	5.23	5.63	5.27	5.34	10.29	10.96	11.29	10.36	10.59	10.81	11.91	11.69	12.07	13.06	11.93	12.34	608.37	656.34	672.46	608.66	625.46	644.03	717.74	695.14	714.78	766.25	709.8	731.68	4.67333	5.30167	10.7167	12.1667	635.887	722.565	0.174652	0.000420778	3.93355e-05	RFFL	CARP-2+++CARP2+++FRING+++RIFIFYLIN+++RNF189+++RNF34L
2171	2171	FABP5	5.14	5.59	5.85	5.24	6.23	5.02	5.68	6.52	7.43	6.97	6.11	7.25	11.78	12.78	13.42	12.05	14.31	11.51	12.89	14.99	17.16	16.15	13.82	16.75	61	67	70	62	74	60	68	78	89	83	72	87	5.51167	6.66	12.6417	15.2933	65.6667	79.5	0.266099	0.134887	0.0332873	FABP5	E-FABP+++EFABP+++KFABP+++PA-FABP+++PAFABP
65117	65117	RSRC2	30.38	32.19	30.57	33.3	32.46	31.38	31.9	33.49	31.78	33.81	34.9	31.98	69.67	73.54	70.07	76.66	74.57	71.96	72.38	76.94	73.38	78.35	79	73.89	1288.89	1383.96	1321.07	1410.75	1384.25	1347.44	1360.1	1432.81	1360.36	1449.21	1483.96	1373.57	31.7133	32.9767	72.745	75.6567	1356.06	1410	0.0468119	0.429503	0.169872	RSRC2	NA
23586	23586	DDX58	9.45	10.27	9.04	8.4	8.72	8.82	3.42	2.51	3.31	3.72	2.71	2.97	21.68	23.47	20.71	19.34	20.03	20.23	7.76	5.77	7.65	8.63	6.12	6.87	819.68	897.06	789.2	725.87	755.47	768.58	298.87	219.11	289.43	322.55	233.2	260.56	9.11667	3.10667	20.91	7.13333	792.643	270.62	-1.56154	4.82045e-105	6.91638e-108	DDX58	RIG-I+++RIG1+++RIGI+++RLR-1+++SGMRT2
118442	118442	GPR62	0	0.05	0.03	0.03	0	0	0.03	0	0	0	0	0	0	0.12	0.06	0.06	0	0	0.06	0	0	0	0	0	0	2	1	1	0	0	1	0	0	0	0	0	0.0183333	0.005	0.04	0.01	0.666667	0.166667	-1.38476	0.698414	0.397084	GPR62	GPCR8+++KPG_005
136242	136242	PRSS37	0.2	0.18	0.13	0.13	0.31	0.07	0.12	0.22	0.19	0.15	0.2	0.14	0.45	0.41	0.31	0.3	0.72	0.15	0.26	0.5	0.43	0.36	0.45	0.33	10.95	8.02	11	7.64	11.1	9.1	7	10.98	13.41	13.61	12.03	10.74	0.17	0.17	0.39	0.388333	9.635	11.295	0.205638	0.809494	0.530966	PRSS37	TRYX2
114960	114960	TSGA13	0.41	0.28	0.27	0.43	0.16	0.21	0.21	0.06	0.15	0.25	0.37	0.4	0.93	0.64	0.62	0.98	0.36	0.49	0.47	0.13	0.34	0.57	0.84	0.93	15.36	10.7	10.26	16.15	5.94	8.12	7.97	2.22	5.66	9.39	14.01	15.4	0.293333	0.24	0.67	0.546667	11.0883	9.10833	-0.30894	0.727299	0.431579	TSGA13	NA
9382	9382	COG1	9.35	9.32	9.6	8.89	9.14	8.98	9.06	9.07	9.66	9.23	9.21	10.01	21.45	21.3	22	20.46	20.98	20.59	20.56	20.83	22.31	21.39	20.84	23.13	525.18	527.95	542.64	497.68	513.12	507.84	513.01	512.68	547.12	519.79	513.41	568	9.21333	9.37333	21.13	21.51	519.068	529.002	0.0184551	0.908888	0.698143	COG1	CDG2G+++LDLB
497190	497190	CLEC18B	0.3	0.32	0.63	0.41	0	0.54	0.27	0.18	0.3	0	0.25	0.23	0.69	0.74	1.45	0.94	0	1.23	0.61	0.4	0.69	0	0.57	0.53	9.33	11.77	19.72	14.52	0	16.79	8.36	5.48	9.48	0	8.41	8.37	0.366667	0.205	0.841667	0.466667	12.0217	6.68333	-0.86661	0.494247	0.213589	CLEC18B	MRCL2
81930	81930	KIF18A	13.91	14.04	13.48	14.92	14.69	14.2	13.12	13.76	13.9	12.63	13.45	12.82	31.91	32.08	30.91	34.35	33.75	32.57	29.78	31.61	32.1	29.28	30.45	29.61	876	900	867	941	941	914	845	878	891	809	845	826	14.2067	13.28	32.595	30.4717	906.5	849	-0.10421	0.0410312	0.00762386	KIF18A	MS-KIF18A+++PPP1R99
83714	83714	NRIP2	1.36	0.83	0.8	0.79	1.11	0.98	1.11	0.83	1.27	1.02	0.94	1.13	3.12	1.89	1.83	1.83	2.55	2.24	2.53	1.91	2.92	2.37	2.12	2.62	80.82	47.17	46.52	47.73	60.69	57.58	64.45	49.68	69.7	61.69	53.86	70.36	0.978333	1.05	2.24333	2.41167	56.7517	61.6233	0.108922	0.768464	0.479669	NRIP2	NA
51274	51274	KLF3	7.55	7.48	7.68	7.93	7.79	7.84	7.66	7.05	7.46	8.15	7.73	7.76	17.32	17.08	17.61	18.26	17.9	17.99	17.38	16.19	17.23	18.88	17.5	17.92	755	754	768	792	775	786	776	703	751	815	767	779	7.71167	7.635	17.6933	17.5167	771.667	765.167	-0.0217728	0.849732	0.59616	KLF3	BKLF
53919	53919	SLCO1C1	0.01	0	0	0	0.01	0	0	0.02	0.01	0.01	0	0	0.01	0	0	0	0.01	0.01	0	0.04	0.02	0.02	0.01	0	1.99	0	0	0.46	1.75	1.56	0	1	3.04	2.06	1.33	0	0.00333333	0.00666667	0.005	0.015	0.96	1.23833	1.21251	0.641603	0.335959	SLCO1C1	OATP-F+++OATP1+++OATP14+++OATP1C1+++OATPF+++OATPRP5+++SLC21A14
5202	5202	PFDN2	60.19	53.94	52.35	58	55.61	58.97	58.35	51.5	50.84	50.64	59.11	51.29	138.01	123.23	119.98	133.51	127.75	135.22	132.41	118.31	117.39	117.36	133.82	118.51	634	573	556	605	586	626	619	543	540	534	615	544	56.51	53.6217	129.617	122.967	596.667	565.833	-0.0860801	0.294621	0.0970537	PFDN2	PFD2
23552	23552	CDK20	3.23	3.63	3.54	3.32	3.33	4.2	4.81	4.51	4.97	3.89	4.15	3.69	7.41	8.29	8.11	7.64	7.66	9.63	10.91	10.35	11.48	9.03	9.4	8.52	129	144	137	128	128	166	188	181	197	150	160	147	3.54167	4.33667	8.12333	9.94833	138.667	170.5	0.288834	0.0154045	0.00233096	CDK20	CCRK+++CDCH+++P42+++PNQALRE
56907	56907	SPIRE1	14.89	15.58	15.23	15.71	15.15	14.54	15.43	15.24	16.26	16.11	15.57	16.2	34.14	35.59	34.9	36.17	34.81	33.35	35.02	35.02	37.55	37.34	35.25	37.43	1575.17	1617.08	1585.91	1630.54	1558.43	1530.26	1609.36	1587.56	1709.09	1686.37	1602.82	1719	15.1833	15.8017	34.8267	36.2683	1582.9	1652.37	0.0523535	0.270634	0.0858494	SPIRE1	Spir-1
9896	9896	FIG4	14.32	13.87	13.21	14.88	13.93	13.08	11.91	12.22	11.91	11.54	11.38	11.95	32.84	31.68	30.29	34.25	32	30	27.04	28.07	27.49	26.74	25.77	27.6	807	789	746	835	782	741	677	689	674	652	637	679	13.8817	11.8183	31.8433	27.1183	783.333	668	-0.23959	4.19372e-07	2.18006e-08	FIG4	ALS11+++BTOP+++CMT4J+++KIAA0274+++SAC3+++YVS+++dJ249I4.1
79776	79776	ZFHX4	0	0	0	0	0	0	0	0	0	0	0	0	0.01	0	0	0	0	0	0	0	0	0	0.01	0.01	1	0	0	0	0	0	0	0	0	0	1	1	0	0	0.00166667	0.00333333	0.166667	0.333333	0.471313	0.956607	0.813761	ZFHX4	ZFH4+++ZHF4
1607	1607	DGKB	0.28	0.31	0.31	0.3	0.22	0.27	0.29	0.29	0.24	0.24	0.39	0.28	0.63	0.7	0.7	0.7	0.5	0.62	0.65	0.67	0.55	0.56	0.88	0.64	36.4	39.94	40.6	39.66	28.45	36.09	38.13	37.97	31.46	31.44	50.37	35.53	0.281667	0.288333	0.641667	0.658333	36.8567	37.4833	0.0172355	0.978383	0.92288	DGKB	DAGK2+++DGK+++DGK-BETA
158931	158931	TCEAL6	0	0	0.01	0	0	0	0	0	0.01	0	0	0	0	0	0.02	0	0	0	0	0	0.01	0	0	0	0	0	0.46	0	0	0	0	0	0.37	0	0	0	0.00166667	0.00166667	0.00333333	0.00166667	0.0766667	0.0616667	NA	NA	NA	TCEAL6	Tceal3+++WEX2
55829	55829	SELENOS	42.47	40.31	39.2	40.83	39.2	39.43	44.79	37.99	38.72	42.38	42.03	40.89	97.38	92.1	89.84	93.99	90.05	90.41	101.65	87.29	89.41	98.22	95.15	94.48	949	910	882	912	875	887	1011	859	877	952	936	925	40.24	41.1333	92.295	94.3667	902.5	926.667	0.0285132	0.777802	0.490835	SELENOS	AD-015+++ADO15+++SBBI8+++SELS+++SEPS1+++VIMP
4108	4108	MAGEA9	0.03	0.03	0	0.03	0.01	0.06	0	0.03	0.06	0.1	0.03	0.03	0.07	0.07	0	0.07	0.03	0.15	0	0.07	0.14	0.23	0.07	0.07	1	1	0	1	0.5	2.05	0	1	2	3.17	1	1	0.0266667	0.0416667	0.065	0.0966667	0.925	1.36167	0.668928	0.801866	0.52114	MAGEA9	CT1.9+++MAGE9
9830	9830	TRIM14	21.83	24.07	22.28	21.69	23.41	21.57	17.33	16.36	16.03	17.49	17.45	16.8	50.05	54.99	51.07	49.93	53.77	49.45	39.33	37.58	37.02	40.53	39.5	38.81	1779.35	1976.67	1823.27	1771.41	1858.5	1760.57	1401.54	1315.87	1310.71	1433.23	1392.86	1366.23	22.475	16.91	51.5433	38.795	1828.3	1370.07	-0.426005	5.03504e-34	4.47349e-36	TRIM14	NA
729092	729092	AGAP5	5.1	4.92	4.68	4.64	4.62	3.43	4.28	4.36	3.62	4.52	4.25	4.76	11.7	11.25	10.73	10.67	10.61	7.86	9.7	10.01	8.36	10.48	9.62	11.01	257.91	251.17	238.34	233.75	233.59	174.55	218.06	221.85	184.69	229.39	213.35	243.44	4.565	4.29833	10.47	9.86333	231.552	218.463	-0.0935031	0.576337	0.278134	AGAP5	CTGLF2
3887	3887	KRT81	2.48	2.43	2.42	1.85	2.35	2.15	2.7	3.36	2.76	2.53	2.52	2.87	5.68	5.56	5.56	4.26	5.4	4.92	6.12	7.72	6.37	5.85	5.71	6.63	88.16	87.32	86.92	65.7	83.76	77	96.9	120.4	98.97	90.19	89.27	103.22	2.28	2.79	5.23	6.4	81.4767	99.825	0.284727	0.066958	0.013717	KRT81	HB1+++Hb-1+++K81+++KRTHB1+++MLN137+++ghHkb1+++hHAKB2-1
64110	64110	MAGEF1	42.36	41.61	39.96	41.98	40.48	44.12	40.95	40.69	38.58	39.3	42.26	39.41	97.12	95.06	91.59	96.64	93	101.17	92.93	93.49	89.07	91.08	95.66	91.06	1325	1313	1259	1310	1267	1390	1292	1282	1217	1233	1313	1246	41.7517	40.1983	95.7633	92.215	1310.67	1263.83	-0.0619827	0.219779	0.0641434	MAGEF1	MAGE-F1
347	347	APOD	2.99	2.77	2.97	3.32	2.99	3.22	3.48	3.03	3.35	3.63	3.47	2.83	6.85	6.33	6.8	7.65	6.86	7.39	7.89	6.96	7.73	8.41	7.85	6.53	46	43	46	51	46	50	54	47	52	56	53	44	3.04333	3.29833	6.98	7.56167	47	51	0.108304	0.757653	0.465178	APOD	NA
1962	1962	EHHADH	2.21	2.08	2.39	2.47	2.25	2.74	2.44	2.15	2.57	2.6	2.34	2.61	5.08	4.75	5.48	5.68	5.17	6.29	5.54	4.94	5.94	6.03	5.29	6.02	157.69	150.04	171.71	175.2	160.45	197.22	176.03	154.46	184.61	185.85	165.49	188	2.35667	2.45167	5.40833	5.62667	168.718	175.74	0.0493078	0.830851	0.562034	EHHADH	ECHD+++FRTS3+++L-PBE+++LBFP+++LBP+++MFE1+++PBFE
55147	55147	RBM23	48.52	45.74	46.97	45	47.63	48.48	47.34	46.37	48.51	45.55	45.69	49.03	111.26	104.51	107.66	103.57	109.4	111.17	107.43	106.54	112	105.56	103.42	113.29	2436.09	2309.16	2353.5	2245.13	2337.88	2430.17	2372.17	2362.4	2423.5	2327.48	2283.45	2463.59	47.0567	47.0817	107.928	108.04	2351.99	2372.1	0.00262272	0.977832	0.920957	RBM23	CAPERbeta+++PP239+++RNPC4
10694	10694	CCT8	104.64	107.46	105.73	108.03	109.99	107.42	114.72	112.01	114.33	103.43	107.57	107.59	239.95	245.5	242.33	248.66	252.67	246.31	260.34	257.33	264	239.7	243.5	248.58	3582.14	3714.4	3647.78	3688.95	3764.77	3703.88	3961.24	3864.08	3947.47	3552.47	3660.82	3722.45	107.212	109.942	245.903	252.242	3683.65	3784.76	0.0294965	0.55909	0.262314	CCT8	C21orf112+++Cctq+++D21S246+++PRED71
7080	7080	NKX2-1	0.15	0.17	0.17	0.1	0.25	0.1	0.12	0.07	0.1	0.07	0.12	0.22	0.34	0.39	0.39	0.23	0.56	0.22	0.28	0.17	0.23	0.17	0.28	0.51	6	7	7	4	10	4	5	3	4	3	5	9	0.156667	0.116667	0.355	0.273333	6.33333	4.83333	-0.399832	0.684186	0.380359	NKX2-1	BCH+++BHC+++NK-2+++NKX2.1+++NKX2A+++NMTC1+++T/EBP+++TEBP+++TITF1+++TTF-1+++TTF1
116841	116841	SNAP47	11.78	10.58	11.64	10.66	11.57	11.3	11.42	12.06	11.29	11.86	10.17	10.96	27.01	24.18	26.68	24.53	26.58	25.91	25.9	27.71	26.06	27.48	23.01	25.32	554.26	470.58	500.14	497.9	494.95	480.43	498.8	521.82	512.25	515.14	465.57	488.6	11.255	11.2933	25.815	25.9133	499.71	500.363	-0.00785038	0.956607	0.8777	SNAP47	C1orf142+++ESFI5812+++HEL-S-290+++HEL170+++SNAP-47+++SVAP1
1870	1870	E2F2	8.85	9.44	9.35	8.69	8.89	9.77	9.16	10.46	9.12	9.45	9.89	9.76	20.29	21.57	21.43	20.01	20.42	22.41	20.78	24.03	21.06	21.9	22.39	22.54	796.67	772.62	763.69	748.38	775.47	799.54	758.38	890.26	784.48	812.72	845.03	828.4	9.165	9.64	21.0217	22.1167	776.062	819.878	0.0700879	0.290148	0.0949814	E2F2	E2F-2
7058	7058	THBS2	0.07	0.11	0.08	0.08	0.08	0.11	0.11	0.11	0.1	0.12	0.14	0.1	0.15	0.24	0.18	0.18	0.18	0.24	0.24	0.26	0.24	0.29	0.31	0.22	7	10	8	8	8	11	11	12	10	13	14	10	0.0883333	0.113333	0.195	0.26	8.66667	11.6667	0.419796	0.471552	0.197329	THBS2	TSP2
64420	64420	SUSD1	4.78	4.7	5.42	4.9	4.88	4.78	5.28	5.25	5.6	5	5.39	5.27	10.97	10.73	12.42	11.29	11.2	10.97	11.99	12.06	12.94	11.59	12.19	12.19	270	266	285	275	245	260	279	297	299	283	278	300	4.91	5.29833	11.2633	12.16	266.833	289.333	0.107229	0.284297	0.0920305	SUSD1	NA
57122	57122	NUP107	27.87	27.76	26.92	29.34	30.16	29.23	30.19	30.69	30.38	30.8	28.38	30	63.9	63.42	61.71	67.54	69.28	67.03	68.51	70.5	70.14	71.38	64.25	69.3	1715.81	1699.09	1648.89	1798.25	1843.83	1793.61	1836.72	1895.69	1850.34	1885.78	1721.57	1846.44	28.5467	30.0733	65.48	69.0133	1749.91	1839.42	0.0621655	0.193644	0.0538903	NUP107	NPHS11+++NUP84+++ODG6+++ODG6; GAMOS7
9406	9406	ZRANB2	31.76	31.27	31.8	33.93	33.14	32.71	30.75	31.85	30.25	31.96	31.77	29.97	72.82	71.44	72.89	78.09	76.12	75	69.78	73.17	69.85	74.07	71.91	69.23	1686	1672	1696	1791	1754	1740	1644	1699	1620	1698	1678	1602	32.435	31.0917	74.3933	71.335	1723.17	1656.83	-0.0662498	0.107769	0.0249901	ZRANB2	ZIS+++ZIS1+++ZIS2+++ZNF265
10563	10563	CXCL13	1.08	1.17	1.36	1.23	1.36	0.65	0.28	0.42	0.28	0.23	0.33	0.51	2.48	2.67	3.11	2.82	3.13	1.5	0.64	0.97	0.65	0.54	0.75	1.18	23	25	29	26	29	14	6	9	6	5	7	11	1.14167	0.341667	2.61833	0.788333	24.3333	7.33333	-1.74046	2.27064e-07	1.14528e-08	CXCL13	ANGIE+++ANGIE2+++BCA-1+++BCA1+++BLC+++BLR1L+++SCYB13
9702	9702	CEP57	9.27	10.44	10.12	10.17	10.15	10.59	9.71	10.49	10.37	10.26	9.68	10.3	21.26	23.86	23.2	23.42	23.31	24.29	22.04	24.1	23.94	23.79	21.92	23.79	535	610	598	588	592	621	573	613	609	601	556	606	10.1233	10.135	23.2233	23.2633	590.667	593	-0.00384559	0.982986	0.933389	CEP57	MVA2+++PIG8+++TSP57
1841	1841	DTYMK	44.2	43.86	45.14	45.8	42.18	44.9	43.86	44.93	42.78	40.42	43.66	43.13	101.34	100.2	103.47	105.42	96.88	102.96	99.53	103.23	98.77	93.67	98.84	99.64	839.27	841.15	862.01	861.28	804.38	860.52	837.66	860.08	818.05	768.33	819.64	828.75	44.3467	43.13	101.712	98.9467	844.768	822.085	-0.049078	0.480344	0.203366	DTYMK	CDC8+++PP3731+++TMPK+++TYMK
8942	8942	KYNU	111.04	110.38	108.71	112.55	108.33	106.84	99.56	98.18	97.17	97.27	95.41	89.01	254.63	252.19	249.17	259.06	248.85	244.99	225.93	225.56	224.37	225.43	215.99	205.65	4285.45	4259.65	4173.14	4340.76	4224.66	4155.21	3926.57	3940.31	3850.17	3848.28	3763.81	3563.06	109.642	96.1	251.482	220.488	4239.81	3815.37	-0.161846	2.15451e-09	8.58426e-11	KYNU	KYNUU+++VCRL2
55148	55148	UBR7	28.21	28.77	26.94	28.79	28.32	29.16	26.72	26.86	26.01	26.35	24.92	25.01	64.68	65.72	61.75	66.26	65.04	66.87	60.63	61.72	60.05	61.07	56.42	57.79	1840	1893	1770	1873	1848	1916	1758	1765	1711	1724	1615	1649	28.365	25.9783	65.0533	59.6133	1856.67	1703.67	-0.133736	7.93287e-05	6.29079e-06	UBR7	C14orf130+++LICAS
392636	392636	AGMO	0.09	0.08	0.16	0.11	0	0.19	0.13	0.05	0.12	0.14	0.2	0.04	0.21	0.18	0.36	0.25	0	0.43	0.28	0.11	0.28	0.32	0.45	0.09	4.16	3.56	7.3	5.02	0	8.64	5.81	2.14	5.58	6.39	8.98	1.82	0.105	0.113333	0.238333	0.255	4.78	5.12	-0.00642091	0.998246	0.990718	AGMO	TMEM195
4957	4957	ODF2	31.76	31.05	29.51	29.73	30.76	30.45	29.79	30.63	27.77	29.75	29.27	26.86	72.83	70.94	67.64	68.43	70.67	69.81	67.61	70.37	64.13	68.94	66.25	62.07	2007	1957	1863	1851	1894	1882	1811	1850	1778	1815	1825	1688	30.5433	29.0117	70.0533	66.5617	1909	1794.5	-0.0988244	0.00811497	0.00109985	ODF2	CT134+++ODF2/1+++ODF2/2+++ODF84
29882	29882	ANAPC2	26.97	25.29	24.95	24.79	24.79	25.23	25.88	25.92	22.67	25.54	26.34	26.39	61.85	57.78	57.19	57.05	56.95	57.86	58.73	59.54	52.34	59.19	59.62	60.97	1331	1259	1240	1220	1224	1254	1288	1288	1128	1264	1291	1316	25.3367	25.4567	58.1133	58.3983	1254.67	1262.5	-0.000586766	0.998246	0.987469	ANAPC2	APC2
84498	84498	FAM120B	22.45	22.51	22.91	23.57	23.29	21.65	23.86	22.91	23.9	23.18	23.12	24.42	51.48	51.44	52.52	54.25	53.51	49.65	54.14	52.63	55.19	53.73	52.34	56.42	1476	1503	1509	1526	1526	1471	1587	1496	1571	1517	1424	1572	22.73	23.565	52.1417	54.075	1501.83	1527.83	0.0150576	0.866098	0.626216	FAM120B	CCPG+++KIAA1838+++PGCC1+++SAN1+++dJ894D12.1
135112	135112	NCOA7	3.66	3.76	3.72	3.54	3.34	3.23	3.85	4.06	4.27	4.08	3.87	4.33	8.39	8.59	8.53	8.14	7.67	7.41	8.75	9.32	9.86	9.46	8.76	10	371	384.88	388.71	354.85	346.31	328.49	396.02	412.01	435.5	430.81	390.73	451.43	3.54167	4.07667	8.12167	9.35833	362.373	419.417	0.201995	0.00370211	0.000449781	NCOA7	ERAP140+++ESNA1+++NCOA7-AS+++Nbla00052+++Nbla10993+++TLDC4+++dJ187J11.3
8929	8929	PHOX2B	0	0	0	0.02	0	0.02	0	0.02	0.02	0	0.03	0	0	0	0	0.04	0	0.04	0	0.04	0.04	0	0.06	0	0	0.08	0	1	0	1	0	1	1	0	1.3	0	0.00666667	0.0116667	0.0133333	0.0233333	0.346667	0.55	0.471401	0.943431	0.768546	PHOX2B	CCHS+++NBLST2+++NBPhox+++PMX2B
723961	723961	INS-IGF2	0	0	0	0	0	0	0	0	0.07	0	0	0	0	0	0	0	0	0	0	0	0.15	0	0	0	0	0	0	0	0	0	0	0	1	0	0	0	0	0.0116667	0	0.025	0	0.166667	0.471303	0.956607	0.879797	INS-IGF2	INSIGF
55612	55612	FERMT1	1.09	1.11	1.26	1.08	1.12	1.2	1.52	1.33	1.3	1.39	1.33	1.49	2.49	2.53	2.88	2.5	2.56	2.75	3.44	3.05	3	3.22	3	3.45	98	103	111	95	98	105	136	119	117	124	118	136	1.14333	1.39333	2.61833	3.19333	101.667	125	0.288613	0.0217573	0.00349755	FERMT1	C20orf42+++DTGCU2+++KIND1+++UNC112A+++URP1
5077	5077	PAX3	0.03	0.04	0.02	0	0	0	0.02	0	0.03	0.02	0.03	0.07	0.08	0.08	0.04	0	0	0	0.04	0	0.06	0.04	0.06	0.17	2	2	1	0	0	0	1	0	1	1	1	4	0.015	0.0283333	0.0333333	0.0616667	0.833333	1.33333	0.668448	0.814505	0.537265	PAX3	CDHS+++HUP2+++WS1+++WS3
1773	1773	DNASE1	20.89	23.11	22.44	20.55	22.65	21	20.15	20.35	20.37	20.25	20.33	20.02	47.89	52.8	51.42	47.31	52.03	48.15	45.72	46.74	47.02	46.94	46.02	46.24	1928.34	2061.49	1956.72	1763.75	1944.38	1915.22	1792.49	1802.94	1794.33	1827.31	1871.48	1799.23	21.7733	20.245	49.9333	46.4467	1928.32	1814.63	-0.0970794	0.012837	0.00188719	DNASE1	DNL1+++DRNI
10155	10155	TRIM28	124.59	126.17	125.04	117.94	126.1	120.23	135.5	130.49	133.32	134.75	134.01	142.2	285.7	288.26	286.59	271.47	289.67	275.7	307.5	299.78	307.83	312.28	303.37	328.53	7201	7349	7346	6823	7232	7085	7939	7655	7799	7773	7760	8274	123.345	135.045	282.898	309.882	7172.67	7866.67	0.123704	2.03701e-07	1.01732e-08	TRIM28	KAP1+++PPP1R157+++RNF96+++TF1B+++TIF1B
10985	10985	GCN1	31.94	30.38	30.55	30.13	30.93	30.97	30.49	33.17	33.58	32.3	32.43	34.84	73.24	69.41	70.02	69.35	71.05	71.01	69.18	76.2	77.55	74.86	73.42	80.49	5221	5009	5029	4912	5058	5098	5026	5460	5536	5295	5266	5755	30.8167	32.8017	70.68	75.2833	5054.5	5389.67	0.0829672	0.01319	0.00194782	GCN1	GCN1L+++GCN1L1+++PRIC295
378108	378108	TRIM74	19.96	19.54	21.3	19.52	20.25	20.37	18.51	19.27	18.77	17.77	17.78	18.57	45.76	44.64	48.82	44.92	46.51	46.72	42	44.26	43.34	41.18	40.25	42.91	619.51	608.28	648.64	596.56	626.97	627.76	578.28	597.6	582.76	549.39	542.48	575.15	20.1567	18.445	46.2283	42.3233	621.287	570.943	-0.131167	0.0194384	0.00304646	TRIM74	TRIM50C
51117	51117	COQ4	31.61	28.39	31.45	32.13	27.08	30.73	32.89	31.69	30.02	29.46	33.58	33.84	72.48	64.86	72.09	73.95	62.21	70.47	74.64	72.8	69.31	68.28	76.01	78.19	591	552	608	590	517	571	622	593	564	571	629	633	30.2317	31.9133	69.3433	73.205	571.5	602	0.0655639	0.444275	0.179894	COQ4	CGI-92+++COQ10D7
339123	339123	JMJD8	23.84	25.18	25.74	23.52	24.69	23.6	23.16	23.15	22.87	23.5	24.9	25.84	54.66	57.53	58.99	54.14	56.72	54.12	52.56	53.19	52.8	54.47	56.36	59.7	830.5	878.07	904.13	823.06	864.56	832.69	821.38	815.05	802.51	838.38	856.23	915.13	24.4283	23.9033	56.0267	54.8467	855.502	841.447	-0.0332914	0.709095	0.411417	JMJD8	C16orf20+++PP14397
220988	220988	HNRNPA3	114.12	113.17	108.81	126.45	121.58	118.68	119.53	121.3	114.85	111.58	126.4	105.54	261.68	258.56	249.41	291.08	279.29	272.14	271.26	278.67	265.18	258.6	286.14	243.84	9079.73	8958.03	8576.8	9868.76	9449.98	9234.65	9585.6	9568.44	9095.39	8654.52	9813.62	8384.42	117.135	116.533	268.693	267.282	9194.66	9183.67	-0.0114071	0.956607	0.80932	HNRNPA3	2610510D13Rik+++D10S102+++FBRNP+++HNRPA3
2116	2116	ETV2	0.33	0.35	0.3	0.28	0.32	0.36	0.35	0.42	0.31	0.27	0.21	0.3	0.76	0.8	0.69	0.64	0.73	0.82	0.8	0.96	0.71	0.63	0.47	0.69	10	11	7	9	8	9	10	10	10	8	6	8	0.323333	0.31	0.74	0.71	9	8.66667	-0.0643957	0.956607	0.852844	ETV2	ER71+++ETSRP71
85449	85449	KIAA1755	0.18	0.24	0.16	0.1	0.11	0.18	0.19	0.12	0.11	0.13	0.12	0.25	0.4	0.55	0.36	0.23	0.26	0.42	0.42	0.27	0.26	0.31	0.27	0.57	19.42	27.35	17.12	11.46	11.65	19.45	21.45	12.77	12.61	16.09	12.33	27.82	0.161667	0.153333	0.37	0.35	17.7417	17.1783	-0.0657234	0.956607	0.817971	KIAA1755	NA
54936	54936	ADPRS	16.7	15.4	13.78	13.35	13.96	13.5	14.67	15.11	13.87	14.55	15.18	16.24	38.29	35.19	31.58	30.74	32.07	30.96	33.28	34.72	32.02	33.73	34.36	37.52	500	465	416	403	421	405	446	458	419	440	455	494	14.4483	14.9367	33.1383	34.2717	435	452	0.0456154	0.736186	0.442153	ADPRS	ADPRHL2+++ARH3+++CONDSIAS
1778	1778	DYNC1H1	33.14	31.33	32.77	31.35	33.48	32.82	31.69	33.02	32.94	32.24	32.07	34.46	75.99	71.57	75.12	72.17	76.92	75.27	71.92	75.86	76.06	74.71	72.6	79.63	12481.6	11902.6	12431.9	11778.6	12617.5	12452	12039.8	12525.3	12512	12176.8	11998.9	13119.4	32.4817	32.7367	74.5067	75.13	12277.4	12395.4	0.00413712	0.956607	0.856379	DYNC1H1	CMT2O+++DHC1+++DHC1a+++DNCH1+++DNCL+++DNECL+++DYHC+++Dnchc1+++HL-3+++SMALED1+++p22
84033	84033	OBSCN	0.31	0.4	0.35	0.28	0.28	0.41	0.26	0.25	0.25	0.32	0.36	0.29	0.7	0.92	0.8	0.64	0.65	0.94	0.6	0.57	0.58	0.74	0.82	0.67	132	178	156	124	130	171	125	109	114	139	152	131	0.338333	0.288333	0.775	0.663333	148.5	128.333	-0.219194	0.15164	0.0388534	OBSCN	ARHGEF30+++UNC89
115557	115557	ARHGEF25	2.68	3.19	2.9	2.52	3.03	3.06	2.94	3.04	3.17	3.17	3.52	2.88	6.14	7.29	6.66	5.79	6.97	7.01	6.67	6.97	7.32	7.36	7.98	6.65	127	150	138	119	141	145	133	135	147	151	166	138	2.89667	3.12	6.64333	7.15833	136.667	145	0.076186	0.706887	0.407988	ARHGEF25	GEFT+++p63RhoGEF
196403	196403	DTX3	9.78	11.06	11.6	9.26	10.3	10.75	11.47	10.98	10.53	13.37	12.38	11.73	22.43	25.26	26.59	21.31	23.66	24.65	26.03	25.22	24.32	30.99	28.03	27.11	418	465	477	389	428	459	472	468	441	544	520	492	10.4583	11.7433	23.9833	26.95	439.333	489.5	0.146854	0.0613808	0.0123432	DTX3	RNF154+++deltex3
56994	56994	CHPT1	29.14	27.96	30.33	29.1	29.59	31.19	26.7	26.48	25.16	25.21	26.07	26.26	66.82	63.87	69.52	66.98	67.98	71.53	60.6	60.83	58.1	58.42	59.02	60.68	823.77	808.91	876.97	835.87	853.87	902.8	776.7	764.97	730.82	728.76	746.89	760.89	29.5517	25.98	67.7833	59.6083	850.365	751.505	-0.187937	2.69501e-05	1.94976e-06	CHPT1	CPT+++CPT1
114785	114785	MBD6	24.88	25.35	24.3	23.26	24.03	24.31	22.57	23.15	25.86	27.46	28.64	26.42	57.04	57.93	55.69	53.55	55.19	55.75	51.21	53.18	59.71	63.64	64.83	61.04	1870.46	1933.58	1849.87	1757.44	1803.75	1848.36	1722.04	1756.22	1953.59	2036.07	2128.83	1961.34	24.355	25.6833	55.8583	58.935	1843.91	1926.35	0.054058	0.489797	0.20999	MBD6	NA
128853	128853	DUSP15	0.42	0.2	0.35	0.18	0.18	0.25	0.15	0.35	0.36	0.25	0.55	0.44	0.97	0.45	0.79	0.41	0.41	0.57	0.34	0.79	0.82	0.57	1.25	1.02	9	4	8	4	4	5	3	7	8	5	11	9	0.263333	0.35	0.6	0.798333	5.66667	7.16667	0.330012	0.736352	0.442713	DUSP15	C20orf57+++VHY
114571	114571	SLC22A9	0.15	0.29	0.17	0.15	0.1	0.1	0.12	0.22	0.18	0.07	0.12	0.09	0.35	0.67	0.4	0.34	0.23	0.24	0.28	0.51	0.42	0.17	0.27	0.21	6.67	13.01	8.15	6.98	4.79	4.69	5.4	9.85	8.58	3.21	5.18	4.03	0.16	0.133333	0.371667	0.31	7.38167	6.04167	-0.279268	0.806428	0.526641	SLC22A9	HOAT4+++OAT4+++OAT7+++UST3H+++ust3
221154	221154	MICU2	29.68	31.04	29.39	32.07	31.27	30.33	30.14	29.56	30.46	28.34	28.73	29.57	68.07	70.92	67.36	73.81	71.83	69.55	68.39	67.91	70.33	65.67	65.03	68.32	1032	1088	1029	1112	1087	1062	1056	1035	1068	988	992	1039	30.63	29.4667	70.2567	67.6083	1068.33	1029.67	-0.0628722	0.252466	0.0775183	MICU2	1110008L20Rik+++EFHA1
56993	56993	TOMM22	28.73	26.85	25.82	28.38	28.35	27.82	28.64	27.29	27.92	28.19	28.19	27.86	65.87	61.33	59.19	65.33	65.13	63.78	65.01	62.71	64.48	65.33	63.81	64.36	1078.19	1016.35	976.07	1062.4	1064.62	1051.4	1084.34	1031.66	1056.89	1060.97	1050.86	1056.6	27.6583	28.015	63.4383	64.2833	1041.51	1056.89	0.0109389	0.939901	0.758392	TOMM22	1C9-2+++MST065+++MSTP065+++TOM22
7319	7319	UBE2A	91.35	94.23	87.59	94.32	91.66	92.77	91.87	91.96	93.92	92.16	91.94	88.64	209.48	215.28	200.78	217.11	210.55	212.73	208.48	211.27	216.86	213.59	208.14	204.8	2980	3098	2875	3070	2989	3049	3020	3014	3089	3014	2976	2921	91.9867	91.7483	210.988	210.523	3010.17	3005.67	-0.0117845	0.865542	0.625047	UBE2A	HHR6A+++MRXS30+++MRXSN+++RAD6A+++UBC2
90381	90381	TICRR	6.62	6.47	6.66	6.9	7.1	6.94	6.76	7.32	6.74	7.07	6.88	7.54	15.19	14.77	15.27	15.88	16.3	15.92	15.34	16.82	15.56	16.39	15.58	17.42	840	830	850	875	899	892	870	939	863	899	870	968	6.78167	7.05167	15.555	16.185	864.333	901.5	0.0510723	0.472195	0.197884	TICRR	C15orf42+++SLD3+++Treslin
147323	147323	STARD6	0	0	0.1	0.05	0	0	0	0	0	0	0.12	0.13	0	0	0.23	0.12	0	0	0	0	0	0	0.27	0.3	0	0	2	1	0	0	0	0	0	0	2	2	0.025	0.0416667	0.0583333	0.095	0.5	0.666667	0.409596	0.953339	0.793199	STARD6	NA
357	357	SHROOM2	11.31	12.37	12.17	11.72	11.9	12.37	10.59	11.45	11.78	11.21	11.3	11.86	25.93	28.26	27.89	26.97	27.34	28.37	24.03	26.31	27.19	25.99	25.59	27.39	1486	1555	1613	1450	1533	1555	1364	1413	1521	1433	1459	1502	11.9733	11.365	27.46	26.0833	1532	1448.67	-0.090108	0.0338415	0.00600038	SHROOM2	APXL+++HSAPXL
29978	29978	UBQLN2	12.08	11.36	10.65	12.01	11.66	10.73	11.48	11.39	11.7	12.28	11.96	11.5	27.7	25.96	24.42	27.64	26.78	24.6	26.04	26.17	27.02	28.46	27.07	26.58	959	910	852	951	926	858	919	911	937	978	943	923	11.415	11.7183	26.1833	26.89	909.333	935.167	0.030636	0.73832	0.444741	UBQLN2	ALS15+++CHAP1+++DSK2+++HRIHFB2157+++N4BP4+++PLIC2
2334	2334	AFF2	0	0	0	0	0.01	0	0	0	0	0	0	0	0	0	0	0.01	0.02	0.01	0	0.01	0	0	0	0	0	0	0	1	2	1	0	1	0	0	0	0	0.00166667	0	0.00666667	0.00166667	0.666667	0.166667	-1.38913	0.697113	0.395281	AFF2	FMR2+++FMR2P+++FRAXE+++MRX2+++OX19+++XLID109
132158	132158	GLYCTK	1.45	1.61	1.81	1.36	1.77	1.58	2.03	2	1.49	1.69	1.61	1.75	3.31	3.69	4.15	3.12	4.07	3.62	4.6	4.59	3.44	3.91	3.65	4.04	72.1	76.84	80.14	56.9	91.36	71.4	104.07	92.02	69.15	77.56	68.57	82.46	1.59667	1.76167	3.66	4.03833	74.79	82.305	0.131872	0.627143	0.322449	GLYCTK	HBEBP2+++HBEBP4+++HBeAgBP4A
220213	220213	OTUD1	8.36	8.51	8.98	8.3	8.29	8.04	10.06	9.88	10.25	11.41	10.75	11.34	19.16	19.44	20.57	19.1	19.04	18.44	22.82	22.69	23.67	26.44	24.34	26.19	515	529	557	510	511	499	625	613	637	705	658	706	8.41333	10.615	19.2917	24.3583	520.167	657.333	0.328152	3.40798e-10	1.2262e-11	OTUD1	DUBA7+++OTDC1
100507055	100507055	LRCOL1	0	0	0.07	0	0	0	0	0	0.03	0.03	0	0.07	0	0	0.15	0	0	0	0	0	0.06	0.08	0	0.15	0	0	2	0	0	0	0	0	1	1	0	2	0.0116667	0.0216667	0.025	0.0483333	0.333333	0.666667	0.88477	0.841254	0.5791	LRCOL1	NA
148738	148738	HJV	0	0.08	0	0.04	0	0	0	0	0	0	0	0	0	0.18	0	0.09	0	0	0	0	0	0	0	0	0	2	0	1	0	0	0	0	0	0	0	0	0.02	0	0.045	0	0.5	0	-1.45328	0.793743	0.509246	HJV	HFE2+++HFE2A+++JH+++RGMC
197320	197320	ZNF778	9.36	8.8	9.29	9.01	8.78	8.91	9.44	9.76	9.28	8.78	9.21	9.45	21.46	20.11	21.29	20.74	20.16	20.43	21.41	22.43	21.44	20.34	20.85	21.82	1283.87	1204.09	1231.31	1247.16	1218.22	1257.4	1311.3	1343.46	1273.57	1225.25	1273.98	1313.29	9.025	9.32	20.6983	21.3817	1240.34	1290.14	0.0470348	0.393362	0.148197	ZNF778	NA
55209	55209	SETD5	35.84	36.14	36.36	36.35	36.24	36.36	35.16	36.32	37.8	38.3	37.53	37.32	82.19	82.56	83.34	83.68	83.24	83.37	79.78	83.43	87.27	88.77	84.95	86.22	4859.81	4960.52	4957.97	4912.51	4944.37	4954.74	4861.52	4947	5198.69	5192.04	5046.68	5127.64	36.215	37.0717	83.0633	85.07	4931.65	5062.26	0.0282224	0.416753	0.162299	SETD5	NA
400830	400830	DEFB132	0	0	0	0.03	0	0	0	0	0	0	0	0	0	0	0	0.06	0	0	0	0	0	0	0	0	0	0	0	1	0	0	0	0	0	0	0	0	0.005	0	0.01	0	0.166667	0	-0.490482	0.956607	0.874945	DEFB132	BD-32+++DEFB-32+++DEFB32+++HEL-75+++KFLL827+++UNQ827
284306	284306	ZNF547	1	1.02	0.58	0.76	0.66	0.9	0.93	1.08	0.82	0.78	0.8	0.79	2.29	2.33	1.32	1.75	1.53	2.07	2.11	2.49	1.88	1.82	1.82	1.82	51.07	52.81	29.82	38.94	34.03	46.63	47.97	55.95	42.16	40.27	40.89	40.74	0.82	0.866667	1.88167	1.99	42.2167	44.6633	0.0688654	0.906999	0.68827	ZNF547	MIP-2A+++SEDLP1+++TRAPPC2.19+++TRAPPC2B+++TRAPPC2P1
57657	57657	HCN3	5.91	4.98	5.27	5.06	5.45	4.98	4.81	5.17	4.59	5.32	6.06	4.65	13.56	11.38	12.08	11.65	12.52	11.42	10.92	11.87	10.6	12.33	13.73	10.73	410.89	368.52	383.27	359.77	378.71	354.2	350.79	373.55	334.81	374.62	435.92	340.26	5.275	5.1	12.1017	11.6967	375.893	368.325	-0.0391594	0.821608	0.5468	HCN3	NA
10350	10350	ABCA9	0.28	0.24	0.19	0.34	0.35	0.29	0.24	0.23	0.27	0.22	0.26	0.3	0.65	0.55	0.43	0.79	0.81	0.67	0.54	0.52	0.62	0.52	0.58	0.7	33.62	28.35	22.7	40.07	41.59	35.05	28.5	26.93	32.09	26.84	29.29	36.26	0.281667	0.253333	0.65	0.58	33.5633	29.985	-0.179244	0.663144	0.358597	ABCA9	EST640918
28	28	ABO	0.04	0.08	0.08	0.06	0.11	0.09	0.05	0.06	0.12	0.09	0.11	0.09	0.1	0.19	0.18	0.14	0.26	0.2	0.11	0.15	0.28	0.2	0.25	0.21	5.43	10.43	9.38	7.3	13.58	10.33	6	7.75	14.58	10.46	13.06	11.17	0.0766667	0.0866667	0.178333	0.2	9.40833	10.5033	0.166809	0.87083	0.632278	ABO	A3GALNT+++A3GALT1+++GTB+++NAGAT
2837	2837	UTS2R	3.31	3.16	3.37	3.1	3.53	2.81	3.03	2.81	3.15	3.39	3.31	3.9	7.59	7.22	7.72	7.14	8.11	6.44	6.88	6.46	7.27	7.86	7.49	9.02	216.2	210.35	222.34	203.07	230.88	185.73	200.58	185.51	207.29	223.48	214.86	258.33	3.21333	3.265	7.37	7.49667	211.428	215.008	0.0140214	0.956607	0.863637	UTS2R	GPR14+++UR-2-R+++UTR+++UTR2
10146	10146	G3BP1	16.05	16.28	16.4	16.82	16.13	16.75	17.77	16.5	16.64	16.56	16.06	16.39	36.81	37.2	37.59	38.71	37.06	38.4	40.32	37.91	38.43	38.37	36.35	37.86	3092.52	3163.56	3181.84	3231.99	3109.8	3248.36	3451.42	3201.5	3233.36	3198.06	3073.36	3190.4	16.405	16.6533	37.6283	38.2067	3171.34	3224.68	0.0146071	0.830043	0.560563	G3BP1	G3BP+++HDH-VIII
6443	6443	SGCB	3.78	3.78	3.3	3.69	4.05	3.93	4	3.83	3.46	3.54	3.99	3.7	8.67	8.63	7.57	8.51	9.31	9.02	9.08	8.79	8	8.21	9.03	8.56	300.77	303.12	264.44	293.04	322.35	314.88	320.99	306.46	277.73	282.61	315.11	297.56	3.755	3.75333	8.61833	8.61167	299.767	300.077	-0.00881957	0.96294	0.892139	SGCB	A3b+++LGMD2E+++LGMDR4+++SGC
133923	133923	ZNF474	0	0	0	0	0.03	0	0.03	0	0	0	0	0	0	0	0	0	0.06	0	0.06	0	0	0	0	0	0	0	0	0	1	0	1	0	0	0	0	0	0.005	0.005	0.01	0.01	0.166667	0.166667	-0.00958522	0.998246	0.996915	ZNF474	NA
4825	4825	NKX6-1	0	0	0.02	0	0	0	0	0	0	0	0	0	0	0	0.04	0	0	0	0	0	0	0	0	0	0	0	1	0	0	0	0	0	0	0	0	0	0.00333333	0	0.00666667	0	0.166667	0	-0.490482	0.956607	0.874945	NKX6-1	NKX6.1+++NKX6A
123099	123099	DEGS2	2.65	2.98	2.95	2.48	3.37	3.12	1.45	1.55	1.25	1.94	2.06	1.43	6.07	6.82	6.76	5.7	7.74	7.16	3.3	3.57	2.88	4.49	4.67	3.3	113.61	120.45	124	100.08	124.54	126.07	60.29	66.94	53.41	71.37	73.08	63.9	2.925	1.61333	6.70833	3.70167	118.125	64.8317	-0.882356	8.70987e-13	2.47055e-14	DEGS2	C14orf66+++DES2+++FADS8
102724473	102724473	GAGE10	0	0.09	0	0	0	0	0	0	0.15	0.13	0	0	0	0.21	0	0	0	0	0	0	0.34	0.3	0	0	0	0.62	0	0	0	0	0	0	1	0.86	0	0	0.015	0.0466667	0.035	0.106667	0.103333	0.31	0.471303	0.956607	0.879797	GAGE10	GAGE-10
105376335	105376335	LOC105376335	0.6	0.51	0.53	0.61	0.44	0.63	0.56	0.69	0.52	0.8	0.34	1.04	1.38	1.17	1.22	1.41	1.01	1.44	1.28	1.59	1.19	1.85	0.77	2.41	10	8.6	8.9	10.13	7.31	10.48	9.42	11.59	8.63	13.33	5.61	17.51	0.553333	0.658333	1.27167	1.515	9.23667	11.015	0.239119	0.777802	0.490845	LOC105376335	NA
195977	195977	ANTXRL	0.04	0	0.04	0.04	0	0	0.04	0	0.04	0	0	0	0.09	0	0.09	0.1	0	0	0.09	0	0.09	0	0	0	1	0	1	2	0	0	1	0	1	0	0	0	0.02	0.0133333	0.0466667	0.03	0.666667	0.333333	-0.907554	0.823128	0.548404	ANTXRL	NA
285489	285489	DOK7	5.73	5.15	5.46	5.26	5.45	5.6	5.04	5.05	4.7	4.73	5.12	5.24	13.14	11.78	12.51	12.12	12.51	12.83	11.43	11.6	10.86	10.95	11.58	12.1	258	235	250	239	244	259	227	228	213	210	230	243	5.44167	4.98	12.4817	11.42	247.5	225.167	-0.145965	0.1386	0.0345105	DOK7	C4orf25+++CMS10+++CMS1B+++FADS3
51002	51002	TPRKB	26.17	26.41	28.73	31.28	26.82	30.95	30.77	30.7	27.89	27.63	32.16	29.64	60.01	60.34	65.84	72.01	61.61	70.97	69.84	70.52	64.4	64.03	72.81	68.48	330.08	333.37	357.09	387.52	335.44	385.13	395.79	382.78	350.3	352.74	396.24	368.67	28.3933	29.7983	65.13	68.3467	354.772	374.42	0.0671794	0.563674	0.265469	TPRKB	CGI-121+++CGI121+++GAMOS5
92126	92126	DSEL	0.23	0.25	0.26	0.26	0.31	0.27	0.26	0.3	0.28	0.26	0.37	0.33	0.54	0.58	0.6	0.6	0.72	0.62	0.59	0.69	0.64	0.6	0.83	0.75	40.74	44.73	45.89	45.47	54.67	47.89	45.42	52.53	48.74	44.99	63.29	57.33	0.263333	0.3	0.61	0.683333	46.565	52.05	0.158777	0.601885	0.300333	DSEL	C18orf4+++DE-epi2
2043	2043	EPHA4	4.11	3.92	4.19	4	3.94	3.97	2.86	3.46	3.48	3.27	3.13	3.52	9.43	8.96	9.6	9.2	9.05	9.11	6.49	7.95	8.04	7.58	7.09	8.12	495	475	507	478	475	479	346	420	420	393	373	428	4.02167	3.28667	9.225	7.545	484.833	396.667	-0.29919	8.37484e-07	4.57727e-08	EPHA4	EK8+++HEK8+++SEK+++TYRO1
57415	57415	C3orf14	197.41	205.44	211.75	211.45	200.08	209.13	196.63	192.8	193.72	189.8	190.88	186.88	452.67	469.36	485.34	486.72	459.6	479.55	446.23	442.96	447.3	439.87	432.1	431.78	3434	3541	3587	3619	3403	3565	3346	3246	3266	3258	3223	3186	205.877	191.785	472.207	440.04	3524.83	3254.17	-0.124797	2.74552e-07	1.39844e-08	C3orf14	HT021
4352	4352	MPL	0.36	0.44	0.6	0.59	0.49	0.53	0.48	0.74	0.54	0.47	0.94	0.46	0.82	0.99	1.37	1.36	1.13	1.22	1.09	1.7	1.24	1.08	2.12	1.05	24.18	29.8	40.74	39.91	33.44	36.28	32.85	50.72	36.8	31.84	63.09	31.31	0.501667	0.605	1.14833	1.38	34.0583	41.1017	0.265274	0.462138	0.190762	MPL	C-MPL+++CD110+++MPLV+++THCYT2+++THPOR+++TPOR
149013	149013	NBPF12	13.37	13.47	13.27	13.35	12.94	13.87	12.22	13.29	12.68	12.51	13.14	13	30.65	30.78	30.42	30.73	29.73	31.81	27.73	30.53	29.27	29	29.76	30.04	1560.14	1548.72	1541.97	1542.2	1495.79	1624.52	1397.69	1501.13	1460.77	1460.15	1508.15	1541.57	13.3783	12.8067	30.6867	29.3883	1552.22	1478.24	-0.0798258	0.0504228	0.00972506	NBPF12	COAS1+++KIAA1245
221935	221935	SDK1	1.6	1.58	1.64	1.44	1.57	1.32	1.53	1.61	1.63	1.6	1.89	1.54	3.67	3.62	3.77	3.31	3.62	3.02	3.46	3.7	3.77	3.72	4.29	3.57	260.02	283	260	239	269.08	243	245.24	283.15	247	264.13	284	276.06	1.525	1.63333	3.50167	3.75167	259.017	266.597	0.0316798	0.87925	0.643078	SDK1	NA
389072	389072	PLEKHM3	1.27	1.35	1.41	1.17	1.3	1.28	1.64	1.56	1.67	1.49	1.47	1.72	2.91	3.08	3.23	2.68	2.99	2.94	3.72	3.58	3.85	3.45	3.33	3.96	219.35	233.73	243.02	206.78	218.56	216.19	272.59	269.75	291.83	262.55	244.26	294.54	1.29667	1.59167	2.97167	3.64833	222.938	272.587	0.280233	0.000578654	5.62017e-05	PLEKHM3	DAPR+++PLEKHM1L
57128	57128	LYRM4	9.19	8.21	8.31	10.58	8.76	9.02	9.39	10.88	9.4	10.95	10.24	9.62	21.07	18.76	19.06	24.36	20.12	20.68	21.31	25	21.7	25.37	23.19	22.23	192.3	164.55	172.73	205.96	184.58	181.65	209.14	239.16	189.79	217.13	210.75	202.2	9.01167	10.08	20.675	23.1333	183.628	211.362	0.195594	0.0689139	0.0142764	LYRM4	C6orf149+++CGI-203+++COXPD19+++ISD11
54890	54890	ALKBH5	23.47	23.72	24.11	22.35	22.74	23.71	21.31	22.05	22.07	23.2	23.71	23.81	53.81	54.19	55.26	51.45	52.24	54.36	48.37	50.67	50.97	53.76	53.68	55.01	1382	1409	1430	1313	1340	1406	1266	1308	1311	1370	1387	1417	23.35	22.6917	53.5517	52.0767	1380	1343.17	-0.0484279	0.396514	0.149932	ALKBH5	ABH5+++OFOXD+++OFOXD1
831	831	CAST	37.86	38.13	38.96	38.11	38.62	38.02	39.6	40.59	39.26	41.2	38.75	39.98	86.82	87.11	89.31	87.72	88.71	87.19	89.87	93.26	90.64	95.49	87.72	92.37	3080.78	3126.76	3192.57	3085.4	3143.85	3114.93	3249.55	3329.56	3230.54	3353.87	3135.34	3291.2	38.2833	39.8967	87.81	91.5583	3124.05	3265.01	0.054172	0.0626625	0.0126575	CAST	BS-17+++PLACK
255349	255349	TMEM211	0	0	0.03	0	0	0	0	0.06	0	0	0	0	0	0	0.07	0	0	0	0	0.13	0	0	0	0	0	0	1	0	0	0	0	1.98	0	0	0	0	0.005	0.01	0.0116667	0.0216667	0.166667	0.33	-0.00958525	0.998246	0.996924	TMEM211	bA9F11.1
290	290	ANPEP	0.06	0.06	0.05	0.02	0.08	0.05	0.02	0.13	0.05	0.08	0.02	0.03	0.14	0.14	0.11	0.04	0.18	0.11	0.04	0.29	0.11	0.18	0.04	0.07	4	4	3	1	5	3	1	8	3	5	1	2	0.0533333	0.055	0.12	0.121667	3.33333	3.33333	-0.010575	0.998246	0.986154	ANPEP	APN+++CD13+++GP150+++LAP1+++P150+++PEPN
8383	8383	OR1A1	3.92	4.26	4.25	3.93	4.18	3.73	3.97	3.54	3.65	3.94	4.01	3.74	8.99	9.74	9.75	9.04	9.6	8.54	9	8.13	8.43	9.12	9.08	8.65	265.77	291.36	291.67	265.46	283.09	253.35	271.37	241.78	251.31	267.67	269.65	258.63	4.045	3.80833	9.27667	8.735	275.117	260.068	-0.0914446	0.423098	0.166166	OR1A1	OR17-7
7761	7761	ZNF214	0	0	0	0	0	0	0	0	0	0	0	0	0	0	0	0	0	0	0	0	0	0	0	0	0	0	0	0	0	0	0	0	0	0	0	0	0	0	0	0	0	0	NA	NA	NA	ZNF214	BAZ-1+++BAZ1
222950	222950	NYAP1	0.13	0.15	0.06	0.07	0.16	0.16	0.04	0.21	0.1	0.09	0.14	0.22	0.31	0.34	0.14	0.17	0.38	0.37	0.1	0.48	0.24	0.21	0.31	0.51	9	10	4	5	11	11	3	14	7	6	9	15	0.121667	0.133333	0.285	0.308333	8.33333	9	0.101144	0.955989	0.797405	NYAP1	C7orf51
23418	23418	CRB1	0	0.02	0.03	0	0	0.03	0	0.02	0	0.02	0.01	0.03	0	0.04	0.07	0	0	0.07	0	0.04	0	0.05	0.02	0.07	0	1	3	0	0	2	0	1	0	2	1	3	0.0133333	0.0133333	0.03	0.03	1	1.16667	0.21724	0.956607	0.843424	CRB1	CRB1-A+++CRB1-B+++CRB1-C+++LCA8+++RP12
90050	90050	FAM181A	0.03	0	0	0	0	0	0	0	0	0.04	0	0	0.07	0	0	0	0	0	0	0	0	0.09	0	0	1	0	0	0	0	0	0	0	0	1	0	0	0.005	0.00666667	0.0116667	0.015	0.166667	0.166667	-0.00958522	0.998246	0.996915	FAM181A	C14orf152
55824	55824	PAG1	0.48	0.41	0.47	0.46	0.4	0.43	0.39	0.38	0.4	0.35	0.36	0.31	1.09	0.93	1.09	1.07	0.92	0.99	0.89	0.87	0.92	0.8	0.8	0.71	92.53	77.36	89.55	87.49	76.37	81.62	77.75	73.54	76.77	66.59	67.44	60.09	0.441667	0.365	1.015	0.831667	84.1533	70.3633	-0.270362	0.108539	0.0252449	PAG1	CBP+++PAG
84186	84186	ZCCHC7	8.47	9.5	10.4	9.97	10.29	9.32	10.84	10.27	10.48	10.54	9.84	9.97	19.43	21.72	23.83	22.95	23.63	21.37	24.6	23.6	24.19	24.42	22.28	23.04	513.07	577.69	623.61	577.01	615.03	564.09	645.37	608.04	624.57	622.01	595.97	593.04	9.65833	10.3233	22.155	23.6883	578.417	614.833	0.0783911	0.306094	0.102651	ZCCHC7	AIR1+++HSPC086
54345	54345	SOX18	3.09	2.97	2.78	2.92	2.91	3.04	2.89	3.07	2.74	2.7	2.87	3.06	7.08	6.8	6.36	6.72	6.69	6.96	6.55	7.04	6.34	6.26	6.51	7.06	106	103	96	100	100	105	100	106	95	93	98	106	2.95167	2.88833	6.76833	6.62667	101.667	99.6667	-0.0382826	0.91344	0.710498	SOX18	HLTRS+++HLTS
100861412	100861412	FSBP	0.26	0.2	0	0	0.31	0.31	0.14	0.18	0.11	0.48	0	0	0.59	0.45	0	0	0.71	0.7	0.33	0.42	0.26	1.12	0	0	26.16	20.27	0	0	31.18	31.1	14.73	18.59	11.53	49.03	0.01	0	0.18	0.151667	0.408333	0.355	18.1183	15.6483	-0.243727	0.956607	0.867959	FSBP	NA
10816	10816	SPINT3	0.25	0.12	0.25	0.12	0.25	0.37	0.25	0.74	0.62	0	0.25	0.12	0.57	0.28	0.57	0.29	0.57	0.85	0.56	1.7	1.42	0	0.57	0.28	2	1	2	1	2	3	2	6	5	0	2	1	0.226667	0.33	0.521667	0.755	1.83333	2.66667	0.531102	0.764156	0.474704	SPINT3	HKIB9
27351	27351	DESI1	16.3	15.35	16.62	14.68	13.74	15.7	15.32	17.4	15.3	15.18	15.5	14.78	37.38	35.07	38.08	33.79	31.57	36	34.76	39.98	35.33	35.18	35.09	34.15	872.49	822.88	867	795.58	766.76	847.31	853.43	913.84	834.12	805	818.39	802.6	15.3983	15.58	35.315	35.7483	828.67	837.897	0.00667794	0.956607	0.874181	DESI1	D15Wsu75e+++DESI2+++DJ347H13.4+++DeSI-1+++FAM152B+++POST+++PPPDE2
5691	5691	PSMB3	122.06	123.65	130.24	119.78	125.86	119.72	128.29	131.57	125.08	116.46	126.17	121.44	279.89	282.49	298.53	275.71	289.11	274.54	291.13	302.27	288.8	269.92	285.61	280.57	1648	1684	1771	1613	1700	1628	1747	1789	1703	1577	1692	1657	123.552	124.835	283.378	286.383	1674	1694.17	0.00775586	0.956607	0.810841	PSMB3	HC10-II
120146	120146	TRIM64	0	0	0	0	0	0	0	0.03	0	0	0	0	0	0	0	0	0	0	0	0.08	0	0	0	0	0	0	0	0	0	0	0	1	0	0	0	0	0	0.005	0	0.0133333	0	0.166667	0.471303	0.956607	0.879797	TRIM64	C11orf28+++TRIM64A
9755	9755	TBKBP1	2.05	1.96	2.09	2.02	2.07	2.07	1.77	1.82	1.79	2.07	2.08	1.77	4.71	4.48	4.79	4.66	4.76	4.74	4.02	4.18	4.14	4.8	4.72	4.09	160	145	161	144	152	154	139	138	129	145	156	136	2.04333	1.88333	4.69	4.325	152.667	140.5	-0.129229	0.374906	0.137934	TBKBP1	ProSAPiP2+++SINTBAD
127294	127294	MYOM3	0.03	0.01	0.03	0.02	0	0.01	0.01	0	0.02	0.03	0.01	0	0.07	0.03	0.07	0.05	0	0.02	0.02	0	0.04	0.06	0.02	0	3.5	1.54	3.12	2.38	0	1.01	1.18	0	1.79	2.97	1.02	0	0.0166667	0.0116667	0.04	0.0233333	1.925	1.16	-1.00883	0.615618	0.311544	MYOM3	NA
2530	2530	FUT8	15.4	15.58	16.31	15.78	15.43	15.36	15.29	15.31	15.69	14.51	15.08	14.57	35.32	35.59	37.38	36.33	35.45	35.22	34.71	35.17	36.22	33.62	34.14	33.66	1160.01	1191	1249.02	1191	1172	1172	1173	1165	1189	1098.02	1140	1120	15.6433	15.075	35.8817	34.5867	1189.17	1147.5	-0.0609841	0.225067	0.0662867	FUT8	CDGF+++CDGF1
23240	23240	TMEM131L	10.68	10.56	10.76	10.75	10.14	11.22	11.33	11.09	10.61	10.96	10.76	11	24.48	24.13	24.67	24.74	23.29	25.72	25.72	25.47	24.5	25.41	24.36	25.4	1037.81	1017.79	1053.62	1023.16	1001.01	1082.2	1085.48	1062.89	1055.78	1066.53	1031.28	1087.05	10.685	10.9583	24.505	25.1433	1035.93	1064.84	0.0300844	0.677871	0.37307	TMEM131L	KIAA0922
102724023	102724023	GATD3B	79.67	74.11	80.18	73.98	76.16	77.07	78.11	80.56	78.69	80.14	85.17	79.29	182.7	169.31	183.78	170.3	174.95	176.73	177.26	185.08	181.7	185.74	192.8	183.19	2311.9	2168.96	2340.36	2141.39	2209.5	2249.25	2287.09	2352.92	2301.88	2331.77	2450.74	2323.69	76.8617	80.3267	176.295	184.295	2236.89	2341.35	0.0563535	0.164568	0.0432467	GATD3B	GATD3B+++KNP-I
51209	51209	RAB9B	1.65	1.81	1.63	2.2	1.69	1.79	1.63	1.58	1.65	1.43	1.54	1.71	3.77	4.14	3.74	5.07	3.88	4.1	3.7	3.62	3.8	3.31	3.49	3.96	116	129	116	155	119	127	116	112	117	101	108	122	1.795	1.59	4.11667	3.64667	127	112.667	-0.182538	0.231566	0.0688909	RAB9B	RAB9L+++Rab-9L
129852	129852	C2orf73	0.03	0	0.06	0	0	0	0	0	0	0.05	0.05	0	0.06	0	0.13	0	0	0	0	0	0	0.11	0.12	0	1	0	1	0	0	0	0	0	0	1	1	0	0.015	0.0166667	0.0316667	0.0383333	0.333333	0.333333	-0.00958149	0.998246	0.995627	C2orf73	NA
537	537	ATP6AP1	219.21	213.39	210.44	205.87	209.13	209.09	203.92	208.49	208.75	204.92	212.97	205.99	502.65	487.54	482.36	473.88	480.4	479.45	462.78	479	482	474.91	482.11	475.93	8375	8222	8108	7831	7983	8046	7859	8022	8031	7845	8075	7946	211.188	207.507	484.38	476.122	8094.17	7963	-0.0331084	0.24394	0.0739587	ATP6AP1	16A+++ATP6IP1+++ATP6S1+++Ac45+++CF2+++VATPS1+++XAP-3+++XAP3
93323	93323	HAUS8	16.31	16.69	14.6	15.85	16.11	14.59	15.21	15.52	14.9	15.11	16.83	15.56	37.39	38.14	33.47	36.49	37.01	33.45	34.52	35.65	34.4	35.02	38.09	35.96	421	433	379	408	416	379	396	406	388	391	430	406	15.6917	15.5217	35.9917	35.6067	406	402.833	-0.0209344	0.910816	0.705442	HAUS8	DGT4+++HICE1+++NY-SAR-48
10369	10369	CACNG2	0	0	0	0	0	0	0.01	0	0	0	0	0	0	0	0	0	0	0	0.02	0	0	0	0	0	0	0	0	0	0	0	1	0	0	0	0	0	0	0.00166667	0	0.00333333	0	0.166667	0.471303	0.956607	0.879797	CACNG2	MRD10
8565	8565	YARS1	48.38	48.42	48.61	47.75	49.11	48.76	55.77	55.27	55.1	58.13	56.05	59.21	110.94	110.63	111.41	109.9	112.8	111.82	126.56	126.99	127.23	134.73	126.89	136.79	2188	2200	2214	2147	2216	2210	2530	2516	2512	2637	2513	2707	48.505	56.5883	111.25	129.865	2195.83	2569.17	0.216947	7.8103e-16	1.69913e-17	YARS1	CMTDIC+++IMNEPD2+++TYRRS+++YARS+++YRS+++YTS
687	687	KLF9	7.03	7.12	7.71	7.49	7.03	7.57	7.78	7.58	8.19	8.52	7.83	8.31	16.12	16.27	17.68	17.24	16.15	17.36	17.67	17.42	18.92	19.75	17.73	19.19	686	701	758	729	686	744	766	745	806	834	759	819	7.325	8.035	16.8033	18.4467	717.333	788.167	0.126364	0.0174284	0.00269201	KLF9	BTEB+++BTEB1
2066	2066	ERBB4	1.72	1.63	1.56	1.51	1.64	1.5	1.04	1.07	1.08	1.08	1.05	1.08	3.96	3.73	3.57	3.48	3.77	3.43	2.37	2.46	2.49	2.5	2.37	2.5	391	376	357	343	373	343	240	245	248	245	237	246	1.59333	1.06667	3.65667	2.44833	363.833	243.5	-0.589035	1.85949e-19	3.22213e-21	ERBB4	ALS19+++HER4+++p180erbB4
1999	1999	ELF3	53.7	53.71	52.78	53.87	54.2	49.47	66.3	67.58	65.79	67.18	63.41	64.47	123.13	122.71	120.97	124.01	124.5	113.43	150.46	155.27	151.92	155.7	143.55	148.95	2304	2299	2311	2253	2355	2211	2878	2836	2813	2882	2739	2845	52.955	65.7883	121.458	150.975	2288.83	2832.17	0.297631	1.26279e-32	1.21254e-34	ELF3	EPR-1+++ERT+++ESE-1+++ESX
6651	6651	SON	52.28	53.02	49.22	55.3	52.92	52.16	51.05	54.79	56.37	53.81	55.39	53.34	119.88	121.14	112.81	127.28	121.56	119.61	115.86	125.87	130.17	124.7	125.39	123.24	7059	6928	6839	7058	7135	6824	6879	7207	7311	7062	7036	7289	52.4833	54.125	120.38	124.205	6973.83	7130.67	0.022337	0.581896	0.282519	SON	BASS1+++C21orf50+++DBP-5+++NREBP+++SON3+++TOKIMS
107987432	107987432	LOC107987432	0.11	0.06	0.09	0.06	0.04	0.03	0	0.05	0.02	0	0	0	0.26	0.14	0.22	0.14	0.08	0.06	0	0.11	0.05	0	0	0	4.17	2.27	3.47	2.14	1.34	1.01	0	1.69	0.73	0	0	0	0.065	0.0116667	0.15	0.0266667	2.4	0.403333	-3.08708	0.0324898	0.00569436	LOC107987432	NA
728224	728224	KRTAP4-8	0	0	0	0	0	0	0	0	0	0	0	0	0	0	0	0	0	0	0	0	0	0	0	0	0	0	0	0	0	0	0	0	0	0	0	0	0	0	0	0	0	0	NA	NA	NA	KRTAP4-8	KAP4.8+++KRTAP4.8
54859	54859	ELP6	15.64	16.66	16.26	15.34	13.99	15.99	15.18	15.9	15.66	15.9	15.6	14.67	35.85	38.07	37.27	35.32	32.14	36.66	34.45	36.52	36.15	36.85	35.32	33.89	433.65	471.67	462.6	432.59	400.33	448.17	429.29	453.83	442.98	437.44	442.16	413.85	15.6467	15.485	35.885	35.53	441.502	436.592	-0.0258455	0.86417	0.621386	ELP6	C3orf75+++TMEM103
151230	151230	KLHL23	0.21	1.84	1.2	1.21	1.82	1.32	1.41	1.44	1.66	1.05	1.75	2.85	0.47	4.21	2.74	2.79	4.18	3.03	3.19	3.31	3.83	2.43	3.97	6.59	15.81	141.92	92.07	92.22	139.03	101.71	108.41	110.84	127.65	80.21	132.85	220.21	1.26667	1.69333	2.90333	3.88667	97.1267	130.028	0.412942	0.641938	0.336255	KLHL23	DITHP
3672	3672	ITGA1	0.11	0.11	0.07	0.06	0.07	0.08	0.15	0.11	0.08	0.13	0.08	0.11	0.24	0.25	0.16	0.14	0.17	0.18	0.35	0.26	0.18	0.3	0.19	0.24	21.34	21.91	14	12.02	15.01	15.83	31.09	23.03	16.03	26.3	17.04	21.61	0.0833333	0.11	0.19	0.253333	16.685	22.5167	0.441529	0.253102	0.0777702	ITGA1	CD49a+++VLA1
4719	4719	NDUFS1	15.55	14.86	15.35	15.53	15.39	15.7	14.86	15.45	15.17	14.63	14.94	15.49	35.65	33.94	35.18	35.75	35.35	35.99	33.72	35.49	35.02	33.9	33.83	35.79	3412.23	3291.16	3390.63	3401.04	3380.38	3469.24	3290.08	3414.32	3358.11	3219.29	3260.29	3438.54	15.3967	15.09	35.31	34.625	3390.78	3330.11	-0.0356685	0.329301	0.114068	NDUFS1	CI-75Kd+++CI-75k+++MC1DN5+++PRO1304
51560	51560	RAB6B	0.55	0.54	0.57	0.51	0.57	0.51	0.75	0.6	0.45	0.68	0.72	0.57	1.27	1.23	1.3	1.16	1.31	1.17	1.69	1.37	1.05	1.58	1.63	1.33	58	57	60	53	60	54	79	63	48	72	75	61	0.541667	0.628333	1.24	1.44167	57	66.3333	0.209377	0.366418	0.133456	RAB6B	NA
148014	148014	TTC9B	0	0.27	0.15	0.07	0.48	0.19	0.2	0.2	0	0.2	0.15	0.29	0	0.61	0.33	0.16	1.09	0.44	0.46	0.46	0	0.47	0.33	0.67	0	5	3	1	9	4	3	3	0	4	3	6	0.193333	0.173333	0.438333	0.398333	3.66667	3.16667	-0.221109	0.925832	0.734222	TTC9B	NA
257415	257415	FAM133B	13.13	13.57	13.41	14.89	13.6	13.96	14.17	13.12	13.34	14.26	13.9	13.57	30.11	31	30.74	34.27	31.25	32.02	32.17	30.15	30.79	33.06	31.48	31.35	642	644	650	720	656	677	713	655	671	706	671	670	13.76	13.7267	31.565	31.5	664.833	681	0.0250285	0.834206	0.566631	FAM133B	NA
5342	5342	PLGLB2	1.78	1.6	1.75	1.52	1.83	2.36	1.87	1.82	1.8	2.01	2.06	1.74	4.08	3.64	4.02	3.51	4.21	5.42	4.24	4.19	4.14	4.66	4.65	4.01	99.89	90.42	99.24	85.45	102.92	133.72	105.95	103.21	101.7	113.34	114.73	98.55	1.80667	1.88333	4.14667	4.315	101.94	106.247	0.0512818	0.879318	0.643848	PLGLB2	PLGLA+++PLGLA1+++PLGP1+++PLGP2+++PRGA
79954	79954	NOL10	30.26	29.37	28.8	31.11	31.94	29.95	31.22	29.61	32.94	31.74	28.61	29.89	69.38	67.09	66.02	71.62	73.37	68.67	70.85	68.03	76.07	73.55	64.76	69.05	1277.4	1256.08	1202.21	1328.53	1304.76	1260.03	1340.28	1252.11	1381.06	1331.61	1260.86	1250.75	30.2383	30.6683	69.3583	70.385	1271.5	1302.78	0.0251798	0.768464	0.479599	NOL10	PQBP5
201255	201255	LRRC45	9.01	8.34	7.19	8.41	7.61	7.98	7.49	7.17	7.49	9.14	8.39	7.4	20.66	19.05	16.47	19.37	17.49	18.29	17	16.46	17.3	21.19	18.99	17.09	452	422	363	421	382	403	379	362	379	460	418	375	8.09	7.84667	18.555	18.005	407.167	395.5	-0.0515897	0.726465	0.430764	LRRC45	NA
22828	22828	SCAF8	21.02	21	20.57	20.9	21.31	21.31	21.7	22.04	22.89	24.24	21.77	22.83	48.2	47.97	47.14	48.1	48.96	48.86	49.23	50.63	52.85	56.18	49.29	52.74	1966	1973	1937	1938	1983	1993	2042	2057	2137	2264	2019	2148	21.0183	22.5783	48.205	51.82	1965	2111.17	0.0938721	0.00789294	0.00106453	SCAF8	RBM16
29117	29117	BRD7	53.37	53.42	53.08	52.92	53	52.32	52	52.98	53.21	53.78	53.77	53.02	122.37	122.05	121.67	121.81	121.74	119.97	118	121.73	122.86	124.65	121.72	122.5	2383.68	2413.47	2417.65	2368.68	2362.17	2341.51	2329.92	2387.03	2401.06	2430.05	2387.09	2396.21	53.0183	53.1267	121.602	121.91	2381.19	2388.56	-0.00492576	0.956607	0.834858	BRD7	BP75+++CELTIX1+++NAG4+++SMARCI1
441161	441161	OOEP	0.29	0.43	0.07	0.5	0.41	0.86	0.53	0.49	0.34	0.21	0.56	0.84	0.66	0.98	0.16	1.16	0.95	1.96	1.21	1.13	0.78	0.5	1.28	1.95	4	6	1	7	5.76	12	7.47	6.87	4.74	3	7.79	11.86	0.426667	0.495	0.978333	1.14167	5.96	6.955	0.109409	0.956607	0.814506	OOEP	C6orf156+++FLOPED+++HOEP19+++KHDC2
6901	6901	TAFAZZIN	12.15	11.19	12.01	12.56	11.89	11.97	13.14	12.11	13.41	12.94	13.68	12.86	27.86	25.57	27.52	28.91	27.31	27.46	29.82	27.81	30.96	30	30.97	29.71	418.03	386.95	418.37	419.77	406.4	408.21	447.96	413.76	467.01	452.28	458.8	444	11.9617	13.0233	27.4383	29.8783	409.622	447.302	0.117487	0.106812	0.0246705	TAFAZZIN	BTHS+++CMD3A+++EFE+++EFE2+++G4.5+++LVNCX+++TAZ+++Taz1
22848	22848	AAK1	7.41	7.29	8.08	7.55	7.37	7.38	7.52	8.35	8.61	8.64	7.93	8.29	17	16.66	18.51	17.37	16.93	16.91	17.07	19.19	19.87	20.03	17.94	19.14	1242.97	1211.6	1340.24	1294.06	1245.55	1288.04	1342.89	1416.59	1467.54	1472.47	1409.26	1406.07	7.51333	8.22333	17.23	18.8733	1270.41	1419.14	0.150189	7.14141e-05	5.60798e-06	AAK1	NA
miRDB v6.0 with MirTarget v4 prediction scores &gt; 80 (high confidence targets).+++MIR5196_5P///Genes predicted to be targets of miRBase v22 microRNA hsa-miR-5196-5p in miRDB v6.0 with MirTarget v4 prediction scores &gt; 80 (high confidence targets).+++MIR519A_3P_MIR519B_3P///Genes predicted to be targets of miRBase v22 microRNA hsa-miR-519a-3p, hsa-miR-519b-3p in miRDB v6.0 with MirTarget v4 pr…	ADA2_TARGET_GENES///Genes containing one or more binding sites for UniProt:Q9NZK5 (ADA2) in their promoter regions (TSS -1000,+100 bp) as identified by GTRD version 20.06 ChIP-seq harmonization.+++ELF2_TARGET_GENES///Genes containing one or more binding sites for UniProt:Q15723 (ELF2) in their promoter regions (TSS -1000,+100 bp) as identified by GTRD version 20.06 ChIP-seq harmonization.+++FEV_T…	AACTTT_UNKNOWN///Genes having at least one occurence of the highly conserved motif M17 AACTTT in the region spanning up to 4 kb around their transcription start sites. The motif does not match any known transcription factor binding site (v7.4 TRANSFAC).+++ACTAYRNNNCCCR_UNKNOWN///Genes having at least one occurence of the highly conserved motif M4 ACTAYRNNNCCCR in the region spanning up to 4 kb ar…	MORF_BCL2///Neighborhood of BCL2+++MORF_MT4///Neighborhood of MT4	MODULE_100///Genes in the cancer module 100.+++MODULE_11///Genes in the cancer module 11.+++MODULE_137///CNS genes.+++MODULE_24///Fetal liver genes - metabolism and xenobiotics.+++MODULE_38///Placenta genes.+++MODULE_41///Genes in the cancer module 41.+++MODULE_55///Genes in the cancer module 55.+++MODULE_60///Heart genes.+++MODULE_66///Genes in the cancer module 66.+++MODULE_88///Heart, liver, k…	RAF_UP.V1_UP///Genes up-regulated in MCF-7 cells (breast cancer) positive for ESR1 [Gene ID=2099] MCF-7 cells (breast cancer) stably over-expressing constitutively active RAF1 [Gene ID=5894] gene.	GSE10240_IL22_VS_IL22_AND_IL17_STIM_PRIMARY_BRONCHIAL_EPITHELIAL_CELLS_UP///Genes up-regulated in primary bronchial epithelial cells stimulated with: IL22 [GeneID=50616] versus IL17A and IL22 [GeneID=3605;50616].+++GSE10325_CD4_TCELL_VS_BCELL_UP///Genes up-regulated in comparison of healthy CD4 [GeneID=920] T cells versus healthy CD19 [GeneID=920] B cells. +++GSE14000_4H_VS_16H_LPS_DC_TRANSLATED_…	NA	PF00069///Protein kinase domain+++PF15282///BMP-2-inducible protein kinase C-terminus
27181	27181	SIGLEC8	0.29	0.18	0.3	0.19	0.33	0.17	0.34	0.21	0.34	0.14	0.09	0.23	0.67	0.41	0.68	0.44	0.75	0.38	0.76	0.49	0.78	0.33	0.21	0.52	15.65	8.88	14.89	10.26	16.82	8.35	17.65	11.08	16.85	7.78	4.99	11.99	0.243333	0.225	0.555	0.515	12.475	11.7233	-0.116296	0.925832	0.732333	SIGLEC8	SAF2+++SIGLEC-8+++SIGLEC8L
387	387	RHOA	199.26	200.14	194.51	199.23	192.93	192.85	196.97	200.71	201.31	202.69	195.42	196.08	456.91	457.25	445.83	458.6	443.19	442.22	447.01	461.12	464.81	469.76	442.37	453.03	6627.1	6715.56	6519.27	6612.18	6424.19	6466.42	6607.51	6735.18	6753.02	6762.25	6461.77	6595.7	196.487	198.863	450.667	456.35	6560.79	6652.57	0.0103715	0.834206	0.566601	RHOA	ARH12+++ARHA+++EDFAOB+++RHO12+++RHOH12
5648	5648	MASP1	0.02	0.01	0.03	0.03	0.02	0	0.04	0.05	0.02	0.02	0.02	0.02	0.06	0.03	0.08	0.06	0.06	0	0.08	0.11	0.06	0.06	0.06	0.06	2	1	3	2	2	0	3	4	2	2	2	2	0.0183333	0.0283333	0.0483333	0.0716667	1.66667	2.5	0.574648	0.727672	0.43232	MASP1	3MC1+++CRARF+++CRARF1+++MAP-1+++MAP1+++MASP+++MASP-3+++MASP3+++MAp44+++PRSS5+++RaRF
3361	3361	HTR5A	0	0	0	0	0	0	0	0	0	0.01	0	0	0	0	0	0	0	0	0	0	0	0.03	0	0	0	0	0	0	0	0	0	0	0	1	0	0	0	0.00166667	0	0.005	0	0.166667	0.471303	0.956607	0.879797	HTR5A	5-HT5A
4212	4212	MEIS2	14.81	15.23	15.06	15.33	14.3	14.05	13.1	12.43	12.66	11.85	11.71	12.49	33.96	34.79	34.52	35.28	32.85	32.22	29.73	28.56	29.24	27.46	26.52	28.87	884.34	908.19	926.02	917	846.03	877.31	799.4	769.24	774.86	694.06	743.76	762	14.7967	12.3733	33.9367	28.3967	893.148	757.22	-0.248239	1.6431e-08	7.22672e-10	MEIS2	CPCMR+++HsT18361+++MRG1
2329	2329	FMO4	2.67	3.49	2.91	3.25	3.16	3.22	2.99	3.39	2.45	3.16	2.35	3.13	6.13	7.97	6.68	7.48	7.27	7.39	6.79	7.78	5.66	7.33	5.33	7.23	116.46	149.44	126.6	143.29	140.23	145.04	124.2	151.52	111.48	141.55	103.1	133.86	3.11667	2.91167	7.15333	6.68667	136.843	127.618	-0.111968	0.568401	0.269505	FMO4	FMO2
11118	11118	BTN3A2	0.82	0.91	0.8	0.66	1.35	0.82	0.62	0.76	0.67	1.11	0.87	0.78	1.87	2.07	1.84	1.52	3.11	1.89	1.42	1.74	1.54	2.57	1.96	1.8	48.32	53.75	45.48	45.38	67.57	54.85	41.41	47.15	46.68	65.64	50.72	51.41	0.893333	0.801667	2.05	1.83833	52.5583	50.5017	-0.066288	0.895782	0.669253	BTN3A2	BT3.2+++BTF4+++BTN3.2+++CD277
5127	5127	CDK16	35.54	34.84	35.97	35.09	34.77	33.54	34.12	36.52	34.3	37.5	37.21	38.33	81.5	79.6	82.45	80.78	79.88	76.91	77.44	83.91	79.19	86.92	84.23	88.56	2125	2088	2169	2080	2085	2019	2049	2184	2057	2234	2191	2307	34.9583	36.33	80.1867	83.375	2094.33	2170.33	0.0418477	0.434784	0.173855	CDK16	PCTAIRE+++PCTAIRE1+++PCTGAIRE+++PCTK1
177	177	AGER	3.57	3.8	3.91	3.04	3.49	4.07	2.66	3.98	3.65	3.61	3.78	3.8	8.18	8.69	8.96	6.99	8.02	9.33	6.04	9.14	8.42	8.38	8.55	8.78	87	96	97	76	86	99	67	97	89	88	93	95	3.64667	3.58	8.36167	8.21833	90.1667	88.1667	-0.0415723	0.91956	0.71989	AGER	RAGE+++SCARJ1+++sRAGE
30848	30848	CTAG2	0	0	0	0	0	0	0	0	0.04	0	0	0	0	0	0	0	0	0	0	0	0.09	0	0	0	0	0	0	0	0	0	0	0	0.5	0	0	0	0	0.00666667	0	0.015	0	0.0833333	NA	NA	NA	CTAG2	CAMEL+++CT2+++CT6.2+++CT6.2a+++CT6.2b+++ESO2+++LAGE-1+++LAGE2B
653145	653145	ANXA8	0	0.13	0.09	0	0.06	0.04	0.07	0.4	0.24	0.15	0.27	0.21	0	0.29	0.22	0	0.14	0.1	0.16	0.92	0.55	0.34	0.61	0.49	0	5.08	3.73	0	1.91	1.04	2.99	15.22	9.1	5.5	9	8	0.0533333	0.223333	0.125	0.511667	1.96	8.30167	2.25516	0.00359248	0.000434959	ANXA8	ANX8+++CH17-360D5.2
9092	9092	SART1	33.4	31.6	32.72	30.5	32.53	32.05	35.16	34.46	32.66	36.38	34.88	33.94	76.59	72.2	74.99	70.2	74.72	73.48	79.8	79.18	75.41	84.31	78.95	78.41	1545.03	1481.51	1528.84	1410.11	1519.38	1507.24	1646.42	1612.25	1531.93	1673.04	1630.95	1590.03	32.1333	34.58	73.6967	79.3433	1498.68	1614.1	0.0974639	0.0118886	0.00172283	SART1	Ara1+++HAF+++HOMS1+++SART1259+++SNRNP110+++Snu66
5111	5111	PCNA	110.01	107.3	101.01	113.3	100.43	102.43	113.17	114.85	112.77	106.37	109.14	113.93	252.25	245.16	231.53	260.81	230.69	234.89	256.83	263.86	260.38	246.51	247.07	263.23	2561	2520	2370	2632	2340	2400	2658	2691	2647	2482	2523	2680	105.747	111.705	242.555	256.313	2470.5	2613.5	0.0713713	0.108196	0.025119	PCNA	ATLD2
55038	55038	CDCA4	17.46	16.66	15.76	17.07	15.29	16.6	18.09	18.54	17.92	16.86	18.5	19.39	40.05	38.05	36.12	39.3	35.13	38.06	41.06	42.58	41.38	39.07	41.89	44.79	766	759	721	758	695	736	829	848	818	757	817	890	16.4733	18.2167	37.785	41.795	739.167	826.5	0.151487	0.0031833	0.000378743	CDCA4	HEPP+++SEI-3/HEPP
334	334	APLP2	306.8	311.4	299.99	306.18	300.08	301.93	293.86	295.24	292	293.46	291.24	292.56	703.51	711.46	687.6	704.78	689.32	692.34	666.88	678.3	674.21	680.13	659.29	675.94	20580	21067	20265	20447	20148	20414	19880	19960	19773	19739	19387	19867	304.397	293.06	698.168	672.458	20486.8	19767.7	-0.061176	9.96134e-05	8.04779e-06	APLP2	APLP-2+++APPH+++APPL2+++CDEBP
91392	91392	ZNF502	0.03	0.02	0.09	0.04	0	0.05	0.03	0.06	0.05	0.08	0.04	0	0.08	0.04	0.2	0.09	0	0.12	0.08	0.13	0.13	0.18	0.09	0	2.03	1.12	5.36	2.38	0	3.08	2.07	3.44	3.21	4.84	2.43	0	0.0383333	0.0433333	0.0883333	0.101667	2.32833	2.665	0.0992994	0.96304	0.89241	ZNF502	NA
993	993	CDC25A	5.99	5.72	5.41	6.26	5.67	5.43	6.16	6.49	5.54	5.93	6.17	6.28	13.75	13.07	12.41	14.41	13.02	12.46	13.98	14.91	12.78	13.74	13.96	14.52	429	411	386	446	405	391	444	466	398	424	433	455	5.74667	6.095	13.1867	13.9817	411.333	436.667	0.0764397	0.429239	0.169673	CDC25A	CDC25A2
9793	9793	CKAP5	55.08	55.61	57.51	57.05	58.38	57.06	56.6	57.71	57.7	57.03	53.79	56.68	126.31	127.05	131.83	131.31	134.11	130.84	128.45	132.6	133.24	132.17	121.76	130.95	7430	7566	7813	7673	7878	7748	7700	7840	7849	7713	7206	7726	56.7817	56.585	130.242	129.862	7684.67	7672.33	-0.0120068	0.830234	0.561266	CKAP5	CHTOG+++MSPS+++TOG+++TOGp+++ch-TOG
389792	389792	IER5L	20.42	20.6	20.24	19.06	19.4	20.99	18.34	16.85	16.22	17.75	19.18	17.12	46.83	47.06	46.38	43.88	44.56	48.12	41.62	38.71	37.44	41.14	43.42	39.56	1029	1047	1027	958	978	1065	932	855	824	897	960	872	20.1183	17.5767	46.1383	40.315	1017.33	890	-0.202214	1.12366e-05	7.52786e-07	IER5L	bA247A12.2
6667	6667	SP1	31.68	31.62	31.65	31.96	31.55	32.08	31.59	32.23	32.3	32.43	32.13	32.57	72.65	72.25	72.55	73.56	72.47	73.57	71.68	74.04	74.58	75.15	72.74	75.26	4573	4594	4580	4585	4549	4648	4595	4685	4690	4684	4593	4737	31.7567	32.2083	72.8417	73.9083	4588.17	4664	0.0140676	0.727672	0.432198	SP1	NA
7049	7049	TGFBR3	0.29	0.32	0.38	0.39	0.28	0.42	0.34	0.4	0.19	0.35	0.41	0.35	0.67	0.73	0.86	0.91	0.64	0.96	0.77	0.93	0.45	0.81	0.93	0.8	35	32	42	39	31	37	41	39	17	33	39	31	0.346667	0.34	0.795	0.781667	36	33.3333	-0.120219	0.809486	0.530917	TGFBR3	BGCAN+++betaglycan
222553	222553	SLC35F1	0.25	0.13	0.24	0.25	0.18	0.34	0.2	0.22	0.34	0.14	0.28	0.3	0.57	0.29	0.54	0.58	0.41	0.79	0.46	0.5	0.8	0.32	0.62	0.69	20.71	12.42	18.92	21.82	15.22	27.65	17.53	19.33	28.89	11.97	21.84	25.54	0.231667	0.246667	0.53	0.565	19.4567	20.85	0.0893405	0.924554	0.728582	SLC35F1	C6orf169+++dJ230I3.1
27445	27445	PCLO	0.76	0.79	0.76	0.65	0.73	0.75	0.7	0.74	0.84	0.66	0.77	0.79	1.74	1.81	1.75	1.5	1.68	1.73	1.6	1.69	1.95	1.52	1.75	1.83	237	247	241	207	236	245	229	223	259	205	232	248	0.74	0.75	1.70167	1.72333	235.5	232.667	-0.0268975	0.913856	0.710954	PCLO	ACZ+++PCH3
4889	4889	NPY5R	0	0.01	0.01	0	0	0	0	0	0	0	0	0	0	0.02	0.01	0	0	0	0	0	0	0	0	0	0	1.72	0.93	0	0	0.36	0	0	0	0	0	0	0.00333333	0	0.005	0	0.501667	0	-0.490482	0.956607	0.874945	NPY5R	NPY5-R+++NPYR5+++NPYY5-R
708	708	C1QBP	94.5	94.15	90.22	92.95	92.43	91.12	104.49	102.09	104.26	104.88	99.42	109.54	216.7	215.11	206.79	213.97	212.31	208.94	237.13	234.55	240.74	243.07	225.05	253.08	2004.3	2014.25	1927.08	1966.34	1961.08	1946.32	2235.17	2180.65	2229.99	2230.85	2094.3	2347.82	92.5617	104.113	212.303	238.937	1969.89	2219.8	0.16236	1.01544e-07	4.9088e-09	C1QBP	COXPD33+++GC1QBP+++HABP1+++SF2AP32+++SF2p32+++gC1Q-R+++gC1qR+++p32
51734	51734	MSRB1	69.71	75.07	72.68	67.6	69.85	72.25	77.05	75.79	77.91	78.88	76.24	78.34	159.85	171.52	166.6	155.62	160.45	165.67	174.84	174.13	179.89	182.8	172.59	180.99	1621	1761	1701	1568	1625	1692	1807	1775	1827	1839	1761	1841	71.1933	77.3683	163.285	177.54	1661.33	1808.33	0.112855	0.00101692	0.00010511	MSRB1	HSPC270+++SELENOR+++SELENOX+++SELR+++SELX+++SEPX1+++SepR
373856	373856	USP41	0.13	0	0.15	0	0.16	0.15	0	0.2	0	0	0	0	0.29	0	0.35	0	0.37	0.34	0	0.45	0	0	0	0	2.29	0	2.82	0	2.9	2.72	0	3.63	0	0	0	0	0.0983333	0.0333333	0.225	0.075	1.78833	0.605	-1.42439	0.573821	0.274865	USP41	NA
56731	56731	SLC2A4RG	48.83	47.94	47.36	43.08	46.27	43.95	42.41	41.4	42.7	44.53	46.94	44.76	111.98	109.53	108.55	99.17	106.28	100.78	96.25	95.1	98.6	103.21	106.26	103.4	2137.98	2117.24	2088.18	1881.35	2026.43	1937.9	1872.81	1825.21	1885.45	1955.26	2041.29	1980.23	46.2383	43.79	106.048	100.47	2031.51	1926.71	-0.085759	0.0726592	0.0152586	SLC2A4RG	GEF+++HDBP-1+++HDBP1+++Si-1-2+++Si-1-2-19
83752	83752	LONP2	38.15	35.14	39.29	40.47	38.51	38.95	34.95	35.03	36.66	35.63	34.49	35.71	87.48	80.28	90.06	93.16	88.46	89.32	79.32	80.49	84.64	82.58	78.09	82.51	3585.33	3564.5	3645.45	3727.75	3635.2	3618.53	3424.01	3366.27	3422.63	3386.76	3305.3	3384.52	38.4183	35.4117	88.1267	81.2717	3629.46	3381.58	-0.111687	1.50507e-06	8.66282e-08	LONP2	LONP+++LONPL+++PLON+++PSLON
9807	9807	IP6K1	10.92	11.61	12.13	11.08	10.75	12.19	11.83	11.98	12.04	12.8	11.54	11.79	25.05	26.53	27.8	25.52	24.69	27.95	26.85	27.52	27.8	29.66	26.11	27.23	916	978	1023	927	901	1024	1000	1011	1011	1072	960	998	11.4467	11.9967	26.2567	27.5283	961.5	1008.67	0.0597046	0.344811	0.121929	IP6K1	IHPK1+++PiUS
51003	51003	MED31	2.73	2.67	3.22	2.94	2.45	3.09	3.37	3.16	3.02	2.96	2.48	2.52	6.25	6.11	7.38	6.77	5.62	7.07	7.65	7.25	6.97	6.85	5.62	5.81	81.61	80.68	97	87.82	73.23	92.96	101.69	95.12	91.14	88.67	73.72	76.06	2.85	2.91833	6.53333	6.69167	85.55	87.7333	0.0295868	0.956607	0.801391	MED31	3110004H13Rik+++CGI-125+++Soh1
137994	137994	LETM2	2.37	2.14	2.96	2.2	2.5	2.49	2.35	2.7	2.29	2.68	2.08	2.59	5.43	4.88	6.78	5.06	5.74	5.71	5.34	6.2	5.3	6.21	4.7	5.99	112.82	104.82	147.17	101.44	116.05	124.54	116.01	128.71	106.32	131.14	104.37	128.02	2.44333	2.44833	5.6	5.62333	117.807	119.095	0.00897338	0.982343	0.932063	LETM2	SLC55A2
4312	4312	MMP1	0.06	0.11	0.03	0.03	0.09	0	0.06	0.09	0.03	0.08	0.12	0.06	0.14	0.25	0.07	0.07	0.21	0	0.13	0.2	0.06	0.19	0.27	0.14	2	4	1	1	3	0	2	3	1	3	4	2	0.0533333	0.0733333	0.123333	0.165	1.83333	2.5	0.437755	0.82373	0.549469	MMP1	CLG+++CLGN
51686	51686	OAZ3	3.94	4.09	4.36	3.69	2.93	4.38	3.48	3.78	5.05	2.99	3.86	3.52	9.04	9.35	10	8.49	6.73	10.05	7.9	8.68	11.66	6.93	8.73	8.13	61.17	61.4	67.98	57.17	45.27	66.86	54.07	58.81	74.85	44.9	58.52	53.9	3.89833	3.78	8.94333	8.67167	59.975	57.5083	-0.0753055	0.854941	0.606054	OAZ3	AZ3+++OAZ-t+++TISP15
7551	7551	ZNF3	16.66	15.58	16.63	14.7	16.45	16.48	16.52	16.67	16	16.39	15.61	15.97	38.21	35.59	38.13	33.83	37.79	37.79	37.48	38.3	36.95	38	35.33	36.89	852.42	806.01	839.16	772.34	814.75	829.77	860.73	859.26	824.28	827.53	777.59	810.52	16.0833	16.1933	36.89	37.1583	819.075	826.652	0.00355634	0.98092	0.92777	ZNF3	A8-51+++HF.12+++KOX25+++PP838+++Zfp113
644353	644353	ZCCHC18	0.43	0.49	0.41	0.46	0.49	0.35	0.32	0.46	0.52	0.41	0.49	0.36	0.98	1.11	0.94	1.07	1.13	0.8	0.74	1.06	1.2	0.96	1.12	0.83	68.43	75.6	66.59	74.26	76.26	56.19	52.51	71.41	77.55	66.59	75.76	56.35	0.438333	0.426667	1.005	0.985	69.555	66.695	-0.0736788	0.844652	0.58477	ZCCHC18	PNMA7B+++SIZN2
56301	56301	SLC7A10	0.05	0	0	0.03	0.03	0.03	0	0	0.03	0.03	0.03	0.07	0.12	0	0	0.08	0.08	0.08	0	0	0.08	0.08	0.08	0.16	2.01	0	0	1	1	1.01	0	0	1.01	1	1	2.01	0.0233333	0.0266667	0.06	0.0666667	0.836667	0.836667	-0.0113246	0.998246	0.992259	SLC7A10	ASC1+++HASC-1+++asc-1
10205	10205	MPZL2	80.26	92.6	86.75	83.9	87.19	86.18	85.6	85.6	88.76	87.07	85.48	82.23	184.04	211.56	198.84	193.14	200.29	197.62	194.25	196.65	204.94	201.78	193.51	189.99	3075	3461	3237	3166	3214	3113	3195	3251	3417	3335	3128	3101	86.1467	85.79	197.582	196.853	3211	3237.83	0.00243215	0.983107	0.933924	MPZL2	DFNB111+++EVA+++EVA1
8379	8379	MAD1L1	15.84	15.48	15.45	14.8	14.52	15.72	16.29	15.75	16.36	16.8	15.54	17.23	36.33	35.36	35.4	34.06	33.36	36.05	36.98	36.18	37.78	38.94	35.17	39.8	790	781	770	738	727	793	814	793	824	843	769	872	15.3017	16.3283	35.0933	37.475	766.5	819.167	0.0863052	0.1337	0.0328993	MAD1L1	MAD1+++PIG9+++TP53I9+++TXBP181
127002	127002	ATXN7L2	9	8.28	7.96	7.87	8.48	7.76	8.58	8.73	8.61	9.95	8.95	10.07	20.63	18.91	18.25	18.11	19.47	17.79	19.47	20.06	19.88	23.06	20.25	23.27	429	398	382	384	418	379	433	421	408	466	418	486	8.225	9.14833	18.86	20.9983	398.333	438.667	0.129361	0.102659	0.0234765	ATXN7L2	NA
219743	219743	TYSND1	17.79	19.21	17.82	17.92	18.06	17.25	19.66	18.05	18.87	18.84	18.5	19.28	40.79	43.9	40.84	41.25	41.48	39.57	44.62	41.46	43.57	43.67	41.87	44.53	1247.81	1358.9	1259.02	1251.57	1266.84	1215.07	1391.62	1274.67	1334.6	1327.22	1282.66	1366.86	18.0083	18.8667	41.305	43.2867	1266.54	1329.61	0.0604414	0.244985	0.0744042	TYSND1	NET41
201562	201562	HACD2	73.74	72.01	72.43	75.69	70.48	74.64	65.56	68.58	66.03	68.29	65.29	65.95	169.08	164.51	166.02	174.22	161.9	171.15	148.79	157.56	152.47	158.26	147.79	152.38	5654.73	5550.82	5582.28	5768.37	5391.23	5748.78	5064.59	5289.35	5095.24	5251.1	4962.62	5107.4	73.165	66.6167	167.813	152.875	5616.03	5128.38	-0.140645	6.66245e-10	2.47806e-11	HACD2	PTPLB
65982	65982	ZSCAN18	3.31	3.49	2.6	2.51	2.76	2.89	3.1	2.97	3.21	3.64	2.99	3.16	7.59	7.97	5.96	5.79	6.33	6.63	7.03	6.82	7.42	8.43	6.77	7.31	156.01	156	124	123	134	135	145	144	154	173	143	153.99	2.92667	3.17833	6.71167	7.29667	138.002	152.165	0.129733	0.411304	0.158203	ZSCAN18	ZNF447
1757	1757	SARDH	0.39	0.28	0.25	0.25	0.4	0.35	0.29	0.31	0.18	0.46	0.27	0.34	0.9	0.64	0.57	0.57	0.91	0.8	0.67	0.72	0.42	1.07	0.61	0.79	24	17	15	15	24	21	18	19	11	28	16	21	0.32	0.308333	0.731667	0.713333	19.3333	18.8333	-0.047856	0.956607	0.85023	SARDH	BPR-2+++DMGDHL1+++SAR+++SARD+++SDH
29761	29761	USP25	5.99	6.32	7.32	6.6	7.19	6.46	6.28	6.78	5.46	7.18	6.21	7.12	13.74	14.44	16.78	15.19	16.51	14.82	14.25	15.57	12.61	16.64	14.07	16.46	469	496	526	464	536	489	473	514	452	493	501	523	6.64667	6.505	15.2467	14.9333	496.667	492.667	-0.0211677	0.904956	0.685012	USP25	USP21
136895	136895	C7orf31	0	0	0	0.02	0	0	0	0	0	0	0	0	0	0	0	0.05	0	0	0	0	0	0	0	0	0	0	0	1	0	0	0	0	0	0	0	0	0.00333333	0	0.00833333	0	0.166667	0	-0.490482	0.956607	0.874945	C7orf31	NA
23550	23550	PSD4	9.34	9.6	9.3	8.79	9.48	9.29	8.23	8.3	8.84	8.98	8.42	8.58	21.41	21.92	21.31	20.24	21.79	21.31	18.68	19.06	20.41	20.81	19.07	19.81	1129.74	1140.43	1136.52	1061.76	1149.15	1149.79	1005.5	1006.94	1077.47	1076.52	996.9	1037.67	9.3	8.55833	21.33	19.64	1127.9	1033.5	-0.135864	0.000946661	9.72207e-05	PSD4	EFA6B+++TIC
5601	5601	MAPK9	36.68	34.74	37.41	36.09	35.26	37.15	31.85	31.52	32.95	31.75	30.79	32.95	84.1	79.36	85.75	83.06	81	85.18	72.27	72.42	76.08	73.58	69.69	76.12	1732	1637	1662	1717	1624	1728	1501	1527	1552	1479	1474	1542	36.2217	31.9683	83.075	73.36	1683.33	1512.5	-0.164009	4.59828e-07	2.40808e-08	MAPK9	JNK-55+++JNK2+++JNK2A+++JNK2ALPHA+++JNK2B+++JNK2BETA+++PRKM9+++SAPK+++SAPK1a+++p54a+++p54aSAPK
6367	6367	CCL22	0.94	0.91	1.26	0.89	0.8	0.58	0.9	0.82	0.88	0.72	0.87	0.8	2.17	2.08	2.89	2.04	1.83	1.32	2.05	1.89	2.03	1.67	1.96	1.85	51.31	49.98	68.96	48.09	43.34	31.6	49.48	44.94	48.14	39.19	46.73	43.97	0.896667	0.831667	2.055	1.90833	48.88	45.4083	-0.117865	0.768464	0.479815	CCL22	A-152E5.1+++ABCD-1+++DC/B-CK+++MDC+++SCYA22+++STCP-1
10739	10739	RFPL2	0.09	0	0.13	0.06	0.05	0.13	0.24	0.06	0	0.06	0.04	0.13	0.2	0	0.29	0.13	0.12	0.29	0.54	0.13	0	0.14	0.09	0.31	4	0	5.01	3	1.83	4.62	9	3	0	2	2	4.41	0.0766667	0.0883333	0.171667	0.201667	3.07667	3.40167	0.22529	0.929666	0.741589	RFPL2	RNF79
8802	8802	SUCLG1	78.59	82.75	80.65	80.87	77.9	81.77	75.81	71.85	72.82	74.26	71.85	75.45	180.2	189.06	184.86	186.15	178.95	187.49	172.05	165.07	168.15	172.11	162.64	174.32	1817	1930	1878	1865	1802	1904	1768	1673	1698	1722	1650	1763	80.4217	73.6733	184.452	169.057	1866	1712.33	-0.133525	2.39383e-05	1.70544e-06	SUCLG1	GALPHA+++MTDPS9+++SUCLA1
2212	2212	FCGR2A	0.05	0	0.05	0.03	0.07	0.09	0	0.02	0.04	0	0	0.1	0.11	0	0.1	0.07	0.16	0.2	0	0.06	0.1	0	0	0.23	2.07	0	2.03	1	2.54	3.15	0	1.07	1	0	0	3.05	0.0483333	0.0266667	0.106667	0.065	1.79833	0.853333	-1.01014	0.625781	0.320989	FCGR2A	CD32+++CD32A+++CDw32+++FCG2+++FCGR2+++FCGR2A1+++FcGR+++FcgammaRIIa+++IGFR2
144983	144983	HNRNPA1L2	81.86	82.16	89.02	82.29	85.39	98.69	108.45	84.65	91.05	82.3	86.76	81.69	187.71	187.7	204.03	189.42	196.15	226.31	246.1	194.49	210.23	190.74	196.4	188.73	2074.83	2101.8	2262.76	2073.21	2157.25	2497.1	2760.16	2168.42	2333.85	2095.92	2167.27	2094.89	86.5683	89.15	198.553	204.448	2194.49	2270.09	0.0395857	0.851752	0.599578	HNRNPA1L2	NA
113451	113451	AZIN2	0.65	0.96	0.84	0.89	0.75	0.92	0.7	0.69	0.69	0.83	0.73	0.88	1.5	2.18	1.93	2.04	1.72	2.1	1.59	1.59	1.59	1.92	1.66	2.03	52.82	74.43	63.94	68.13	55.9	68.83	54.22	53.12	49.26	59.68	56.17	66.99	0.835	0.753333	1.91167	1.73	64.0083	56.5733	-0.182594	0.459309	0.188874	AZIN2	ADC+++AZI2+++AZIB1+++ODC-p+++ODC1L+++ODCp
55290	55290	BRF2	5.64	5.68	6.29	5.19	6.04	6.36	7.41	7.43	6.75	6.63	6.52	7.24	12.92	12.99	14.42	11.95	13.87	14.58	16.81	17.06	15.6	15.37	14.77	16.72	267.96	272.65	301.27	246.3	287.22	304.44	355.31	355.64	323.88	316.33	308.15	347.78	5.86667	6.99667	13.455	16.055	279.973	334.515	0.247535	0.00124436	0.000131777	BRF2	BRFU+++TFIIIB50
729262	729262	NUTM2B	0.13	0.09	0.15	0.17	0.38	0.22	0.21	0.05	0.16	0.04	0.2	0.09	0.29	0.2	0.35	0.4	0.87	0.5	0.47	0.1	0.37	0.09	0.45	0.21	7.77	5.37	9.37	10.62	23.31	13.58	12.71	2.8	10	2.27	12.05	5.67	0.19	0.125	0.435	0.281667	11.67	7.58333	-0.649361	0.378729	0.140176	NUTM2B	FAM22B+++bA119F19.1
2683	2683	B4GALT1	41.11	41.1	39.86	40.14	40.12	38.5	40.47	41.71	41.16	42.07	39.55	41.45	94.27	93.9	91.37	92.4	92.15	88.28	91.84	95.83	95.04	97.5	89.53	95.76	3119	3129	3033	3028	3036	2938	3067	3170	3132	3184	2965	3172	40.1383	41.0683	92.0617	94.25	3047.17	3115	0.0220536	0.666729	0.36153	B4GALT1	B4GAL-T1+++CDG2D+++GGTB2+++GT1+++GTB+++beta4Gal-T1
5007	5007	OSBP	26.42	25.72	27	26.36	25.56	26.82	27.73	29.43	28.45	28.57	27.09	28.38	60.57	58.75	61.9	60.68	58.7	61.51	62.93	67.62	65.69	66.22	61.31	65.57	2333	2291	2402	2322	2258	2386	2470	2618	2534	2531	2376	2533	26.3133	28.275	60.3517	64.89	2332	2510.33	0.0967243	0.00141159	0.000151356	OSBP	OSBP1
100506374	100506374	EDDM13	0.13	0	0.13	0	0.06	0.13	0.19	0.13	0.06	0	0.26	0.19	0.29	0	0.29	0	0.15	0.29	0.43	0.29	0.15	0	0.58	0.44	2	0	2	0	1	2	3	2	1	0	4	3	0.075	0.138333	0.17	0.315	1.16667	2.16667	0.88551	0.61248	0.309532	EDDM13	NA
79541	79541	OR2A4	0	0.2	0.44	0	0	0	0	0.13	0	0	0	0.2	0	0.45	1.01	0	0	0	0	0.3	0	0	0	0.47	0	6.42	14.39	0	0	0	0	4.31	0	0	0	6.61	0.106667	0.055	0.243333	0.128333	3.46833	1.82	-1.00364	0.908888	0.701473	OR2A4	OR2A10
56063	56063	TMEM234	4.87	4.82	4.59	4.85	4.36	4.33	3.92	4.52	4.19	3.98	4.2	4.24	11.16	11.01	10.52	11.16	10.03	9.93	8.9	10.39	9.68	9.24	9.52	9.81	135.47	142.98	146.33	137.41	155.08	143.37	133.72	130.27	132.53	123.12	126.3	124.6	4.63667	4.175	10.635	9.59	143.44	128.423	-0.169445	0.203695	0.0576879	TMEM234	AASL548+++C1orf91+++PRO1105+++RP4-622L5+++dJ622L5.7
92960	92960	PEX11G	2.11	2.65	2.58	2.6	3.1	2.71	2.52	2.24	2.3	2.59	2.08	1.9	4.85	6.06	5.91	5.97	7.13	6.2	5.73	5.15	5.32	6	4.72	4.39	35	48.97	49	47	56	50	44	41	37	50	37	31	2.625	2.27167	6.02	5.21833	47.6617	40	-0.257444	0.337838	0.118199	PEX11G	NA
100288797	100288797	TMEM239	0.17	0.1	0.18	0.18	0.08	0.1	0.11	0.13	0.19	0.21	0.14	0.21	0.38	0.22	0.41	0.42	0.18	0.22	0.24	0.29	0.45	0.48	0.31	0.48	12.07	7.05	13.15	13.23	5.85	7.14	7.78	9.16	14.28	14.97	10.04	15.27	0.135	0.165	0.305	0.375	9.74833	11.9167	0.26585	0.727817	0.432567	TMEM239	NA
100287932	100287932	TIMM23	66.69	62.77	62.08	64.35	67.42	66.94	65.65	61.41	62.14	62.44	62.73	63.45	152.91	143.42	142.29	148.12	154.87	153.5	148.98	141.08	143.48	144.71	141.99	146.59	1440.83	1368.16	1350.81	1386.78	1457.28	1456.68	1430.63	1336.17	1353.92	1352.97	1346.14	1385.45	65.0417	62.97	149.185	144.472	1410.09	1367.55	-0.0538226	0.287878	0.0938965	TIMM23	TIM23
23395	23395	LARS2	9.02	8.55	9.5	9.47	8.69	8.52	7.57	8.35	9	8.58	8.24	9.33	20.69	19.53	21.76	21.79	19.95	19.54	17.19	19.17	20.79	19.89	18.65	21.55	682	695	713	689	662	690	625	636	708	675	644	734	8.95833	8.51167	20.5433	19.54	688.5	670.333	-0.0481348	0.581143	0.281784	LARS2	HLASA+++LEURS+++PRLTS4+++mtLeuRS
9547	9547	CXCL14	0	0.19	0.03	0.1	0.06	0.05	0.08	0.1	0.09	0.26	0.14	0.04	0	0.43	0.07	0.22	0.13	0.13	0.19	0.22	0.2	0.6	0.32	0.1	0	5.95	0.97	2.98	1.82	1.7	2.58	3.02	2.67	8.09	4.33	1.35	0.0716667	0.118333	0.163333	0.271667	2.23667	3.67333	1.14313	0.383483	0.142931	CXCL14	BMAC+++BRAK+++KEC+++KS1+++MIP-2g+++MIP2G+++NJAC+++SCYB14
6035	6035	RNASE1	0	0	0.12	0.06	0.06	0.18	0	0.06	0	0	0	0.06	0	0	0.28	0.14	0.14	0.42	0	0.14	0	0	0	0.14	0	0	2	1	1	3	0	1	0	0	0	1	0.07	0.02	0.163333	0.0466667	1.16667	0.333333	-1.70989	0.462071	0.190708	RNASE1	RAC1+++RIB1+++RNS1
9617	9617	MTRF1	4.25	5.14	5.14	4.73	5.12	5.44	4.64	4.64	4.78	4.58	5.47	4.63	9.74	11.75	11.79	10.89	11.77	12.47	10.52	10.66	11.04	10.62	12.38	10.69	171.99	197.28	207.09	183.92	189.31	200.88	170.23	179.09	179.52	179.71	206.39	180.75	4.97	4.79	11.4017	10.985	191.745	182.615	-0.0787996	0.623336	0.318824	MTRF1	MRF1+++MTTRF1+++RF1
10409	10409	BASP1	96.39	93.48	92.88	99.33	94.97	93.71	75.54	76.94	72.96	73.89	81.5	77.36	221.04	213.58	212.89	228.63	218.15	214.89	171.42	176.76	168.47	171.25	184.5	178.74	3209	3136	3114	3298	3161	3142	2536.31	2574.02	2447	2467.01	2695	2599	95.1267	76.365	218.197	175.19	3176.67	2553.06	-0.324917	3.78442e-30	4.00976e-32	BASP1	CAP-23+++CAP23+++NAP-22+++NAP22
3727	3727	JUND	93.45	90.89	92.46	88.29	90.97	92.04	109.42	103.76	100.97	104.75	115.02	118.93	214.29	207.66	211.92	203.23	208.97	211.05	248.32	238.37	233.14	242.77	260.36	274.78	3327	3264	3315	3135	3240	3300	3929	3720	3625	3740	4067	4279	91.35	108.808	209.52	249.623	3263.5	3893.33	0.245166	9.1441e-12	2.85107e-13	JUND	AP-1
55631	55631	LRRC40	9.61	10.52	9.74	10.09	9.78	9.47	10.05	10.42	10.48	11.01	9.13	10.09	22.05	24.03	22.33	23.23	22.48	21.7	22.8	23.95	24.19	25.51	20.67	23.31	507	554	515	527	513	498	534	550	556	581	478	536	9.86833	10.1967	22.6367	23.405	519	539.167	0.0452708	0.669366	0.364326	LRRC40	dJ677H15.1
55630	55630	SLC39A4	7.55	6.78	8.75	7.12	5.67	7.77	8.85	7.66	6.18	9.09	7.96	9.11	17.32	15.49	20.06	16.38	13.03	17.82	20.08	17.59	14.27	21.07	18.01	21.04	105.72	90.41	118.06	92	77.94	105.1	118.11	103.94	82.99	119.99	106	122.16	7.27333	8.14167	16.6833	18.6767	98.205	108.865	0.137888	0.527329	0.237583	SLC39A4	AEZ+++AWMS2+++ZIP4
255313	255313	CT47A11	0	0	0	0	0	0	0	0	0	0	0	0	0	0	0	0	0	0	0	0	0	0	0	0	0	0	0	0	0	0	0	0	0	0	0	0	0	0	0	0	0	0	NA	NA	NA	CT47A11	CT47.11
84924	84924	ZNF566	3.05	2.76	2.96	2.62	2.75	2.86	2.93	3.2	2.81	2.95	3.13	2.85	7	6.31	6.78	6.02	6.31	6.56	6.64	7.36	6.48	6.84	7.08	6.59	308.16	283.29	301.07	264.12	279.93	291.63	298.02	324.15	286.45	298.78	315.67	289.14	2.83333	2.97833	6.49667	6.83167	288.033	302.035	0.0591041	0.654143	0.349398	ZNF566	NA
55904	55904	KMT2E	8.04	8.29	8.35	8.22	7.79	7.2	7.68	7.56	7.89	8.39	7.81	7.65	18.44	18.93	19.14	18.92	17.9	16.51	17.43	17.36	18.21	19.44	17.67	17.68	1118.74	1148.13	1159.19	1140.13	1096.16	1003.52	1060.44	1053.65	1084.88	1153.63	1069.77	1063.29	7.98167	7.83	18.3067	17.965	1110.98	1080.94	-0.0495949	0.471815	0.19762	KMT2E	HDCMC04P+++MLL5+++NKp44L+++ODLURO
253430	253430	IPMK	5.09	4.66	5.03	4.79	5.27	4.97	4.8	4.86	4.73	4.8	4.53	5.53	11.68	10.65	11.54	11.03	12.1	11.4	10.89	11.18	10.93	11.12	10.25	12.78	585	539	581	550	605	576	557	563	548	551	518	643	4.96833	4.875	11.4	11.1917	572.667	563.333	-0.0334502	0.793794	0.509323	IPMK	NA
25827	25827	FBXL2	2.18	2.21	1.51	2.19	2.03	2.01	2.24	1.83	2.08	2.49	2.25	1.76	5	5.04	3.47	5.03	4.66	4.62	5.09	4.21	4.81	5.78	5.09	4.06	140.47	143.25	103.46	139.84	130.23	129.83	148.56	116.51	144.98	158.88	142.18	113.76	2.02167	2.10833	4.63667	4.84	131.18	137.478	0.0567661	0.844496	0.583518	FBXL2	FBL2+++FBL3
284323	284323	ZNF780A	4.34	4.37	4.27	4.92	4.53	4.36	4.46	4.49	5.02	4.36	4.59	4.69	9.95	9.98	9.78	11.32	10.41	10	10.11	10.32	11.59	10.12	10.38	10.83	440.82	434.51	498.6	504.96	483.33	481.22	487.96	470.77	481.49	445.69	453.14	494.24	4.465	4.60167	10.24	10.5583	473.907	472.215	-0.0147118	0.946903	0.77833	ZNF780A	ZNF780
8353	8353	H3C6	7.56	9.55	8.96	8.56	8.7	7.7	7.26	7.87	8.1	6.89	8.84	9.53	17.34	21.82	20.54	19.7	19.99	17.65	16.46	18.08	18.71	15.97	20.01	22.03	379.51	414.24	399.87	395.53	415.9	389.22	342.01	364.02	354.31	347	357.22	347.22	8.505	8.08167	19.5067	18.5433	399.045	351.963	-0.189253	0.00434348	0.000540748	H3C6	H3.1+++H3/d+++H3C1+++H3C10+++H3C11+++H3C12+++H3C2+++H3C3+++H3C4+++H3C7+++H3C8+++H3FD+++HIST1H3E
6000	6000	RGS7	0	0	0	0	0	0	0	0.02	0	0.02	0	0.02	0	0	0	0	0	0	0	0.04	0	0.04	0	0.04	0	0	0	0	0	0	0	1	0	1	0	1	0	0.01	0	0.02	0	0.5	1.43263	0.764197	0.474992	RGS7	NA
7306	7306	TYRP1	0.04	0.02	0.02	0.06	0	0.06	0.02	0.02	0.02	0.02	0	0	0.09	0.04	0.04	0.13	0	0.13	0.04	0.04	0.04	0.04	0	0	2	1	1	3	0	3	1	1	1	1	0	0	0.0333333	0.0133333	0.0716667	0.0266667	1.66667	0.666667	-1.33195	0.483656	0.205676	TYRP1	CAS2+++CATB+++GP75+++OCA3+++TRP+++TRP1+++TYRP+++b-PROTEIN
479	479	ATP12A	0.02	0.06	0.05	0.01	0.02	0.02	0.01	0.02	0.02	0.02	0.04	0.05	0.06	0.14	0.11	0.03	0.06	0.06	0.03	0.06	0.06	0.06	0.08	0.11	2	5	4	1	2	2	1	2	2	2	3	4	0.03	0.0266667	0.0766667	0.0666667	2.66667	2.33333	-0.20084	0.941791	0.76337	ATP12A	ATP1AL1+++H-K-ATPase+++HK
56125	56125	PCDHB11	0.21	0.35	0.13	0.18	0.31	0.2	0.23	0.21	0.23	0.19	0.26	0.21	0.48	0.8	0.29	0.43	0.72	0.45	0.51	0.48	0.53	0.44	0.59	0.49	16.23	27.41	9.97	14.32	24.31	15.52	17.65	16.42	18.09	14.86	20.19	16.77	0.23	0.221667	0.528333	0.506667	17.96	17.33	-0.0658359	0.956607	0.807078	PCDHB11	ME2+++PCDH-BETA11
80227	80227	PAAF1	17.57	17.27	18.43	17.05	19.21	19.6	20.08	18.52	19.35	18.49	18.35	18.26	40.28	39.46	42.25	39.24	44.13	44.94	45.58	42.54	44.69	42.85	41.55	42.18	674.72	681.01	702.69	676.35	723.95	792.2	760.99	714.38	720.59	706.77	691.13	692.95	18.1883	18.8417	41.7167	43.2317	708.487	714.468	0.00236287	0.996124	0.9577	PAAF1	PAAF+++Rpn14+++WDR71
1350	1350	COX7C	252.02	267.98	258.11	255.51	248.27	245.36	259.72	252.42	249.37	223.7	278.3	221.63	577.9	612.26	591.6	588.14	570.31	562.62	589.39	579.91	575.79	518.44	630	512.05	2768	2969	2855	2799	2728	2714	2877	2792	2762	2464	3036	2460	254.542	247.523	583.805	567.597	2805.5	2731.83	-0.0476283	0.678999	0.374216	COX7C	NA
8613	8613	PLPP3	7.42	7.47	8.13	7.98	7.38	8.28	8.09	7.89	7.59	8.02	8.64	8.77	17.01	17.07	18.64	18.37	16.96	18.98	18.35	18.12	17.51	18.59	19.56	20.26	453	460	500	486	451	509	498	485	467	491	524	541	7.77667	8.16667	17.8383	18.7317	476.5	501	0.0629568	0.50656	0.222293	PLPP3	Dri42+++LPP3+++PAP2B+++PPAP2B+++VCIP
1671	1671	DEFA6	0	0	0	0	0	0	0	0	0	0	0	0	0	0	0	0	0	0	0	0	0	0	0	0	0	0	0	0	0	0	0	0	0	0	0	0	0	0	0	0	0	0	NA	NA	NA	DEFA6	DEF6+++HD-6
112268395	112268395	LOC112268395	0.87	0.83	1	0.78	0.89	0.73	0.69	0.54	0.4	0.73	0.68	0.7	2	1.91	2.3	1.79	2.05	1.67	1.57	1.25	0.92	1.68	1.53	1.61	41.52	40.01	47.94	36.95	42.48	34.8	33.1	26.07	19.06	34.58	32	33.48	0.85	0.623333	1.95333	1.42667	40.6167	29.715	-0.44872	0.0696855	0.0144709	LOC112268395	NA
90187	90187	EMILIN3	0.08	0.06	0.09	0.03	0.09	0.17	0.17	0.07	0.11	0.16	0.06	0.06	0.18	0.14	0.21	0.07	0.22	0.38	0.39	0.17	0.25	0.36	0.14	0.14	5.47	4.39	6.62	2.2	6.65	11.92	12.3	5.33	7.64	11.09	4.51	4.35	0.0866667	0.105	0.2	0.241667	6.20833	7.53667	0.330004	0.755718	0.462683	EMILIN3	C20orf130+++EMILIN5+++dJ620E11.4
29952	29952	DPP7	45.72	50.31	46.22	45.36	47.67	48.24	49.51	47.42	48.09	52.86	50.71	55.47	104.84	114.95	105.93	104.41	109.5	110.63	112.35	108.94	111.05	122.52	114.79	128.15	1505	1660	1529	1492	1569	1593	1652	1565	1621	1744	1668	1829	47.2533	50.6767	108.377	116.3	1558	1679.83	0.0991333	0.0350482	0.00625108	DPP7	DPP2+++DPPII+++QPP
57670	57670	KIAA1549	5.01	5.08	5.17	4.76	4.79	4.87	5.95	5.62	6.12	6.19	6.09	6.38	11.49	11.61	11.85	10.96	11.01	11.17	13.5	12.91	14.12	14.34	13.78	14.74	1181.68	1208.54	1229.46	1118.7	1131.69	1155.22	1414.3	1334.89	1453.67	1463.86	1425.28	1519.26	4.94667	6.05833	11.3483	13.8983	1170.88	1435.21	0.284327	1.27427e-14	3.08705e-16	KIAA1549	RP86
3932	3932	LCK	0.03	0.06	0.03	0.03	0.03	0.08	0	0.03	0	0	0.06	0.03	0.06	0.13	0.06	0.06	0.06	0.18	0	0.06	0	0	0.13	0.06	1	2	1	1	1	3	0	1	0	0	2	1	0.0433333	0.02	0.0916667	0.0416667	1.5	0.666667	-1.17679	0.569775	0.271036	LCK	IMD22+++LSK+++YT16+++p56lck+++pp58lck
9674	9674	KIAA0040	7.4	7.41	6.98	7.34	7.5	7.27	6.86	7.2	6.7	7.38	6.61	7.09	16.98	16.92	16	16.89	17.23	16.67	15.57	16.54	15.46	17.09	14.95	16.38	629	636	601	619	640	626	591	619	576	632	559	613	7.31667	6.97333	16.7817	15.9983	625.167	598.333	-0.0729858	0.302979	0.101272	KIAA0040	NA
79004	79004	CUEDC2	25.58	23.56	25.64	24.48	23.66	26.14	26.55	26.79	26.91	27.26	27.17	27.1	58.65	53.83	58.78	56.36	54.34	59.95	60.26	61.55	62.12	63.17	61.49	62.6	509	473	514	486	471	524	533	537	540	544	537	545	24.8433	26.9633	56.985	61.865	496.167	539.333	0.11086	0.0847349	0.0185733	CUEDC2	C10orf66+++bA18I14.5
114926	114926	SMIM19	4.33	5.25	4.95	4.66	4.5	4.95	4.4	4.48	4.04	4.47	5.01	4.78	9.94	11.99	11.34	10.72	10.33	11.35	9.98	10.29	9.32	10.35	11.34	11.05	278.23	356.67	327.42	313.1	298.42	337.36	296.76	308.02	271.82	301.67	324.14	323.22	4.77333	4.53	10.945	10.3883	318.533	304.272	-0.0757259	0.549012	0.254192	SMIM19	C8orf40
112752	112752	IFT43	33.22	33.16	34.04	30.43	31.75	31.38	33.19	31.02	31.77	28.56	32.76	30.39	76.18	75.75	78.03	70.05	72.94	71.95	75.33	71.27	73.35	66.18	74.15	70.22	485	488	501	444	464	462	489	456	468	418	476	449	32.33	31.2817	74.15	71.75	474	459.333	-0.0547917	0.590412	0.29053	IFT43	C14orf179+++CED3+++RP81+++SRTD18
1009	1009	CDH11	0	0	0	0	0	0	0	0	0	0	0	0	0	0	0	0	0	0	0	0	0	0	0	0	0	0	0	0	0	0	0	0	0	0	0	0	0	0	0	0	0	0	NA	NA	NA	CDH11	CAD11+++CDHOB+++ESWS+++OB+++OSF-4
5452	5452	POU2F2	0.31	0.24	0.22	0.27	0.31	0.31	0.24	0.25	0.22	0.22	0.2	0.13	0.72	0.54	0.51	0.61	0.71	0.72	0.54	0.58	0.5	0.5	0.45	0.3	45	32	31	37	46	44	34	35	30	30	29	18	0.276667	0.21	0.635	0.478333	39.1667	29.3333	-0.426995	0.106812	0.0246661	POU2F2	OCT2+++OTF2+++Oct-2
151887	151887	CCDC80	0.22	0.24	0.24	0.26	0.18	0.25	0.18	0.22	0.23	0.23	0.24	0.23	0.5	0.54	0.56	0.61	0.41	0.58	0.41	0.51	0.52	0.53	0.53	0.53	49.25	55.79	57.08	60.24	39.06	58.09	40.06	49.38	51.14	52.75	52.55	52.73	0.231667	0.221667	0.533333	0.505	53.2517	49.7683	-0.112682	0.745538	0.451783	CCDC80	CL2+++DRO1+++LINC01279+++SSG1+++URB+++okuribin
340485	340485	ACER2	3.82	4.49	4.12	4.62	4.26	4.26	4.52	4.76	4.38	4.44	5.35	4.54	8.75	10.26	9.45	10.64	9.79	9.77	10.26	10.95	10.1	10.28	12.11	10.48	305.62	294.06	296.26	335.96	327.49	311.29	357.26	384.92	335.26	331.23	355.64	340.67	4.26167	4.665	9.77667	10.6967	311.78	350.83	0.160559	0.0450881	0.00851785	ACER2	ALKCDase2+++ASAH3L
374877	374877	TEX45	0.29	0.1	0.26	0.1	0.42	0.16	0.35	0.19	0.16	0.16	0.26	0.19	0.66	0.22	0.59	0.22	0.96	0.37	0.8	0.44	0.37	0.37	0.59	0.44	9	3	8	3	13	5	11	6	5	5	8	6	0.221667	0.218333	0.503333	0.501667	6.83333	6.83333	-0.0100602	0.998246	0.981306	TEX45	C19orf45
26034	26034	IPCEF1	0.08	0.04	0.02	0.08	0.1	0.06	0.03	0.05	0.03	0.05	0.06	0.08	0.19	0.09	0.04	0.18	0.22	0.13	0.08	0.12	0.06	0.12	0.13	0.17	10.67	5.38	2.36	10.01	12.31	7.25	4.47	6.51	3.33	6.89	7.52	9.71	0.0633333	0.05	0.141667	0.113333	7.99667	6.405	-0.405504	0.653941	0.348918	IPCEF1	PIP3-E
9852	9852	EPM2AIP1	4.83	4.97	4.94	5.09	4.84	4.52	4.95	4.88	5.17	4.82	4.77	4.99	11.09	11.35	11.33	11.72	11.12	10.37	11.23	11.21	11.93	11.17	10.79	11.53	736.01	763.08	758.02	773.29	737.19	693.34	759.82	748.07	793.06	736.02	720.84	767.77	4.865	4.93	11.1633	11.31	743.488	754.263	0.0105542	0.956291	0.797812	EPM2AIP1	NA
26751	26751	SH3YL1	28.53	31.58	30.57	30.41	29.58	30.98	29.49	32.09	29.4	31.46	30.11	29.66	65.42	72.15	70.06	70	67.95	71.05	66.93	73.74	67.88	72.9	68.15	68.54	906	1010	978	963	940	994	944	1028	948	1000	946	953	30.275	30.3683	69.4383	69.69	965.167	969.833	-0.00253659	0.989507	0.945495	SH3YL1	RAY
5155	5155	PDGFB	4.17	4.17	4.21	4.27	4.65	3.84	3.98	3.6	3.46	3.81	3.57	4.46	9.56	9.54	9.64	9.84	10.67	8.8	9.04	8.27	7.99	8.84	8.09	10.3	281	267	260	297	300	251	260	246	215	248	239	281	4.21833	3.81333	9.675	8.755	276	248.167	-0.163308	0.104686	0.0240615	PDGFB	IBGC5+++PDGF-2+++PDGF2+++SIS+++SSV+++c-sis
8894	8894	EIF2S2	86.7	87.73	93.17	96.02	91.69	88.92	92.93	93.89	93.93	91.36	88.91	91.65	198.8	200.43	213.55	221.03	210.63	203.9	210.9	215.72	216.88	211.73	201.27	211.76	3122	3161	3355	3523	3411	3277	3544	3449	3400	3281	3270	3341	90.705	92.1117	208.057	211.377	3308.17	3380.83	0.0216042	0.759904	0.469071	EIF2S2	EIF2+++EIF2B+++EIF2beta+++PPP1R67+++eIF-2-beta
221477	221477	C6orf89	16.43	16.12	16.37	16.81	16.68	16.72	15.25	15.34	15.18	15.32	14.71	15.75	37.68	36.84	37.51	38.69	38.32	38.34	34.6	35.25	35.06	35.5	33.31	36.38	2077.99	2058.2	2088.9	2124.93	2108.83	2137.39	1946.8	1960.24	1937.12	1946.99	1848.63	2009.36	16.5217	15.2583	37.8967	35.0167	2099.37	1941.52	-0.122322	3.61853e-05	2.67182e-06	C6orf89	BRAP+++PS1TP5TP1
9124	9124	PDLIM1	46.6	46.57	46.42	44.67	45.4	41.56	49.77	49.8	53.21	51.43	53.02	49.36	106.86	106.39	106.4	102.82	104.3	95.3	112.94	114.41	122.86	119.2	120.02	114.04	1214	1222	1218	1166	1187	1089	1308	1308	1401	1348	1372	1302	45.2033	51.0983	103.678	117.245	1182.67	1339.83	0.17043	1.84451e-05	1.28966e-06	PDLIM1	CLIM1+++CLP-36+++CLP36+++HEL-S-112+++hCLIM1
3597	3597	IL13RA1	44.2	45.78	46.82	47.82	44.6	45.6	44.26	44.64	43.16	43.73	42.47	44.03	101.36	104.59	107.32	110.08	102.45	104.57	100.44	102.55	99.66	101.34	96.15	101.73	3306.73	3454.27	3529.65	3567.6	3336.27	3436.65	3339.28	3361.15	3254.85	3280.26	3155.05	3332.24	45.8033	43.715	105.062	100.312	3438.53	3287.14	-0.0744683	0.0104835	0.00148566	IL13RA1	CD213A1+++CT19+++IL-13Ra+++NR4
54970	54970	TTC12	5.43	4.85	4.98	5.11	4.93	5.23	4.42	4.45	4.1	3.76	4.37	4.07	12.46	11.08	11.4	11.77	11.34	12	10.04	10.21	9.47	8.71	9.9	9.41	232	208	208	215	208	220	190	186	172	161	186	174	5.08833	4.195	11.675	9.62333	215.167	178.167	-0.281808	0.00190876	0.000212038	TTC12	CILD45+++TPARM
140823	140823	ROMO1	116.96	133.7	116.23	119	113.34	121.3	124.16	114.27	108.4	107.88	147.26	108.19	268.19	305.45	266.41	273.92	260.34	278.15	281.77	262.53	250.29	250.02	333.35	249.97	750	859	748	759	715	778	795	733	698	693	927	695	120.088	118.36	275.41	271.322	768.167	756.833	-0.0303843	0.866941	0.627713	ROMO1	C20orf52+++MTGM+++MTGMP+++bA353C18.2
10534	10534	ZNRD2	19.99	22.98	20.35	20.64	20.54	19.32	22.84	20.45	22.4	21.54	20.84	20.67	45.83	52.5	46.65	47.5	47.19	44.3	51.83	46.99	51.73	49.93	47.17	47.75	281	326	289	289	291	273	325	292	316	304	297	295	20.6367	21.4567	47.3283	49.2333	291.5	304.833	0.0549382	0.686733	0.382836	ZNRD2	SSSCA1+++p27
339479	339479	BRINP3	7.22	7.36	7.03	6.49	7.15	7.73	4.82	4.39	4.51	4.78	4.68	4.22	16.55	16.81	16.11	14.93	16.42	17.74	10.94	10.08	10.42	11.08	10.59	9.75	397.08	414	407.87	374	393.2	431	278	239	253.13	254.15	253	248	7.16333	4.56667	16.4267	10.4767	402.858	254.213	-0.673226	7.67383e-27	9.3165e-29	BRINP3	DBCCR1L+++DBCCR1L1+++FAM5C
5731	5731	PTGER1	0.15	0.15	0.12	0.16	0.15	0.12	0.19	0.04	0.08	0.08	0.04	0.11	0.36	0.35	0.26	0.36	0.36	0.26	0.44	0.09	0.18	0.18	0.09	0.27	4	4	3	4	4	3	5	1	2	2	1	3	0.141667	0.09	0.325	0.208333	3.66667	2.33333	-0.662515	0.577266	0.278849	PTGER1	EP1
8935	8935	SKAP2	15.56	15.03	15.46	15.5	14.47	15.21	15.28	16.09	15.75	15.85	14.32	14.78	35.67	34.33	35.44	35.68	33.25	34.89	34.68	36.96	36.36	36.74	32.42	34.15	1119.27	1090.88	1120.05	1113.05	1042.49	1102.27	1109.81	1164.22	1143.29	1144.15	1022.05	1074.33	15.205	15.345	34.8767	35.2183	1098	1109.64	0.00560484	0.956607	0.875843	SKAP2	PRAP+++RA70+++SAPS+++SCAP2+++SKAP-HOM+++SKAP55R
5705	5705	PSMC5	246.73	237.54	229.43	244.81	235.63	244.68	254.59	245.71	245.6	244.2	251.92	240.26	565.76	542.72	525.87	563.52	541.27	561.07	577.76	564.51	567.09	565.96	570.27	555.1	6078.45	5912.08	5705.89	6015.14	5837.43	6067.67	6326.77	6115.22	6115.99	6054.23	6171.67	5993.22	239.803	247.047	550.035	566.782	5936.11	6129.52	0.0366217	0.268624	0.0848899	PSMC5	RPT6+++S8+++SUG-1+++SUG1+++TBP10+++TRIP1+++p45+++p45/SUG
10813	10813	UTP14A	18.94	17.71	19.19	21.58	19.23	18.82	19.74	21.24	21.66	22.22	19.15	21.58	43.42	40.47	43.99	49.68	44.18	43.15	44.79	48.81	50.02	51.51	43.34	49.85	888.62	837.16	908.66	1014.81	909.67	895.75	939.45	1006.73	1031.06	1046.11	898.14	1026.57	19.245	20.9317	44.1483	48.0533	909.112	991.343	0.115481	0.058919	0.0117126	UTP14A	NYCO16+++SDCCAG16+++Utp14+++dJ537K23.3
7718	7718	ZNF165	8.99	9.42	11.08	9.63	10.92	10.91	13.28	12.07	12.99	12.87	10.99	12.4	20.61	21.52	25.39	22.17	25.09	25.01	30.15	27.73	30.01	29.83	24.88	28.65	312.83	344.61	397.81	331.63	382.21	393.66	459.1	430.81	445.35	446.38	383.13	436.75	10.1583	12.4333	23.2983	28.5417	360.458	433.587	0.258135	0.00035811	3.26866e-05	ZNF165	CT53+++LD65+++ZSCAN7
7364	7364	UGT2B7	0.07	0.04	0	0.09	0.12	0	0	0	0	0.04	0.07	0	0.17	0.08	0	0.21	0.28	0	0	0	0	0.09	0.17	0	2	1	0	2.45	3.54	0	0	0	0	1	2	0	0.0533333	0.0183333	0.123333	0.0433333	1.49833	0.5	-1.42818	0.551651	0.256863	UGT2B7	UDPGT 2B7+++UDPGT 2B9+++UDPGT2B7+++UDPGTH2+++UDPGTh-2+++UGT2B9
25924	25924	MYRIP	0.01	0.01	0.02	0.02	0.04	0.02	0.01	0.02	0.03	0.01	0	0.01	0.03	0.03	0.05	0.05	0.1	0.05	0.03	0.05	0.08	0.03	0	0.03	1	1	2	2	4	2	1	2	3	1	0	1	0.02	0.0133333	0.0516667	0.0366667	2	1.33333	-0.596025	0.762857	0.472007	MYRIP	SLAC2-C+++SLAC2C
164656	164656	TMPRSS6	0.32	0.5	0.45	0.21	0.24	0.38	0.26	0.3	0.3	0.28	0.37	0.18	0.73	1.14	1.02	0.47	0.56	0.88	0.59	0.69	0.68	0.65	0.85	0.42	18	28	25	11	15	22	15	17	17	16	21	11	0.35	0.281667	0.8	0.646667	19.8333	16.1667	-0.303058	0.542539	0.249129	TMPRSS6	IRIDA+++MT2
57089	57089	ENTPD7	3.92	3.56	3.94	4.22	4.16	4.27	4.11	4.4	4.27	3.85	4.03	3.98	8.98	8.14	9.03	9.72	9.56	9.79	9.32	10.12	9.85	8.92	9.13	9.2	632.27	579.96	640.64	681.29	672.28	696.07	667.55	713.74	694.02	622.61	646.92	649.19	4.01167	4.10667	9.20333	9.42333	650.418	665.672	0.023596	0.866415	0.626849	ENTPD7	LALP1
389860	389860	PAGE2B	0	0	0	0.11	0	0	0	0	0	0	0	0	0	0	0	0.25	0	0	0	0	0	0	0	0	0	0	0	1	0	0	0	0	0	0	0	0	0.0183333	0	0.0416667	0	0.166667	0	-0.490482	0.956607	0.874945	PAGE2B	CT16.5+++GAGEE3+++PAGE-2B
94241	94241	TP53INP1	34.22	35.61	37.79	36.68	34.24	35.35	32.21	34.15	33.28	33.17	33	30.6	78.48	81.35	86.63	84.44	78.66	81.06	73.09	78.46	76.85	76.86	74.7	70.69	3612	3795	4019	3862	3618	3755	3429	3621	3549	3510	3460	3263	35.6483	32.735	81.77	75.1083	3776.83	3472	-0.130843	3.90218e-05	2.9114e-06	TP53INP1	SIP+++TP53DINP1+++TP53INP1A+++TP53INP1B+++Teap+++p53DINP1
54429	54429	TAS2R5	0.67	0.95	0.86	0.77	1.2	0.95	0.76	1.14	1.05	1.29	1.16	0.9	1.54	2.17	1.96	1.77	2.75	2.18	1.73	2.62	2.41	2.99	2.62	2.08	14	20	18	16	25	20	16	24	22	27	24	19	0.9	1.05	2.06167	2.40833	18.8333	22	0.214798	0.667726	0.362525	TAS2R5	T2R5
93166	93166	PRDM6	1.66	1.6	1.33	1.36	1.43	1.51	1.46	1.54	1.45	1.34	1.47	1.33	3.82	3.67	3.04	3.12	3.28	3.47	3.3	3.55	3.34	3.11	3.32	3.08	287	279	230	233	246	263	253	268	252	232	251	232	1.48167	1.43167	3.4	3.28333	256.333	248	-0.0572658	0.722456	0.425715	PRDM6	KMT8C+++PDA3+++PRISM
51655	51655	RASD1	23.22	26.99	25.96	22.56	25.6	23.98	26.35	24.13	23.92	24.21	25.32	23.68	53.24	61.67	59.49	51.93	58.81	54.99	59.79	55.45	55.23	56.1	57.31	54.71	747	876	841	724	824	777	855	782	776	781	809	770	24.7183	24.6017	56.6883	56.4317	798.167	795.5	-0.0141884	0.939238	0.756948	RASD1	AGS1+++DEXRAS1+++MGC:26290
7363	7363	UGT2B4	0	0.08	0.02	0.03	0	0.03	0.05	0.04	0.08	0.04	0.05	0.09	0	0.19	0.06	0.06	0	0.06	0.11	0.08	0.18	0.09	0.12	0.21	0	2.95	0.89	0.92	0	1	1.75	1.28	2.83	1.35	1.88	3.33	0.0266667	0.0583333	0.0616667	0.131667	0.96	2.07	1.57533	0.441389	0.178129	UGT2B4	HLUG25+++UDPGT2B4+++UDPGTH1+++UDPGTh-1+++UGT2B11
345895	345895	RSPH4A	0.18	0.13	0.17	0.24	0.2	0.22	0.16	0.05	0.14	0.16	0.19	0.21	0.4	0.29	0.39	0.55	0.46	0.5	0.36	0.12	0.33	0.38	0.44	0.49	12.03	10.92	14.68	18.17	13	17.81	13.62	6.17	9.39	13.74	15.12	15.08	0.19	0.151667	0.431667	0.353333	14.435	12.1867	-0.251837	0.701398	0.401075	RSPH4A	CILD11+++RSHL3+++RSPH6B+++dJ412I7.1
55357	55357	TBC1D2	8.09	7.78	7.86	7.74	8.15	7.37	7.89	7.83	8.1	7.59	8.39	8.09	18.54	17.77	18.02	17.81	18.71	16.9	17.91	18	18.71	17.58	19	18.69	480	470	474	465	493	447	475	468.04	486	455	497	491	7.83167	7.98167	17.9583	18.315	471.5	478.673	0.0121592	0.956607	0.806493	TBC1D2	PARIS-1+++PARIS1+++TBC1D2A
8087	8087	FXR1	50.67	54.73	55.2	54.6	56.32	57.09	55.81	55.72	54.14	55.83	53.09	52.34	116.2	125.03	126.53	125.67	129.38	130.9	126.66	128.01	125.02	129.38	120.17	120.94	2281	2478	2517	2453	2519	2604	2534	2521	2471	2498	2372	2391	54.7683	54.4883	125.618	125.03	2475.33	2464.5	-0.0158293	0.841254	0.576822	FXR1	FXR1P+++MYOPMIL+++MYORIBF
116115	116115	ZNF526	4.15	4.41	3.53	4.07	4.17	4.43	4.57	4.78	4.34	4.64	4.61	4.49	9.51	10.08	8.09	9.37	9.57	10.16	10.38	10.99	10.02	10.76	10.44	10.38	310.92	335.64	266.68	305.4	314.63	335.3	346.74	361.16	327.08	347.24	343.24	339.74	4.12667	4.57167	9.46333	10.495	311.428	344.2	0.135956	0.120021	0.0287054	ZNF526	NA
6165	6165	RPL35A	267.42	260.01	268.01	260.06	253.54	273.3	295.48	287.79	257.93	252.56	305.66	251.6	613.21	594.04	614.32	598.62	582.41	626.7	670.55	661.19	595.55	585.33	691.92	581.31	6042	5922.16	6093	5860	5729.02	6218	6733	6546	5871	5715	6858	5745	263.723	275.17	604.883	630.975	5977.36	6244.67	0.053961	0.609919	0.307231	RPL35A	DBA5+++L35A+++eL33
10081	10081	PDCD7	14.9	15.64	15.26	15.55	15.51	15.25	14.58	13.91	15.07	14.69	15.74	15.38	34.17	35.74	34.98	35.79	35.63	34.98	33.09	31.95	34.8	34.05	35.64	35.53	782.72	828.99	807.26	814.69	815.11	806.93	772.44	735.62	798.46	773.93	821.48	816.43	15.3517	14.895	35.215	34.1767	809.283	786.393	-0.0508312	0.476496	0.200662	PDCD7	59K+++ES18+++HES18
286343	286343	LURAP1L	12.71	12.84	14.66	14.22	12.95	13.19	15.38	14.62	14.96	14.34	13.26	15.59	29.15	29.33	33.61	32.73	29.75	30.24	34.91	33.59	34.54	33.23	30.02	36.01	474	474	544	506	469	484	558	530	556	528	491	561	13.4283	14.6917	30.8017	33.7167	491.833	537.333	0.118064	0.0867661	0.0190999	LURAP1L	C9orf150+++HYST0841+++LRAP35b+++bA3L8.2
5437	5437	POLR2H	44.18	49.13	49.2	49.51	46.71	46.16	47.19	43.54	43.18	43.3	40.82	42.88	101.31	112.25	112.78	113.96	107.29	105.84	107.1	100.02	99.7	100.35	92.41	99.08	963	1063	1047	995	1020	1002	987	929	904	940	872	941	47.4817	43.485	108.905	99.7767	1015	928.833	-0.13756	0.00198512	0.000221771	POLR2H	RPABC3+++RPB17+++RPB8
8190	8190	MIA	0	0.24	0	0.12	0.48	0.12	0.12	0.24	0	0.12	0	0	0	0.54	0	0.28	1.1	0.27	0.27	0.55	0	0.28	0	0	0	2	0	1	4	1	1	2	0	1	0	0	0.16	0.08	0.365	0.183333	1.33333	0.666667	-1.01255	0.688331	0.386062	MIA	CD-RAP
65264	65264	UBE2Z	70.02	68.55	72.42	70.25	68.07	70.66	70.59	71.04	72.35	69.35	72.03	70.33	160.55	156.61	166	161.71	156.37	162.03	160.2	163.22	167.05	160.72	163.06	162.49	4024	3974	4192	4027	3914	4090	4092	4112	4193	3997	4112	4085	69.995	70.9483	160.545	162.79	4036.83	4098.5	0.0123807	0.821541	0.546485	UBE2Z	HOYS7+++USE1
7047	7047	TGM4	0.04	0.07	0.13	0.08	0.15	0.16	0.05	0.14	0.16	0.04	0.1	0.05	0.08	0.16	0.3	0.19	0.33	0.36	0.12	0.32	0.36	0.08	0.23	0.12	2.05	4.23	7.71	4.86	8.52	9.44	3.12	8.15	9.16	2.09	5.86	3.11	0.105	0.09	0.236667	0.205	6.135	5.24833	-0.189271	0.908888	0.698185	TGM4	TGP+++hTGP
84966	84966	IGSF21	0.04	0.08	0.04	0.08	0	0	0	0	0	0	0	0.04	0.09	0.18	0.09	0.18	0	0	0	0	0	0	0	0.09	1	2	1	2	0	0	0	0	0	0	0	1	0.04	0.00666667	0.09	0.015	1	0.166667	-1.97203	0.414068	0.160771	IGSF21	NA
255783	255783	INAFM1	5.21	5.63	3.98	5.63	5.28	4.85	5.17	6.17	5.1	6.27	7.81	5.82	11.96	12.87	9.13	12.96	12.13	11.11	11.73	14.18	11.79	14.52	17.67	13.45	78	85	60	84	79	73	78	93	77	94	116	88	5.09667	6.05667	11.6933	13.89	76.5	91	0.240884	0.199006	0.0559316	INAFM1	PRR24
3625	3625	INHBB	41.25	39.6	41.47	40.38	39.64	38.68	41.55	42.77	39.48	36.83	42.3	39.39	94.59	90.47	95.06	92.96	91.07	88.7	94.28	98.26	91.15	85.35	95.77	91.01	2466	2388	2497	2408	2371	2329	2505	2575	2380	2208	2512	2380	40.17	40.3867	92.1417	92.6367	2409.83	2426.67	0.000505401	0.998246	0.987717	INHBB	NA
100131439	100131439	CD300LD	0.14	0.09	0.17	0	0.17	0.04	0.09	0.07	0.04	0.08	0	0.08	0.32	0.19	0.39	0	0.4	0.09	0.21	0.17	0.1	0.2	0	0.19	3.29	2.04	4.07	0	4.15	0.99	2.24	1.74	1	2.02	0	1.98	0.101667	0.06	0.231667	0.145	2.42333	1.49667	-0.903784	0.609934	0.307313	CD300LD	CD300D+++CLM-4+++CLM-5+++CMRF35-A4+++CMRF35A4
285600	285600	KIAA0825	0.52	0.43	0.55	0.66	0.65	0.41	0.59	0.43	0.54	0.4	0.49	0.43	1.18	0.99	1.26	1.52	1.5	0.95	1.34	0.99	1.24	0.92	1.12	0.99	47.17	36.7	43.51	49.63	61.44	37.09	48.85	31.26	41.79	34.09	38.9	44.42	0.536667	0.48	1.23333	1.1	45.9233	39.885	-0.220358	0.47791	0.201624	KIAA0825	C5orf36+++PAPA10
51537	51537	MTFP1	19.33	23.68	19.68	19.2	19.96	18.82	21.55	17.37	22.14	19.85	20.85	21.32	44.33	54.09	45.11	44.18	45.86	43.14	48.91	39.9	51.13	46.01	47.2	49.25	394	484	400	393	410	384	440	359	452	405	421	434	20.1117	20.5133	46.1183	47.0667	410.833	418.5	0.0171725	0.950528	0.78763	MTFP1	HSPC242+++MTP18
29942	29942	PURG	0	0.03	0	0	0	0.05	0.03	0	0.03	0	0.08	0.03	0	0.06	0	0	0	0.13	0.06	0	0.06	0	0.19	0.06	0	1	0	0	0	2	1	0	1	0	3	1	0.0133333	0.0283333	0.0316667	0.0616667	0.5	1	0.994593	0.751002	0.457868	PURG	PURG-A+++PURG-B+++PURGA+++PURGB
6902	6902	TBCA	160.74	163.01	162.23	179	166.62	160.47	169.99	161.62	150.94	157.11	181.99	156.18	368.58	372.43	371.84	412.04	382.74	367.97	385.78	371.31	348.51	364.11	411.97	360.83	1881.78	1931.35	1909.54	2096.33	1957.57	1902.49	2011.27	1905.72	1793.53	1849.48	2116.66	1857.65	165.345	162.972	379.267	373.752	1946.51	1922.38	-0.0275456	0.768464	0.480244	TBCA	NA
55604	55604	CARMIL1	9.04	9.09	9.19	9.4	9.69	8.88	9.15	9.13	9.14	9.33	9	9.06	20.73	20.77	21.07	21.63	22.26	20.36	20.75	20.98	21.1	21.63	20.38	20.93	932	943	952	966	998	920	949	946	950	964	917	942	9.215	9.135	21.1367	20.9617	951.833	944.667	-0.0205763	0.834206	0.566643	CARMIL1	CARMIL+++CARMIL1a+++LRRC16+++LRRC16A+++dJ501N12.1+++dJ501N12.5
9738	9738	CCP110	7.78	7.82	7.24	8.35	8.23	7.81	7.95	8.27	8	8.06	7.96	7.86	17.84	17.85	16.59	19.22	18.9	17.92	18.04	19.01	18.47	18.67	18.03	18.17	763.22	773.64	715.34	820.31	805.62	771.54	789.67	816.41	789.07	789.79	781.35	780.69	7.87167	8.01667	18.0533	18.3983	774.945	791.163	0.0200642	0.865043	0.623923	CCP110	CP110+++Cep110
51161	51161	C3orf18	0.65	0.5	0.7	0.66	0.53	0.9	0.44	0.8	0.56	0.6	0.53	0.52	1.49	1.15	1.61	1.53	1.22	2.07	1	1.85	1.28	1.39	1.21	1.21	26.33	26.02	32	30.86	22	40.69	21.6	39.5	21.77	25	25.36	26.08	0.656667	0.575	1.51167	1.32333	29.65	26.5517	-0.173906	0.709608	0.411918	C3orf18	G20
29089	29089	UBE2T	86.36	87.71	87.39	84.6	83.47	86.13	94.92	84.23	90.31	89.99	84.91	90.38	198.03	200.39	200.3	194.73	191.74	197.49	215.4	193.51	208.53	208.55	192.21	208.82	1356	1389	1382	1325	1311	1362	1503	1332	1430	1417	1324	1434	85.9433	89.1233	197.113	204.503	1354.17	1406.67	0.0453027	0.432085	0.171561	UBE2T	FANCT+++HSPC150+++PIG50
10349	10349	ABCA10	0.21	0.16	0.19	0.11	0.1	0.13	0.18	0.17	0.2	0.19	0.14	0.14	0.49	0.36	0.44	0.25	0.22	0.3	0.4	0.38	0.47	0.45	0.32	0.32	24	18	22	12	11	15	20	19	23	22	16	16	0.15	0.17	0.343333	0.39	17	19.3333	0.176184	0.77606	0.489079	ABCA10	EST698739
158724	158724	FAM47A	0.02	0	0	0	0	0	0	0	0.04	0	0	0	0.05	0	0	0	0	0	0	0	0.1	0	0	0	1	0	0	0	0	0	0	0	2	0	0	0	0.00333333	0.00666667	0.00833333	0.0166667	0.166667	0.333333	0.471312	0.956607	0.830731	FAM47A	NA
642515	642515	PRRT1B	1.89	1.64	1.74	1.38	1.55	2.08	1	1.47	1.36	1.66	1.63	1.27	4.34	3.76	3.99	3.18	3.57	4.77	2.27	3.38	3.14	3.84	3.7	2.94	75.94	63.98	72.22	51.13	59	83.27	38.26	58.45	55.41	63.13	65.9	56.18	1.71333	1.39833	3.935	3.21167	67.59	56.2217	-0.275502	0.217274	0.0631524	PRRT1B	DSPD2+++IFITMD8
132321	132321	C4orf33	5.06	5.68	5.62	4.24	5.41	6.37	5.03	4.21	4.96	5.12	4.65	4.43	11.6	12.98	12.88	9.76	12.44	14.6	11.41	9.68	11.45	11.86	10.53	10.24	163	178.71	185	131	170	193	163	141	161	160	145	140	5.39667	4.73333	12.3767	10.8617	170.118	151.667	-0.173795	0.199675	0.0562739	C4orf33	NA
55139	55139	ANKZF1	20.69	24.42	21.26	21.04	22.53	21.93	20.63	18.65	19.44	22.52	21.23	18.99	47.44	55.79	48.72	48.44	51.75	50.28	46.81	42.85	44.89	52.19	48.05	43.88	955	1136.95	996.9	974.81	1035.96	1021	957.99	873	904.94	1033.95	974.89	878.55	21.9783	20.2433	50.4033	46.445	1020.1	937.22	-0.131873	0.0276406	0.00470871	ANKZF1	Vms1+++ZNF744
6234	6234	RPS28	120.99	128.04	121.53	116.64	118.76	125.17	129.69	126.98	110.9	116.82	145.1	118.99	277.44	292.53	278.56	268.48	272.8	287.03	294.31	291.72	256.08	270.74	328.46	274.91	2934.99	3132.98	2968.99	2821.98	2881.99	3057.99	3172.98	3101.99	2712.99	2841.97	3495.98	2916.97	121.855	124.747	279.473	286.037	2966.49	3040.48	0.0265612	0.88174	0.647374	RPS28	DBA15+++S28+++eS28
10516	10516	FBLN5	0.6	0.93	0.84	0.9	0.72	0.83	0.71	0.74	0.58	0.45	0.66	0.67	1.38	2.13	1.93	2.06	1.66	1.91	1.6	1.7	1.35	1.05	1.49	1.54	29.93	46.62	42.59	45.29	36.37	41.61	35.3	37.85	29.67	22.72	32.9	34.04	0.803333	0.635	1.845	1.455	40.4017	32.08	-0.347967	0.199104	0.0559774	FBLN5	ADCL2+++ARCL1A+++ARMD3+++DANCE+++EVEC+++FIBL-5+++HNARMD+++UP50
81494	81494	CFHR5	0.06	0.08	0.04	0.17	0.08	0.1	0.06	0.02	0	0.02	0.04	0.08	0.13	0.17	0.09	0.4	0.18	0.22	0.13	0.04	0	0.04	0.09	0.18	3	4	2	9	4	5	3	1	0	1	2	4	0.0883333	0.0366667	0.198333	0.08	4.5	1.83333	-1.30607	0.172354	0.0460347	CFHR5	CFHL5+++CFHR5D+++FHR-5+++FHR5
163087	163087	ZNF383	3.17	3.44	3.66	3.61	3.08	3.44	3.59	3.4	3.54	3.46	3.68	3.27	7.26	7.87	8.38	8.31	7.07	7.89	8.14	7.82	8.17	8.01	8.34	7.56	371.54	398.51	415.89	426.24	361.46	404.11	430.16	385.38	423.55	398.96	396.12	382.81	3.4	3.49	7.79667	8.00667	396.292	402.83	0.014023	0.956607	0.803419	ZNF383	HSD17+++Zfp383
7879	7879	RAB7A	206.18	200.46	200.8	198.94	199.82	194.15	206.88	206.23	209.51	213.31	212.22	210.85	472.79	457.99	460.26	457.94	459.02	445.2	469.5	473.81	483.76	494.37	480.41	487.15	8339.83	8179	8180	8026	8086	7909	8440	8401	8546	8653	8526	8619	200.058	209.833	458.867	481.5	8119.97	8530.83	0.0616223	0.0036684	0.000444759	RAB7A	CMT2B+++PRO2706+++RAB7
2596	2596	GAP43	0	0	0	0	0	0	0	0	0	0	0	0	0	0	0	0	0	0	0	0	0	0	0	0	0	0	0	0	0	0	0	0	0	0	0	0	0	0	0	0	0	0	NA	NA	NA	GAP43	B-50+++GAP-43+++PP46
375704	375704	ENHO	0.49	0.91	0.8	0.22	0.49	0.54	0.37	0.75	0.8	1.02	0.65	0.69	1.11	2.08	1.84	0.5	1.11	1.23	0.85	1.72	1.85	2.37	1.48	1.6	9	17	15	4	9	10	7	14	15	19	12	13	0.575	0.713333	1.31167	1.645	10.6667	13.3333	0.313396	0.646656	0.341224	ENHO	C9orf165+++UNQ470
118738	118738	ZNF488	0.11	0.09	0.07	0.09	0.14	0.12	0.15	0.08	0.16	0.15	0.09	0.21	0.24	0.2	0.17	0.21	0.31	0.27	0.34	0.17	0.37	0.35	0.21	0.49	7	6	5	6	10	9	12	5	11	11	6	15	0.103333	0.14	0.233333	0.321667	7.16667	10	0.470379	0.48593	0.20729	ZNF488	NA
8295	8295	TRRAP	16.12	15	15.63	15.33	15.98	15.62	15.78	16.51	16.23	17.03	16.77	17.58	36.96	34.28	35.84	35.28	36.72	35.83	35.82	37.93	37.48	39.47	37.96	40.62	3831	3596	3740	3634	3800	3739	3783	3950	3890	4063	3957	4224	15.6133	16.65	35.8183	38.2133	3723.33	3977.83	0.0857499	0.00802184	0.00108413	TRRAP	DEDDFA+++DFNA75+++PAF350/400+++PAF400+++STAF40+++TR-AP+++Tra1
163486	163486	DENND1B	5.14	5.15	4.6	4.98	5.39	4.76	4.9	4.65	4.46	4.1	4.23	4.65	11.78	11.76	10.55	11.47	12.38	10.93	11.11	10.69	10.31	9.5	9.57	10.74	727	735.99	685.16	757.96	758	746	716	682	648	621	590.01	665	5.00333	4.49833	11.4783	10.32	735.018	653.668	-0.178369	0.00117836	0.000124061	DENND1B	C1ORF18+++C1orf218+++FAM31B
v4 prediction scores &gt; 80 (high confidence targets).+++MIR6730_5P///Genes predicted to be targets of miRBase v22 microRNA hsa-miR-6730-5p in miRDB v6.0 with MirTarget v4 prediction scores &gt; 80 (high confidence targets).+++MIR6738_3P///Genes predicted to be targets of miRBase v22 microRNA hsa-miR-6738-3p in miRDB v6.0 with MirTarget v4 prediction scores &gt; 80 (high confidence targets).+++M…	ARID5B_TARGET_GENES///Genes containing one or more binding sites for UniProt:Q14865 (ARID5B) in their promoter regions (TSS -1000,+100 bp) as identified by GTRD version 20.06 ChIP-seq harmonization.+++BPTF_TARGET_GENES///Genes containing one or more binding sites for UniProt:Q12830 (BPTF) in their promoter regions (TSS -1000,+100 bp) as identified by GTRD version 20.06 ChIP-seq harmonization.+++C…	AP1_Q6_01///Genes having at least one occurence of the transcription factor binding site V$AP1_Q6_01 (v7.4 TRANSFAC) in the regions spanning up to 4 kb around their transcription starting sites.+++BACH1_01///Genes having at least one occurence of the transcription factor binding site V$BACH1_01 (v7.4 TRANSFAC) in the regions spanning up to 4 kb around their transcription starting sites.+++BACH2_0…	NA	MODULE_67///Genes in the cancer module 67.	STK33_NOMO_UP///Genes up-regulated in NOMO-1 cells (AML) after knockdown of STK33 [Gene ID=65975] by RNAi.+++TBK1.DF_DN///Genes down-regulated in epithelial lung cancer cell lines upon over-expression of an oncogenic form of KRAS [Gene ID=3845] gene and knockdown of TBK1 [Gene ID=29110] gene by RNAi.	ERWIN_COHEN_BLOOD_LIVE_VACCINE_TC_83_AGE_23_48YO_VACCINATED_VS_CONTROL_14DY_UP///Genes up-regulated in blood vaccinated vs control in adults (23-48) after exposure to Live attenuated vaccine TC-83 , time point 14D+++GSE10463_CD40L_AND_VA347_VS_CD40L_IN_DC_DN///Genes down-regulated in comparison of dendritic cells activated in the absense of VAF347 [PubChem=10172275] versus those activated in the …	NA	PF02141///DENN (AEX-3) domain+++PF03455///dDENN domain+++PF03456///uDENN domain
92092	92092	ZC3HAV1L	6.11	6.06	5.42	6.18	5.79	6.5	6.65	6.14	5.68	7.08	7.13	5.92	14.01	13.85	12.43	14.23	13.31	14.89	15.08	14.11	13.12	16.42	16.14	13.69	263.6	266.32	247.06	271.54	248.4	280.81	303.36	270.52	243.16	303.22	298.45	260.26	6.01	6.43333	13.7867	14.76	262.955	279.828	0.0810811	0.53544	0.244136	ZC3HAV1L	C7orf39
145483	145483	FAM161B	3.05	3.19	2.97	2.87	3.56	3.51	2.95	3.49	2.74	2.93	2.39	2.76	6.99	7.29	6.82	6.61	8.17	8.05	6.7	8.03	6.33	6.79	5.42	6.37	227.5	230.67	223.66	213.89	253.49	240.13	213.43	243.96	206.56	219.48	174.04	198.99	3.19167	2.87667	7.32167	6.60667	231.557	209.41	-0.155337	0.169104	0.0448772	FAM161B	C14orf44+++c14_5547
9961	9961	MVP	2.52	2.78	2.45	2.52	2.29	2.71	3.76	2.66	2.78	3.15	2.96	2.84	5.78	6.36	5.61	5.81	5.26	6.21	8.53	6.11	6.41	7.31	6.7	6.56	128	143.11	129.24	129	120.08	142.25	198.15	140.08	147.27	164.11	153	148.21	2.545	3.025	5.83833	6.93667	131.947	158.47	0.254835	0.0396118	0.00729919	MVP	LRP+++VAULT1
1657	1657	DMXL1	5.95	6.22	6.93	6.24	6.23	6.46	6.19	6.16	6.6	6.32	5.76	6.56	13.63	14.21	15.89	14.37	14.32	14.82	14.06	14.16	15.25	14.65	13.04	15.15	1249.2	1295.23	1437.33	1296.07	1293.05	1346.74	1275.43	1283.79	1388.69	1315.08	1168.04	1369.85	6.33833	6.265	14.54	14.385	1319.6	1300.15	-0.0312124	0.719713	0.423372	DMXL1	NA
400073	400073	C12orf76	5.15	5.56	5.27	5.7	5.45	5.23	6.8	6.13	5.86	6.19	5.11	5.51	11.81	12.7	12.07	13.11	12.53	11.99	15.43	14.09	13.53	14.36	11.57	12.73	136	148	140	150	144	139	181	163	156	164	134	147	5.39333	5.93333	12.3683	13.6183	142.833	157.5	0.131248	0.374777	0.137845	C12orf76	NA
337977	337977	KRTAP21-1	0	0	0	0	0	0.14	0.14	0	0	0	0	0	0	0	0	0	0	0.33	0.33	0	0	0	0	0	0	0	0	0	0	1	1	0	0	0	0	0	0.0233333	0.0233333	0.055	0.055	0.166667	0.166667	-0.00958525	0.998246	0.996923	KRTAP21-1	KAP21.1
8406	8406	SRPX	0.2	0.24	0.24	0.35	0.2	0.26	0.13	0.31	0.35	0.21	0.49	0.32	0.45	0.55	0.55	0.8	0.45	0.59	0.29	0.72	0.81	0.49	1.12	0.75	6	8	8	10	6	7	4	9	9	7	14	10	0.248333	0.301667	0.565	0.696667	7.5	8.83333	0.22713	0.819305	0.543641	SRPX	DRS+++ETX1+++HEL-S-83p+++SRPX1
4174	4174	MCM5	27.76	26.25	25.05	26.53	27.71	24.93	29.47	29.68	29.77	28.77	30.45	31.13	63.66	59.96	57.42	61.07	63.65	57.16	66.87	68.18	68.74	66.67	68.94	71.92	1569	1506	1438	1514	1579	1435	1701	1708	1704	1638	1733	1797	26.3717	29.8783	60.4867	68.5533	1506.83	1713.5	0.175659	2.23429e-06	1.33409e-07	MCM5	CDC46+++MGORS8+++P1-CDC46
10188	10188	TNK2	22.17	21.82	22.56	20.83	21.63	22.15	18.29	18.49	17.71	18.03	18.29	18.55	50.83	49.86	51.7	47.95	49.68	50.8	41.5	42.49	40.89	41.78	41.41	42.85	1743.15	1744.02	1795.97	1656.18	1742.9	1793.19	1481.21	1467.63	1422.12	1433.07	1452.17	1486	21.86	18.2267	50.1367	41.82	1745.9	1457.03	-0.270294	2.60391e-19	4.55516e-21	TNK2	ACK+++ACK-1+++ACK1+++p21cdc42Hs
8260	8260	NAA10	48.49	46.94	47.56	45.81	43.73	44.45	47.85	44.86	48.49	46.32	47.98	49.44	111.18	107.25	109.02	105.44	100.44	101.93	108.58	103.07	111.95	107.34	108.62	114.22	1425	1392	1409	1343	1286	1315	1419	1329	1436	1366	1401	1469	46.1633	47.49	105.877	108.963	1361.67	1403.33	0.0339425	0.622066	0.317538	NAA10	ARD1+++ARD1A+++ARD1P+++DXS707+++MCOPS1+++NATD+++OGDNS+++TE2+++hARD1
56	56	ACRV1	0.2	0.09	0.17	0.2	0.29	0.09	0.26	0.17	0.19	0.16	0.25	0.14	0.46	0.2	0.39	0.47	0.66	0.22	0.58	0.39	0.45	0.36	0.57	0.33	7	3	6	7	10	3	9	6	7	5	9	5	0.173333	0.195	0.4	0.446667	6	6.83333	0.177314	0.898581	0.675376	ACRV1	D11S4365+++SP-10+++SPACA2
1137	1137	CHRNA4	0	0	0.02	0	0	0	0.01	0.01	0	0	0.01	0	0	0	0.06	0	0	0	0.02	0.02	0	0	0.03	0	0	0	2	0	0	0	1	1	0	0	1	0	0.00333333	0.005	0.01	0.0116667	0.333333	0.5	0.471459	0.946946	0.780106	CHRNA4	BFNC+++EBN+++EBN1+++NACHR+++NACHRA4+++NACRA4
8332	8332	H2AC16	0.63	0.49	0.51	1.22	0.73	0.62	0.62	0.37	0.98	1.1	0.81	0.89	1.44	1.12	1.17	2.81	1.67	1.41	1.41	0.86	2.27	2.54	1.84	2.07	5.16	4.04	4.22	9.98	5.95	5.09	5.15	3.08	8.12	9.02	6.63	7.41	0.7	0.795	1.60333	1.83167	5.74	6.56833	0.237727	0.84535	0.588354	H2AC16	H2A.i+++H2A/i+++H2AC11+++H2AC13+++H2AC15+++H2AC17+++H2AFI+++HIST1H2AL+++dJ193B12.9
27013	27013	CNPPD1	36.48	35.86	36.3	35.72	36.66	38.14	38.88	37.78	35.74	36.08	38.2	36.38	83.66	81.92	83.2	82.21	84.22	87.46	88.22	86.79	82.53	83.61	86.46	84.05	1370	1359	1367	1338	1378	1439	1465	1423	1353	1349	1420	1372	36.5267	37.1767	83.7783	85.2767	1375.17	1397	0.0132229	0.898581	0.675407	CNPPD1	C2orf24+++CGI-57
25994	25994	HIGD1A	17.68	16.74	17.85	18.9	17.76	17.33	19.94	18.15	18.4	16.98	16.3	16.88	40.55	38.25	40.91	43.49	40.8	39.73	45.25	41.7	42.48	39.35	36.89	38.99	896.46	855.65	911.71	957.6	899.56	884.61	1018.96	927.57	939.31	863.35	821.32	863.41	17.71	17.775	40.6217	40.7767	900.932	905.653	-0.0021062	0.998246	0.963267	HIGD1A	HIG1+++RCF1a
64327	64327	LMBR1	29.06	29.78	31.45	30.83	28.78	28.43	27.89	29.33	29.75	28.72	27.09	28.86	66.63	68.03	72.09	70.96	66.12	65.2	63.28	67.38	68.69	66.57	61.32	66.69	2432.99	2442.09	2529.34	2540.94	2278.6	2387.11	2434.54	2500.5	2495.63	2379.61	2320.84	2421.75	29.7217	28.6067	68.1717	65.655	2435.18	2425.48	-0.0154529	0.844075	0.583087	LMBR1	ACHP+++C7orf2+++DIF14+++LSS+++PPD2+++THYP+++TPT+++ZRS
60681	60681	FKBP10	2.23	2.72	3.08	2.29	2.72	2.2	2.31	2.24	2.46	2.58	2.63	2.38	5.12	6.22	7.06	5.27	6.24	5.05	5.25	5.16	5.68	5.99	5.96	5.5	109	135	151	111	133	108	117	111	123	128	127	117	2.54	2.43333	5.82667	5.59	124.5	120.5	-0.0563935	0.841254	0.578428	FKBP10	BRKS1+++FKBP65+++OI11+++OI6+++PPIASE+++hFKBP65
51027	51027	BOLA1	36.98	38.41	34.35	34	36.82	35.2	35.49	34.8	34.44	33.65	35.24	36.53	84.81	87.76	78.72	78.26	84.59	80.72	80.54	79.94	79.53	77.98	79.77	84.41	619	647	580	562	609	598	597	583	572	556	592	618	35.96	35.025	82.4767	80.3617	602.5	586.333	-0.0488024	0.59285	0.292581	BOLA1	CGI-143
79789	79789	CLMN	16.17	15.65	16.73	15.66	15.86	15.9	16.34	16.26	16.31	17.35	16.59	18.28	37.09	35.76	38.35	36.05	36.44	36.47	37.09	37.35	37.67	40.21	37.56	42.24	1614.23	1619.95	1649.99	1669.35	1632.62	1675.56	1613.64	1679.82	1627.03	1680.35	1626.98	1721.9	15.995	16.855	36.6933	38.6867	1643.62	1658.29	0.00323338	0.97115	0.908428	CLMN	NA
81556	81556	INTS14	27.17	26.47	29.23	28.57	28.69	29.08	26.52	27.48	30.03	29.42	27.68	27.51	62.3	60.48	66.99	65.76	65.9	66.69	60.18	63.15	69.35	68.18	62.67	63.56	1192	1153	1300	1233	1267	1290	1197	1223	1314	1303	1191	1223	28.2017	28.1067	64.6867	64.515	1239.17	1241.83	-0.00645283	0.956607	0.859806	INTS14	C15orf44+++VWA9
2054	2054	STX2	3.09	3.86	2.85	2.93	3.35	3.52	3.29	3.64	3.64	3.41	3.34	3.87	7.09	8.82	6.53	6.73	7.69	8.08	7.46	8.36	8.41	7.91	7.56	8.94	190.95	235.06	178.92	181.73	205.3	208.42	200.94	210.59	217.85	199.69	187.96	230.94	3.26667	3.53167	7.49	8.10667	200.063	207.995	0.044767	0.841254	0.577304	STX2	EPIM+++EPM+++STX2A+++STX2B+++STX2C
85395	85395	FAM207A	37.6	37.44	38.53	35.65	37.9	37.02	40.67	40.31	38.68	33.68	39.55	40.7	86.23	85.54	88.31	82.05	87.06	84.89	92.3	92.62	89.31	78.05	89.53	94.03	582	590	597	549	585	582	635	628	607	521	610	637	37.3567	38.9317	85.68	89.3067	580.833	606.333	0.0524716	0.583861	0.283986	FAM207A	C21orf70+++FAM207A+++PRED56
11013	11013	TMSB15A	1.3	2.22	1.49	2.13	1.73	1.32	1.34	1.39	0.95	2.01	1.45	2.29	2.99	5.07	3.41	4.9	3.97	3.02	3.05	3.2	2.2	4.65	3.28	5.29	14.44	24.82	16.62	23.51	19.17	14.72	15	15.55	10.64	22.3	15.93	25.61	1.69833	1.57167	3.89333	3.61167	18.88	17.505	-0.118951	0.885632	0.654021	TMSB15A	TMSB15+++TMSB15B+++TMSL8+++TMSNB+++Tb15+++TbNB
9787	9787	DLGAP5	36.19	36.59	37.21	38.46	38.15	37.71	35.01	34.78	35	33.78	32.11	33.19	82.98	83.59	85.29	88.52	87.64	86.47	79.44	79.89	80.81	78.29	72.68	76.69	1954	2003	2032.02	2079	2065	2057.4	1912.29	1894	1914	1839.17	1729	1828	37.385	33.9783	85.7483	77.9667	2031.74	1852.74	-0.142744	9.56609e-06	6.35592e-07	DLGAP5	DLG7+++HURP
51621	51621	KLF13	3.66	3.76	4.26	3.72	3.83	3.91	3.27	3.57	3.5	3.14	3.66	3.6	8.39	8.58	9.78	8.57	8.79	8.97	7.43	8.2	8.07	7.27	8.28	8.33	471	488	553	478	493	507	425	463	454	405	468	469	3.85667	3.45667	8.84667	7.93	498.333	447.333	-0.165103	0.0132145	0.00195362	KLF13	BTEB3+++FKLF2+++NSLP1+++RFLAT-1+++RFLAT1
127064	127064	OR2T12	1.06	0.87	0.7	0.82	0.78	0.87	0.77	0.64	0.85	0.77	0.73	0.79	2.44	1.99	1.59	1.89	1.79	2	1.76	1.48	1.97	1.78	1.66	1.82	113.92	94.23	75.01	87.55	83.43	94.2	83.59	69.36	92.15	82.66	78.17	85.51	0.85	0.758333	1.95	1.745	91.39	81.9067	-0.168846	0.411572	0.158396	OR2T12	OR1-57
144165	144165	PRICKLE1	0.65	0.59	0.47	0.78	0.57	0.53	0.57	0.74	0.71	0.79	0.55	0.79	1.48	1.35	1.08	1.79	1.3	1.22	1.3	1.71	1.63	1.83	1.25	1.84	61.24	55.21	41.75	70.63	53.62	50.84	50.73	64.76	64.7	67.56	48.9	74.24	0.598333	0.691667	1.37	1.59333	55.5483	61.815	0.142864	0.649723	0.344241	PRICKLE1	EPM1B+++RILP
2661	2661	GDF9	0.49	0.53	0.45	0.48	0.57	0.64	0.63	0.6	0.51	0.51	0.61	0.53	1.13	1.22	1.04	1.11	1.3	1.46	1.44	1.37	1.18	1.19	1.37	1.22	27	29	26	31	31	36	37	31	28	25	35	25	0.526667	0.565	1.21	1.295	30	30.1667	-0.00137219	0.998246	0.994321	GDF9	POF14
4723	4723	NDUFV1	69.74	72.76	70.25	67.61	67.68	70.83	76.72	78.59	78.56	77.89	80.26	77.8	159.92	166.22	161.03	155.62	155.46	162.41	174.1	180.57	181.39	180.5	181.68	179.75	1991	2092	2023	1928	1931	2038	2210	2256	2262	2229	2275	2245	69.8117	78.3033	160.11	179.665	2000.5	2246.17	0.15765	2.26147e-08	1.01461e-09	NDUFV1	CI-51K+++CI51KD+++MC1DN4+++UQOR1
5504	5504	PPP1R2	56.2	59.17	61.96	51.08	60.83	52.24	64.2	62.49	61.5	69.61	58.82	68.32	128.88	135.19	142.02	117.57	139.73	119.8	145.7	143.56	141.99	161.32	133.15	157.86	1972	2070.49	2111.14	1996.51	2055	2007.56	2281	2153	2298.44	2356	2093	2299.23	56.9133	64.1567	130.532	147.263	2035.45	2246.78	0.133022	7.88232e-05	6.242e-06	PPP1R2	IPP-2+++IPP2+++PPP1R2A
54946	54946	SLC41A3	19.69	18.8	22.09	18.65	19.85	20.39	19.09	19.27	19.48	19.73	20.75	20.84	45.15	42.95	50.64	42.92	45.59	46.76	43.33	44.27	44.98	45.73	46.97	48.16	749	713	833	686	748	773	722	731	741	749	766	807	19.9117	19.86	45.6683	45.5733	750.333	752.667	-0.00486886	0.973687	0.914041	SLC41A3	SLC41A1-L2
90580	90580	TIMM29	25.63	22.91	24.56	24.43	25.66	24.97	24.69	26.22	23.64	24.95	25.4	22.54	58.77	52.34	56.3	56.24	58.95	57.25	56.02	60.23	54.59	57.82	57.49	52.09	630	568	608	599	631	618	612	649	586	615	620	560	24.6933	24.5733	56.6417	56.3733	609	607	-0.014347	0.939901	0.758207	TIMM29	C19orf52+++TIM29
1852	1852	DUSP9	1	0.79	1	0.87	0.61	0.79	1.06	1.17	1.21	1.15	0.92	1.07	2.3	1.81	2.3	2.01	1.4	1.82	2.41	2.68	2.79	2.66	2.08	2.48	45	36	45	39	27	36	48	51	55	52	41	49	0.843333	1.09667	1.94	2.51667	38	49.3333	0.366952	0.104998	0.0241583	DUSP9	MKP-4+++MKP4
255308	255308	EIF2S3B	1.69	1.69	1.77	2.84	2.01	2.03	2.32	1.47	1.73	2.07	2.1	1.6	3.87	3.87	4.06	6.53	4.61	4.65	5.26	3.39	4	4.8	4.75	3.71	82.75	83.75	87.44	124.26	98.34	99.98	114.6	72.7	85.58	101.82	102.2	79.45	2.005	1.88167	4.59833	4.31833	96.0867	92.725	-0.0609324	0.873887	0.636185	EIF2S3B	EIF2S3L+++eIF-2gA+++eIF2gA
79149	79149	ZSCAN5A	2.66	2.23	3.48	2.44	3.27	2.81	3.51	2.85	2.96	2.89	2.57	3.26	6.09	5.09	7.98	5.61	7.5	6.44	7.96	6.54	6.85	6.7	5.82	7.52	104.25	88.41	130.71	91.86	119.6	112.54	129.27	108.22	109.18	108.84	97.87	125.63	2.815	3.00667	6.45167	6.89833	107.895	113.168	0.0604281	0.844652	0.583969	ZSCAN5A	ZNF495+++ZSCAN5
53834	53834	FGFRL1	1.55	1.31	1.29	1.46	1.51	1.38	1.53	1.46	1.34	1.46	1.43	1.34	3.55	3	2.97	3.37	3.47	3.17	3.48	3.35	3.1	3.39	3.25	3.09	107	92	90	102	110	99	106	102	93	104	102	95	1.41667	1.42667	3.255	3.27667	100	100.333	-0.0049659	0.998246	0.962338	FGFRL1	FGFR-5+++FGFR5+++FHFR
79074	79074	C2orf49	13.15	12.8	12.11	13.04	12.42	12.21	12.8	13.31	12.36	13.01	13.05	10.95	30.16	29.24	27.75	30.02	28.53	27.99	29.04	30.57	28.54	30.15	29.54	25.3	623.77	633.39	604.14	661.73	630.8	605.93	616.6	657.25	620.51	667.13	592.81	558.64	12.6217	12.58	28.9483	28.8567	626.627	618.823	-0.0275216	0.832949	0.564694	C2orf49	asw
100271715	100271715	ARHGEF33	0.02	0.01	0.01	0.04	0.01	0	0.01	0	0.04	0.01	0.05	0.03	0.05	0.02	0.03	0.08	0.03	0	0.03	0	0.08	0.03	0.11	0.07	2	1	1	3	1	0	1	0	3	1	4	3	0.015	0.0233333	0.035	0.0533333	1.33333	2	0.574846	0.78829	0.502297	ARHGEF33	NA
4897	4897	NRCAM	2.58	2.65	2.44	2.32	2.64	2.36	2.38	2.61	2.36	2.35	2.51	2.71	5.91	6.06	5.6	5.33	6.07	5.42	5.41	6	5.45	5.45	5.69	6.27	309.79	316.57	299.29	277.59	318.67	292.99	294.35	319.14	288.88	286.13	296.23	324.77	2.49833	2.48667	5.73167	5.71167	302.483	301.583	-0.0128134	0.956607	0.837985	NRCAM	NA
116092	116092	DNTTIP1	27.35	26.88	28.53	26.17	27.15	28.53	27.07	26.56	27.26	27.22	25.77	27.2	62.71	61.42	65.4	60.25	62.37	65.41	61.43	61.02	62.93	63.09	58.34	62.84	612	611	661	587	622	648	615	613	629	618	589	621	27.435	26.8467	62.9267	61.6083	623.5	614.167	-0.0312542	0.763344	0.472803	DNTTIP1	C20orf167+++Tdif1+++dJ447F3.4
57536	57536	KIAA1328	0.94	1.16	1.28	1.45	1.06	1.46	1.21	1.2	0.84	1.19	0.96	1.52	2.15	2.66	2.94	3.34	2.43	3.35	2.75	2.76	1.95	2.75	2.17	3.52	72.41	88.78	91.63	96.35	98.54	92.68	77.07	79.85	76.75	77.86	72.8	96.55	1.225	1.15333	2.81167	2.65	90.065	80.1467	-0.180604	0.349617	0.124528	KIAA1328	NA
105379561	105379561	LOC105379561	2.51	1.99	1.94	2.3	2.57	2.13	2.67	2.52	2.53	3.36	2.6	2.97	5.75	4.55	4.44	5.3	5.9	4.89	6.06	5.8	5.85	7.79	5.89	6.85	66.1	53.44	51.61	60.71	68.59	57.16	70.84	67.73	67.55	88.76	68.35	79.2	2.24	2.775	5.13833	6.37333	59.6017	73.7383	0.296439	0.110781	0.0259758	LOC105379561	NA
375307	375307	CATIP	0.33	0.31	0.49	0.37	0.54	0.62	0.33	0.41	0.48	0.51	0.17	0.37	0.76	0.7	1.13	0.86	1.24	1.42	0.75	0.95	1.12	1.19	0.38	0.85	8	8	13	9	14	17	8	10	12	13	4	9	0.443333	0.378333	1.01833	0.873333	11.5	9.33333	-0.310733	0.66647	0.361279	CATIP	C2orf62
55892	55892	MYNN	5.6	5.65	5.56	5.81	5.34	5.26	5.92	5.18	5.8	5.36	5.15	5.8	12.85	12.91	12.75	13.37	12.28	12.07	13.43	11.9	13.39	12.42	11.65	13.41	523.74	532.41	524.69	540.68	500.36	496.02	557.88	487.84	546.64	503.43	477.93	547.71	5.53667	5.535	12.705	12.7	519.65	520.238	-0.00878323	0.956607	0.861821	MYNN	OSZF+++SBBIZ1+++ZBTB31+++ZNF902
5893	5893	RAD52	6.79	6.69	6.76	6.21	7.08	6.69	6.91	6.99	7.46	7.7	7.21	6.01	15.56	15.28	15.5	14.29	16.26	15.34	15.68	16.05	17.22	17.85	16.32	13.89	326.08	320.92	330.82	328.02	335.35	335.51	359.65	345.62	340.74	370.7	334.8	322.09	6.70333	7.04667	15.3717	16.1683	329.45	345.6	0.0589144	0.61234	0.30937	RAD52	NA
7092	7092	TLL1	0.28	0.25	0.28	0.25	0.16	0.37	0.21	0.3	0.3	0.35	0.21	0.23	0.64	0.58	0.63	0.59	0.37	0.84	0.47	0.69	0.68	0.8	0.47	0.53	21	15	17	23	14	28	16	29	26	18	21	20	0.265	0.266667	0.608333	0.606667	19.6667	21.6667	0.130252	0.846979	0.591591	TLL1	ASD6+++TLL
57835	57835	SLC4A5	0.15	0.32	0.23	0.26	0.24	0.34	0.19	0.21	0.24	0.24	0.18	0.24	0.34	0.73	0.53	0.59	0.55	0.77	0.42	0.49	0.56	0.55	0.41	0.56	17.08	36.2	27.52	28.54	25.9	38.1	21.41	25.07	26.49	26.42	20.1	27.44	0.256667	0.216667	0.585	0.498333	28.89	24.4883	-0.247051	0.543126	0.249634	SLC4A5	NBC4+++NBCe2
25841	25841	ABTB2	12.36	12.89	12.73	11.43	11.85	12.16	13.43	13.62	13.1	13.51	14.07	12.98	28.35	29.46	29.18	26.3	27.22	27.88	30.49	31.28	30.25	31.31	31.85	29.98	1137	1196	1179	1048	1090	1126	1246	1261	1215	1246	1285	1206	12.2367	13.4517	28.065	30.86	1129.33	1243.17	0.12917	0.00199017	0.000222619	ABTB2	ABTB2A+++BTBD22
55231	55231	CCDC87	0.45	0.57	0.46	0.39	0.39	0.41	0.41	0.33	0.41	0.46	0.37	0.4	1.02	1.31	1.06	0.9	0.9	0.93	0.92	0.76	0.94	1.07	0.85	0.94	24	31	25	21	21	22	22	18	22	25	20	22	0.445	0.396667	1.02	0.913333	24	21.5	-0.168104	0.736012	0.441867	CCDC87	NA
6839	6839	SUV39H1	12.7	11.48	12.39	12.45	12.29	11.74	13.45	14.01	12.57	12.7	13.22	13.09	29.11	26.22	28.4	28.67	28.24	26.91	30.51	32.19	29.02	29.43	29.92	30.25	646	589	635	632	627	602	690	718	645	648	668	674	12.175	13.1733	27.925	30.22	621.833	673.833	0.1062	0.0754162	0.0160563	SUV39H1	H3-K9-HMTase 1+++KMT1A+++MG44+++SUV39H
9890	9890	PLPPR4	0.01	0	0.02	0.01	0.01	0.01	0	0	0	0.01	0	0.01	0.03	0	0.05	0.03	0.03	0.03	0	0	0	0.03	0	0.03	1	0	2	1	1	1	0	0	0	1	0	1	0.01	0.00333333	0.0283333	0.01	1	0.333333	-1.48988	0.544195	0.25061	PLPPR4	LPPR4+++LPR4+++PHP1+++PRG-1+++PRG1
1606	1606	DGKA	1.2	1.54	1.68	1.44	1.24	1.53	1.56	1.53	1.51	1.45	1.69	1.04	2.76	3.51	3.86	3.32	2.86	3.5	3.54	3.52	3.49	3.35	3.83	2.4	64.57	80.14	88.08	72.63	63	77.75	76.97	76	77.03	73	85.07	53.05	1.43833	1.46333	3.30167	3.355	74.3617	73.52	-0.0219738	0.956607	0.866431	DGKA	DAGK+++DAGK1+++DGK-alpha
23200	23200	ATP11B	13.9	14.42	14.84	14.64	14.34	14.67	14.01	14.24	14.41	13.34	13.93	13.6	31.87	32.94	34.01	33.69	32.93	33.65	31.79	32.72	33.28	30.92	31.52	31.43	2067	2173	2243	2156	2131	2192	2101	2125	2144	2016	2062	2040	14.4683	13.9217	33.1817	31.9433	2160.33	2081.33	-0.0632398	0.0745634	0.0158253	ATP11B	ATPIF+++ATPIR
127665	127665	ZNF648	0.03	0.01	0.01	0	0.02	0	0	0.01	0.01	0.04	0.01	0.03	0.07	0.03	0.03	0	0.05	0	0	0.02	0.03	0.1	0.02	0.07	2	2	1	0	2	0	0	2	1	4	1	2	0.0116667	0.0166667	0.03	0.04	1.16667	1.66667	0.503756	0.844652	0.586235	ZNF648	NA
55178	55178	MRM3	6.38	4.86	5.52	5.42	5.03	5.62	6.05	5.9	5.55	5.8	5.51	5.32	14.63	11.11	12.66	12.48	11.55	12.88	13.72	13.55	12.81	13.44	12.47	12.29	203	156	177	172	160	180	194	189	178	185	174	171	5.47167	5.68833	12.5517	13.0467	174.667	181.833	0.0483703	0.826797	0.554917	MRM3	RMTL1+++RNMTL1
8662	8662	EIF3B	209.45	201.56	194.77	203.12	207.66	205.59	218.86	219.06	220.03	216.13	215.96	221.56	480.28	460.5	446.44	467.54	477.03	471.42	496.68	503.27	508.05	500.9	488.88	511.89	11805	11462	11124	11422	11708	11742	12427	12479	12463	12228	12037	12642	203.692	218.6	467.202	501.612	11543.8	12379.3	0.0910835	1.08414e-05	7.24517e-07	EIF3B	EIF3-ETA+++EIF3-P110+++EIF3-P116+++EIF3S9+++PRT1
148545	148545	NBPF4	2.86	2.01	2.07	2.74	2.59	2.57	2.15	3.06	2.29	2.38	2.78	2.58	6.55	4.6	4.75	6.3	5.95	5.89	4.87	7.02	5.3	5.51	6.29	5.97	180.9	129.39	133.61	172.6	162.45	164.62	136.76	195.64	145.94	149.88	177.56	164.67	2.47333	2.54	5.67333	5.82667	157.262	161.742	0.0294411	0.944827	0.773443	NBPF4	NA
3785	3785	KCNQ2	0.24	0.17	0.18	0.12	0.15	0.21	0.17	0.29	0.31	0.23	0.29	0.2	0.54	0.4	0.42	0.27	0.34	0.49	0.39	0.67	0.72	0.54	0.66	0.45	23	27	32	20	25	37	27	34	34	35	49	34	0.178333	0.248333	0.41	0.571667	27.3333	35.5	0.3688	0.221773	0.0649762	KCNQ2	BFNC+++DEE7+++EBN+++EBN1+++ENB1+++HNSPC+++KCNA11+++KV7.2
79183	79183	TTPAL	8.49	8.19	8.44	9.12	7.81	8.34	9.35	8.43	9.04	8.5	8.78	8.69	19.46	18.71	19.35	21	17.93	19.12	21.23	19.38	20.86	19.69	19.88	20.09	975.06	974.28	1005.19	933.91	887.65	994.6	996.48	1000.69	1071.13	997.31	1022.43	1037.2	8.39833	8.79833	19.2617	20.1883	961.782	1020.87	0.076745	0.147765	0.0374855	TTPAL	C20orf121
9146	9146	HGS	30.15	29.01	30.51	27.29	28.9	28.32	29.73	28.8	28.58	32.66	30.57	31.66	69.15	66.28	69.94	62.82	66.38	64.94	67.47	66.16	65.98	75.69	69.19	73.14	1624	1576	1655	1466	1557	1536	1615	1562	1552	1764	1635	1723	29.03	30.3333	66.585	69.605	1569	1641.83	0.0559756	0.341004	0.119765	HGS	HRS
56886	56886	UGGT1	14.04	13.73	14.16	14.43	14.15	14.46	14.02	14.85	14.36	13.92	14.11	14.28	32.2	31.38	32.46	33.21	32.49	33.16	31.82	34.13	33.17	32.26	31.93	33	2823.87	2772.84	2854.41	2883.1	2843.45	2916.95	2798.26	2994.93	2911.89	2780.84	2824.84	2894.43	14.1617	14.2567	32.4833	32.7183	2849.1	2867.53	-0.000347633	0.998246	0.988435	UGGT1	HUGT1+++UGCGL1+++UGT1
49855	49855	SCAPER	3.31	3.24	2.93	3.18	3.1	3.09	3.13	3.21	3.21	2.8	3.09	3.13	7.58	7.4	6.72	7.33	7.12	7.09	7.11	7.37	7.41	6.49	7	7.23	321.12	314.49	281.11	278.32	287.93	311.45	293.94	309.17	318.09	262.11	287.18	308	3.14167	3.095	7.20667	7.10167	299.07	296.415	-0.0217222	0.928105	0.738307	SCAPER	IDDRP+++MSTP063+++ZNF291+++Zfp291
663	663	BNIP2	8.36	8.28	8.35	8.87	8.19	8.31	8.22	8.82	8.51	8.04	7.82	7.81	19.17	18.91	19.14	20.41	18.8	19.05	18.66	20.26	19.64	18.63	17.71	18.05	960.03	957.71	965.48	1015.16	939.33	959.69	951.3	1019.64	984.77	924.1	891.78	905.5	8.39333	8.20333	19.2467	18.825	966.233	946.182	-0.0401346	0.598099	0.297208	BNIP2	BNIP-2+++NIP2
388646	388646	GBP7	0.02	0	0.02	0	0	0	0	0	0	0	0	0	0.05	0	0.05	0	0	0	0	0	0	0	0	0	1	0	1	0	0	0	0	0	0	0	0	0	0.00666667	0	0.0166667	0	0.333333	0	-0.971375	0.908682	0.695258	GBP7	GBP4L
6161	6161	RPL32	275.17	273.51	270.37	271.81	265.76	274.19	296.45	283.99	280.96	274.96	307.85	282.91	630.98	624.89	619.72	625.68	610.48	628.73	672.76	652.44	648.73	637.24	696.88	653.64	10612.3	10622.9	10504.2	10460	10251.2	10640.5	11512.4	11014.6	10921.2	10619.8	11772.1	11010.9	271.802	287.853	623.413	660.282	10515.2	11141.8	0.0741174	0.00995902	0.00139612	RPL32	L32+++PP9932
57529	57529	RTL9	0.02	0.03	0.01	0.01	0.05	0.02	0.02	0.01	0.02	0.04	0.01	0.02	0.05	0.07	0.02	0.02	0.11	0.04	0.04	0.02	0.05	0.09	0.02	0.04	2	3	1	1	5	2	2	1	2	4	1	2	0.0233333	0.02	0.0516667	0.0433333	2.33333	2	-0.23313	0.932509	0.746653	RTL9	MAR9+++MART9+++RGAG1+++SIRH10
84747	84747	UNC119B	27.66	27.88	27.85	28.53	28.6	28.75	29.02	29.35	29.28	29.57	30.04	28.77	63.43	63.7	63.84	65.66	65.69	65.92	65.86	67.44	67.6	68.54	68.01	66.47	2269	2307	2301	2334	2347	2375	2401	2425	2422	2433	2448	2385	28.2117	29.3383	64.7067	67.32	2322.17	2419	0.0493897	0.149836	0.0382423	UNC119B	POC7B
401251	401251	SAPCD1	2.01	1.93	1.76	1.83	1.65	1.69	2	1.45	1.99	1.7	1.29	1.45	4.61	4.42	4.02	4.22	3.78	3.88	4.53	3.33	4.6	3.95	2.92	3.35	33	32	29	30	27	28	33	24	33	28	21	24	1.81167	1.64667	4.155	3.78	29.8333	27.1667	-0.144895	0.754651	0.461844	SAPCD1	C6orf26+++NG23
7517	7517	XRCC3	15.16	12.48	13.37	12.18	12.59	12.55	13.32	13.84	14.39	14.67	14.39	14.88	34.77	28.52	30.64	28.04	28.92	28.79	30.22	31.8	33.24	34.01	32.59	34.38	724	606	648	581	603	604	646	669	701	705	684	726	13.055	14.2483	29.9467	32.7067	627.667	688.5	0.123835	0.0682192	0.0140647	XRCC3	CMM6
10195	10195	ALG3	34.45	33.15	31.44	30.15	31.22	32.03	31.87	32.44	32.16	31.72	34.82	34.68	78.99	75.74	72.05	69.39	71.71	73.45	72.32	74.53	74.26	73.51	78.81	80.12	983	957	904	858	890	921	919	931	926	907	990	996	32.0733	32.9483	73.555	75.5917	918.833	944.833	0.0307763	0.738613	0.445262	ALG3	CDG1D+++CDGS4+++CDGS6+++D16Ertd36e+++NOT56L+++Not56+++not
147138	147138	TMC8	1.22	0.96	0.72	0.64	0.81	1.09	1.3	0.71	0.83	0.82	0.98	1.16	2.81	2.2	1.66	1.48	1.87	2.49	2.96	1.63	1.92	1.91	2.22	2.67	59.95	43.18	37.15	36.68	41.64	51.3	64	33.37	42.34	44.28	46.56	55.67	0.906667	0.966667	2.085	2.21833	44.9833	47.7033	0.0794225	0.88174	0.648459	TMC8	EV2+++EVER2+++EVIN2
100131897	100131897	INSYN2B	0	0	0	0	0	0	0	0	0	0	0	0	0	0	0	0	0	0	0	0	0	0	0	0	0	0	0	0	0	0	0	0	0	0	0	0	0	0	0	0	0	0	NA	NA	NA	INSYN2B	C5orf57+++FAM196B
254228	254228	CALHM5	0.01	0.01	0	0.01	0.01	0	0.01	0.01	0.01	0.02	0.01	0.01	0.01	0.02	0	0.01	0.03	0	0.02	0.02	0.01	0.04	0.01	0.01	1	2	0	1.04	2.05	0	2.02	2	1	3	1.01	1.01	0.00666667	0.0116667	0.0116667	0.0183333	1.015	1.67333	0.725532	0.730226	0.43521	CALHM5	C6orf188+++FAM26E+++dJ493F7.3
275	275	AMT	1.36	1.24	1.18	0.75	1.11	1.5	1.41	1.28	1.39	1.53	1.21	1.08	3.12	2.83	2.7	1.73	2.55	3.43	3.19	2.93	3.2	3.55	2.73	2.49	46.49	44.25	40.22	24.16	41	52.78	50.77	45.28	51.54	53.55	42.02	40.2	1.19	1.31667	2.72667	3.015	41.4833	47.2267	0.176833	0.595222	0.294507	AMT	GCE+++GCST+++GCVT+++NKH
84080	84080	ENKD1	5.45	5.91	5.12	4.81	5.32	5.64	4.79	5.1	5.16	5.9	6.28	6.21	12.5	13.49	11.73	11.07	12.22	12.93	10.88	11.71	11.92	13.67	14.21	14.35	159.06	172.6	149.91	139.36	155.64	165.5	143.87	151.24	150.3	173.2	181.1	183.56	5.375	5.57333	12.3233	12.79	157.012	163.878	0.053796	0.820638	0.544928	ENKD1	C16orf48+++DAKV6410+++FBB11
7569	7569	ZNF182	2.87	3.07	2.8	3.1	3.1	3.09	2.8	2.75	3.21	3.17	3.11	2.7	6.59	7	6.43	7.14	7.11	7.08	6.36	6.31	7.4	7.34	7.05	6.24	190	205	187	204	203	206	188	183	213	209	204	180	3.005	2.95667	6.89167	6.78333	199.167	196.167	-0.0314305	0.902168	0.680634	ZNF182	HHZ150+++KOX14+++ZNF21+++Zfp182
2775	2775	GNAO1	0.16	0.18	0.26	0.32	0.16	0.25	0.35	0.2	0.33	0.27	0.3	0.33	0.36	0.41	0.6	0.73	0.36	0.58	0.79	0.46	0.76	0.62	0.67	0.75	18	19	25	28	18	26	35	23	30	28	29	34	0.221667	0.296667	0.506667	0.675	22.3333	29.8333	0.408345	0.188329	0.0517979	GNAO1	DEE17+++EIEE17+++G-ALPHA-o+++GNAO+++HG1G+++HLA-DQB1+++NEDIM
100188893	100188893	TOMM6	124.17	125.65	118.2	116.47	125.44	119.69	127.99	119.16	122.52	120.1	119.39	121.38	284.73	287.07	270.93	268.09	288.15	274.45	290.45	273.76	282.9	278.33	270.26	280.43	1228	1260	1180	1156	1247	1190	1278	1188	1226	1191	1177	1215	121.603	121.757	278.903	279.355	1210.17	1212.5	-0.00685902	0.956607	0.83937	TOMM6	OBTP+++TOM6
222698	222698	NKAPL	0	0	0	0	0.03	0.03	0.03	0	0	0	0.03	0	0	0	0	0	0.08	0.07	0.07	0	0	0	0.07	0	0	0	0	0	1	1	1	0	0	0	1	0	0.01	0.01	0.025	0.0233333	0.333333	0.333333	-0.00958149	0.998246	0.995627	NKAPL	C6orf194+++bA424I5.1
27040	27040	LAT	5.6	5.47	5.54	5.5	4.87	6.02	4.61	4.73	5.1	5.16	6.47	5.18	12.84	12.5	12.69	12.66	11.2	13.81	10.46	10.86	11.79	11.95	14.65	11.97	162	165	161	160	143	182	141	137	155	151	189	155	5.5	5.20833	12.6167	11.9467	162.167	154.667	-0.0774008	0.6946	0.39232	LAT	IMD52+++LAT1+++pp36
10713	10713	USP39	53.06	50.75	50.94	49.14	51.07	50.2	53.35	51.53	51.06	51.1	49.88	51.34	121.67	115.95	116.75	113.12	117.3	115.11	121.07	118.39	117.89	118.42	112.91	118.61	2069	2018	2018	1919	2015	1995	2110	2029	2012	2005	1943	2046	50.86	51.3767	116.65	117.882	2005.67	2024.17	0.00362391	0.963284	0.893087	USP39	65K+++CGI-21+++HSPC332+++SAD1+++SNRNP65
2591	2591	GALNT3	40.92	40.52	40.94	42.54	39.49	40.4	39.99	40.16	39.53	41.11	37.84	39.61	93.84	92.57	93.85	97.93	90.72	92.63	90.76	92.26	91.28	95.27	85.67	91.51	2627	2594	2593	2688	2519	2598	2562	2564	2529	2601	2393	2550	40.8017	39.7067	93.59	91.125	2603.17	2533.17	-0.049007	0.183716	0.0501034	GALNT3	GalNAc-T3+++HFTC+++HFTC1+++HHS
102723553	102723553	SMIM11B	5.21	9.65	5.79	10.41	9.28	7.32	11.08	6.84	9.65	6.27	7.48	9.93	11.95	22.05	13.28	23.96	21.32	16.78	25.15	15.71	22.27	14.52	16.94	22.94	133.13	183.34	125.83	195.94	219.25	152.15	215.98	134.98	193.63	124.04	150.82	182.83	7.94333	8.54167	18.2233	19.5883	168.273	167.047	-0.0237452	0.96482	0.897148	SMIM11B	SMIM11B
84929	84929	FIBCD1	9.02	9.81	8.72	8.4	8.36	8.84	6.4	6.2	5.98	6.24	6.3	6.33	20.69	22.42	19.99	19.33	19.21	20.26	14.53	14.24	13.8	14.46	14.26	14.62	570	623	547	529	534	565	410	394	387	394	403	405	8.85833	6.24167	20.3167	14.3183	561.333	398.833	-0.502544	9.10979e-21	1.50816e-22	FIBCD1	NA
143496	143496	OR52B4	0	0	0	0	0	0	0	0	0	0	0	0	0	0	0	0	0	0	0	0	0	0	0	0	0	0	0	0	0	0	0	0	0	0	0	0	0	0	0	0	0	0	NA	NA	NA	OR52B4	OR11-3
388341	388341	LRRC75A	20.69	21.25	21.1	19.83	20.33	20.16	24.48	22.82	23.99	23.03	26.19	22.5	47.43	48.56	48.37	45.64	46.71	46.24	55.56	52.43	55.4	53.38	59.28	51.99	1208.01	1257	1241.01	1156	1191	1188	1445	1345.02	1413	1351	1520	1331.05	20.56	23.835	47.1583	54.6733	1206.84	1400.85	0.205718	4.1539e-07	2.15477e-08	LRRC75A	C17orf76+++FAM211A
84836	84836	ABHD14B	14.31	12.89	13.43	14.21	13.47	13.35	15.67	14.49	15.96	15.86	15.72	17.83	32.82	29.44	30.78	32.71	30.93	30.62	35.56	33.29	36.85	36.75	35.59	41.2	456	407	433	448	433	429	501	467	512	510	498	569	13.61	15.9217	31.2167	36.54	434.333	509.5	0.220583	0.000361317	3.30399e-05	ABHD14B	CIB+++HEL-S-299
143684	143684	FAM76B	3.58	3.5	3.56	3.45	3.83	3.45	4.12	3.83	4.14	3.58	3.4	3.74	8.21	7.99	8.16	7.93	8.79	7.92	9.35	8.79	9.56	8.29	7.7	8.64	263	259	263	254	282	259	304	289	315	259	255	280	3.56167	3.80167	8.16667	8.72167	263.333	283.667	0.0975617	0.390573	0.146888	FAM76B	NA
55681	55681	SCYL2	25.79	26.56	27.97	28.45	27.27	26.69	25.48	26.41	25.62	26.79	23.52	26.68	59.13	60.68	64.11	65.5	62.65	61.21	57.81	60.68	59.15	62.1	53.24	61.64	2839.88	2949.7	3098.93	3126.7	3039	2980.74	2850.76	2926.79	2857.82	2960.77	2572.92	2963.8	27.1217	25.75	62.2133	59.1033	3005.82	2855.48	-0.0839034	0.0397205	0.00732772	SCYL2	AMC4+++AMCNACC+++CVAK104
9104	9104	RGN	0.05	0.03	0.04	0.05	0	0	0	0.04	0	0.04	0	0.04	0.1	0.08	0.1	0.1	0	0	0	0.1	0	0.08	0	0.1	2	1	1	1	0	0	0	1	0	1	0	1	0.0283333	0.02	0.0633333	0.0466667	0.833333	0.5	-0.74763	0.839804	0.57453	RGN	GNL+++HEL-S-41+++RC+++SMP30
81929	81929	SEH1L	18.23	16.43	16.49	17.65	17.28	16.84	18.53	19.34	19.09	17.87	17.16	18.4	41.8	37.54	37.8	40.63	39.68	38.61	42.06	44.44	44.08	41.41	38.85	42.51	826.79	768.71	779.91	809.1	787.59	768.26	843.48	858.1	915.09	834.4	798.58	872.76	17.1533	18.3983	39.3433	42.225	790.06	853.735	0.10241	0.0567128	0.0111886	SEH1L	SEC13L+++SEH1A+++SEH1B+++Seh1
1874	1874	E2F4	46.99	42.47	44.12	42.9	43.77	42.31	43.08	42.29	42.43	43.25	46.35	44.37	107.76	97.03	101.12	98.75	100.55	97.02	97.76	97.16	97.97	100.22	104.93	102.51	1834	1672	1734	1670	1709	1663	1695.64	1662.28	1670	1692.64	1796.9	1750	43.76	43.6283	100.372	100.092	1713.67	1711.24	-0.0119497	0.912482	0.708846	E2F4	E2F-4
6835	6835	SURF2	24.11	24.11	27.29	24.31	25.25	24.41	25.04	26.36	24.25	24.25	26.52	24.19	55.29	55.07	62.55	55.96	58	55.98	56.83	60.56	55.98	56.19	60.02	55.9	358	361	408	360	375	365	375	394	363	361	391	363	24.9133	25.1017	57.1417	57.58	371.167	374.5	0.00345932	0.99218	0.950912	SURF2	SURF-2
340481	340481	ZDHHC21	6.21	5.43	5.93	5.64	5.48	6.05	6.78	6.41	5.85	5.15	5.78	6.73	14.25	12.41	13.59	12.98	12.6	13.87	15.39	14.72	13.5	11.93	13.09	15.56	656.33	593.9	703.5	672.04	648.62	675.45	704.02	682.74	714.91	653.02	638.99	673.89	5.79	6.11667	13.2833	14.0317	658.307	677.928	0.0325374	0.763968	0.47384	ZDHHC21	DHHC-21+++DHHC21+++DNZ1+++HSPC097
165904	165904	XIRP1	0	0	0	0	0	0	0	0	0.02	0.02	0	0	0	0	0	0	0	0	0	0	0.05	0.05	0	0	0	0	0	0	0	0	0	0	1	1	0	0	0	0.00666667	0	0.0166667	0	0.333333	0.952204	0.908888	0.701613	XIRP1	CMYA1+++Xin
50632	50632	CALY	0.07	0.02	0.22	0.07	0.05	0	0	0.02	0.07	0	0.07	0.02	0.17	0.05	0.51	0.17	0.11	0	0	0.05	0.17	0	0.17	0.05	3	1	3	3	2	0	0	1	1	0	3	1	0.0716667	0.03	0.168333	0.0733333	2	1	-1.00928	0.573402	0.274467	CALY	DRD1IP+++NSG3
5538	5538	PPT1	293.46	295.21	284.56	293.63	298.56	282.64	261.05	268.33	263.04	256.53	254.04	260.9	672.92	674.46	652.24	675.9	685.84	648.12	592.42	616.48	607.37	594.53	575.07	602.79	12434.2	12617.4	12155.6	12417.3	12662.8	12070.2	11176	11447.4	11249.9	10901.3	10695.4	11179.1	291.343	260.648	668.247	598.11	12392.9	11108.2	-0.167675	2.30999e-16	4.88233e-18	PPT1	CLN1+++INCL+++PPT
107985555	107985555	LOC107985555	0.46	0.67	0.58	0.52	0.41	0.67	0.33	0.61	0.74	0.72	0.62	0.76	1.07	1.54	1.32	1.19	0.95	1.53	0.75	1.41	1.71	1.67	1.41	1.75	9.01	11	10	10	8	12.62	4	10	13	14	12	13	0.551667	0.63	1.26667	1.45	10.105	11	0.128373	0.908888	0.696996	LOC107985555	NA
151126	151126	ZNF385B	0.07	0.08	0.11	0.17	0.12	0.11	0.08	0.03	0.09	0.11	0.05	0.02	0.15	0.19	0.25	0.39	0.26	0.26	0.19	0.08	0.22	0.26	0.11	0.05	4	5	7.4	12.39	7	7	5	2	5.24	7	3	1	0.11	0.0633333	0.25	0.151667	7.13167	3.87333	-0.878795	0.231746	0.0690243	ZNF385B	ZNF533
8175	8175	SF3A2	25.7	27.14	26.58	25.39	25.48	27.05	27.51	27.79	28.12	29.75	30.44	29.36	58.93	62.01	60.93	58.45	58.54	62.03	62.44	63.84	64.92	68.95	68.92	67.82	764	814	796	753	758	810	825	832	843	887	899	882	26.2233	28.8283	60.1483	66.1483	782.5	861.333	0.129086	0.0079695	0.00107573	SF3A2	PRP11+++PRPF11+++SAP62+++SF3a66
55486	55486	PARL	40.11	35.95	38.59	39.51	41.69	42.69	43.38	42.52	40.17	38.49	44.03	38.97	91.98	82.12	88.46	90.95	95.77	97.9	98.45	97.7	92.74	89.2	99.67	90.03	1043.65	960.19	1017.26	1039.54	1080.53	1110.66	1150.04	1117.97	1059.19	1009.22	1147.58	1037.48	39.7567	41.26	91.1967	94.6317	1041.97	1086.91	0.0515059	0.502696	0.219265	PARL	PRO2207+++PSARL+++PSARL1+++PSENIP2+++RHBDS1
55151	55151	TMEM38B	14.97	16.01	14.28	14.5	12.77	14.78	17.94	16.54	16.97	16.33	15.19	16.41	34.32	36.59	32.74	33.39	29.33	33.89	40.72	38.01	39.18	37.85	34.39	37.92	549	572	539	563	489	517	633	587	637	607	544	602	14.5517	16.5633	33.3767	38.0117	538.167	601.667	0.151218	0.0155471	0.00236283	TMEM38B	C9orf87+++D4Ertd89e+++OI14+++TRIC-B+++TRICB+++bA219P18.1
50832	50832	TAS2R4	0.68	0.52	0.7	0.59	0.61	0.6	0.6	0.7	0.68	0.78	0.81	0.65	1.57	1.18	1.59	1.35	1.41	1.37	1.37	1.6	1.58	1.81	1.84	1.51	64.34	48.98	65.94	54.99	57.68	56.47	57.41	65.95	64.81	73.82	75.89	62.26	0.616667	0.703333	1.41167	1.61833	58.0667	66.69	0.193694	0.404212	0.153913	TAS2R4	T2R4
2304	2304	FOXE1	0	0	0	0	0	0	0	0	0	0	0	0	0	0	0	0	0	0	0	0	0	0	0	0	0	0	0	0	0	0	0	0	0	0	0	0	0	0	0	0	0	0	NA	NA	NA	FOXE1	FKHL15+++FOXE2+++HFKH4+++HFKL5+++NMTC4+++TITF2+++TTF-2+++TTF2
1280	1280	COL2A1	0.15	0.12	0.16	0.19	0.1	0.26	0.14	0.21	0.19	0.14	0.19	0.17	0.35	0.28	0.38	0.43	0.24	0.59	0.32	0.48	0.45	0.33	0.43	0.4	14	12	16	18	10	25	13	19	18	13	18	17	0.163333	0.173333	0.378333	0.401667	15.8333	16.3333	0.0359519	0.964053	0.894443	COL2A1	ANFH+++AOM+++COL11A3+++SEDC+++STL1
83895	83895	KRTAP1-5	0	0.05	0.05	0.05	0	0	0.05	0	0	0	0	0	0	0.11	0.11	0.11	0	0	0.1	0	0	0	0	0	0	1	1	1	0	0	1	0	0	0	0	0	0.025	0.00833333	0.055	0.0166667	0.5	0.166667	-0.970928	0.841254	0.57862	KRTAP1-5	KAP1.5+++KRTAP1.5
156	156	GRK2	32.3	30.95	32.16	30	30	31.34	32.09	30.53	30.55	32.86	33.71	34.13	74.07	70.71	73.71	69.05	68.91	71.86	72.83	70.15	70.54	76.16	76.31	78.87	2043	1964	2020	1900	1905	1956	2023	1953	1939	2071	2095	2186	31.125	32.3117	71.385	74.1433	1964.67	2044.5	0.0479843	0.354322	0.1269	GRK2	ADRBK1+++BARK1+++BETA-ARK1
51411	51411	BIN2	0.59	0.44	0.62	0.55	0.68	0.68	0.6	0.57	0.6	0.83	0.58	0.78	1.35	1.01	1.43	1.27	1.56	1.56	1.35	1.31	1.38	1.93	1.31	1.79	23	17	24	21	26	27	23	22	23	32	22	30	0.593333	0.66	1.36333	1.51167	23	25.3333	0.129755	0.82194	0.547114	BIN2	BRAP-1
347411	347411	MPC1L	0	0	0	0	0	0.08	0	0	0.08	0	0	0	0	0	0	0	0	0.18	0	0	0.18	0	0	0	0	0	0	0	0	1	0	0	1	0	0	0	0.0133333	0.0133333	0.03	0.03	0.166667	0.166667	-0.00958525	0.998246	0.996923	MPC1L	SLC54A3
63874	63874	ABHD4	23.04	24.28	25.66	22.72	22.14	23.79	28.01	27.66	27.94	29.77	27.8	29.46	52.83	55.47	58.81	52.31	50.86	54.55	63.57	63.55	64.52	68.98	62.94	68.07	1311	1395	1473	1289	1261	1365	1609	1586	1603	1701	1572	1695	23.605	28.44	54.1383	65.2717	1349	1627.67	0.261545	1.95258e-12	5.71086e-14	ABHD4	ABH4
3801	3801	KIFC3	5.59	5.81	5.86	5.66	5.45	5.43	6.35	6.38	5.59	6.24	5.7	6	12.83	13.28	13.44	13.04	12.52	12.46	14.41	14.67	12.91	14.46	12.9	13.86	385.83	400.16	405.17	392.56	375.84	366.46	434.24	429.35	383.41	429.62	377.02	411.08	5.63333	6.04333	12.9283	13.8683	387.67	410.787	0.0747776	0.438887	0.176441	KIFC3	NA
90522	90522	YIF1B	29.56	28.61	30.21	27.55	29.01	28.7	27.24	26.32	29.07	27.52	27.49	30.45	67.79	65.37	69.23	63.41	66.63	65.81	61.82	60.47	67.13	63.78	62.23	70.36	638.19	623.1	649.89	582.61	620.66	621.09	611.88	577.85	640.33	590.54	601.87	655.63	28.94	28.015	66.3733	64.2983	622.59	613.017	-0.0325117	0.763249	0.472473	YIF1B	FinGER8+++KABAMAS
7342	7342	UBP1	22.78	24	23.63	24.53	24.05	22.22	21.16	21.99	22.36	22.44	22.59	23.05	52.23	54.83	54.15	56.46	55.25	50.94	48.02	50.53	51.64	52	51.15	53.26	1687	1797	1752	1800	1770	1645	1570	1632	1666	1647	1646	1713	23.535	22.265	53.9767	51.1	1741.83	1645.67	-0.091586	0.0206892	0.00328246	UBP1	LBP-1B+++LBP-1a+++LBP1A+++LBP1B
10644	10644	IGF2BP2	0.06	0.08	0.08	0.05	0.12	0.09	0.07	0.1	0.12	0.13	0.09	0.13	0.14	0.18	0.19	0.13	0.28	0.19	0.16	0.23	0.28	0.31	0.21	0.31	4	4	5	3	8	5	4	6	6	7	6	8	0.08	0.106667	0.185	0.25	4.83333	6.16667	0.341778	0.737112	0.443585	IGF2BP2	IMP-2+++IMP2+++VICKZ2
150353	150353	DNAJB7	0.22	0.21	0.3	0.27	0.27	0.14	0.23	0.07	0.2	0.11	0.26	0.13	0.51	0.47	0.69	0.62	0.62	0.32	0.52	0.15	0.45	0.26	0.59	0.31	10.49	9.94	14.34	12.71	12.89	6.74	11.05	3.24	9.42	5.34	12.39	6.37	0.235	0.166667	0.538333	0.38	11.185	7.96833	-0.462949	0.488208	0.208797	DNAJB7	DJ5+++HSC3
56267	56267	KYAT3	8.22	9	9.14	9.11	8.36	9.19	8.94	8.19	9.07	8.3	7.08	9.02	18.85	20.57	20.95	20.96	19.2	21.08	20.29	18.81	20.95	19.23	16.02	20.85	271.96	298.04	307.76	299.89	271.83	304.07	298.79	269.35	301.74	270.93	233.27	302.16	8.83667	8.43333	20.2683	19.3583	292.258	279.373	-0.0745272	0.574289	0.27553	KYAT3	CCBL2+++KAT3+++KATIII
107983993	107983993	UPK3BL2	11.1	11.65	10.35	9.62	8.52	9.1	8.52	9.72	8.12	9.34	9.44	8.98	25.46	26.61	23.72	22.13	19.56	20.86	19.33	22.33	18.75	21.66	21.36	20.74	380.13	402.22	356.86	328.35	291.71	313.66	294.11	335.17	280.33	320.84	320.85	310.55	10.0567	9.02	23.0567	20.695	345.488	310.308	-0.164514	0.102523	0.0234342	UPK3BL2	NA
140699	140699	MROH8	0.23	0.3	0.33	0.18	0.34	0.27	0.19	0.39	0.33	0.18	0.38	0.21	0.52	0.7	0.76	0.42	0.78	0.62	0.43	0.9	0.77	0.42	0.85	0.48	10.54	12.12	13.01	9.63	13.11	10.73	8.56	15.28	14.12	6.56	16.28	9.59	0.275	0.28	0.633333	0.641667	11.5233	11.7317	0.0123447	0.998246	0.969317	MROH8	C20orf131+++C20orf132
3375	3375	IAPP	0.56	0.5	0.53	0.9	0.77	0.59	0.66	0.62	0.44	0.46	0.59	0.38	1.29	1.15	1.22	2.07	1.78	1.35	1.5	1.43	1.01	1.07	1.33	0.87	19.93	17.94	18.92	31.51	27.41	20.91	23.92	22.49	15.57	16.21	20.73	13.5	0.641667	0.525	1.47667	1.20167	22.77	18.7367	-0.28639	0.534722	0.243487	IAPP	DAP+++IAP
5257	5257	PHKB	17.84	17.95	18.25	18.3	17.46	17.84	17.51	17.39	17.51	17.14	17.09	18.02	40.91	41	41.84	42.13	40.1	40.91	39.73	39.94	40.44	39.72	38.68	41.64	1852.72	1885.13	1906.9	1896.05	1815.56	1867.24	1836.89	1819.89	1839.35	1791.23	1770.36	1893.73	17.94	17.4433	41.1483	40.025	1870.6	1825.24	-0.0451162	0.281683	0.0907841	PHKB	NA
604	604	BCL6	28.84	29.43	30.74	29.39	28.84	30.14	24.92	25.08	25.07	26.67	24.82	24.25	66.13	67.25	70.47	67.65	66.24	69.11	56.55	57.61	57.9	61.81	56.18	56.02	2202	2262	2322	2227	2198	2312	1885	1885	1904	1995	1875	1848	29.5633	25.135	67.8083	57.6783	2253.83	1898.67	-0.256876	7.36356e-21	1.19875e-22	BCL6	BCL5+++BCL6A+++LAZ3+++ZBTB27+++ZNF51
445372	445372	TRIM6-TRIM34	0.46	0	0.48	0.25	0.15	0.71	0.26	0.34	0	0	0.46	0.24	1.05	0	1.11	0.59	0.35	1.63	0.59	0.79	0	0	1.05	0.55	29.71	0	31.7	16.47	9.98	46.37	16.99	22.45	0	0	29.98	15.7	0.341667	0.216667	0.788333	0.496667	22.3717	14.1867	-0.679836	0.829726	0.559805	TRIM6-TRIM34	IFP1+++RNF21+++RNF89+++TRIM34+++TRIM6
9053	9053	MAP7	31.23	31.32	32.91	32.75	31.35	31.91	31.07	30.8	30.24	31	30.96	31.62	71.61	71.55	75.42	75.39	72.01	73.18	70.52	70.77	69.83	71.84	70.09	73.06	2207	2217	2327	2311	2212	2279	2218	2181	2143	2181	2177	2252	31.9117	30.9483	73.1933	71.0183	2258.83	2192	-0.0528759	0.140948	0.0352207	MAP7	E-MAP-115+++EMAP115
163050	163050	ZNF564	6.61	7.16	7.24	6.73	6.98	6.99	7.07	6.4	6.9	7.19	6.87	7.48	15.16	16.36	16.59	15.49	16.04	16.03	16.04	14.7	15.93	16.66	15.55	17.29	355.1	387.92	391.36	360.5	375.17	378	382.95	346.06	373.59	387.28	366.43	406.15	6.95167	6.985	15.945	16.0283	374.675	377.077	-0.000529958	0.998246	0.992443	ZNF564	NA
285521	285521	COX18	6.07	6.45	6.29	6.8	6.8	6.54	6.05	6.47	6.85	5.34	5.82	5.43	13.91	14.75	14.42	15.66	15.62	15	13.72	14.86	15.82	12.37	13.17	12.54	340.8	361.45	341.9	395.9	378.1	372.06	349.18	349.87	363.31	328.14	347.98	316.89	6.49167	5.99333	14.8933	13.7467	365.035	342.562	-0.101574	0.273903	0.0873358	COX18	COX18HS
8848	8848	TSC22D1	38.71	41.32	41.85	39.5	40.48	41.2	40.36	41.04	43.29	43.33	41.01	42.38	88.76	94.4	95.93	90.91	92.99	94.48	91.59	94.28	99.95	100.42	92.84	97.92	2692	2889	2897	2747	2796	2868	2838	2901	3042	3025	2832	3004	40.51	41.9017	92.9117	96.1667	2814.83	2940.33	0.0534247	0.139217	0.0346948	TSC22D1	Ptg-2+++TGFB1I4+++TSC22
55250	55250	ELP2	11.13	11.1	11.23	10.76	11.54	11.21	11.26	10.93	11.37	11.31	10.76	10.92	25.52	25.37	25.74	24.77	26.5	25.71	25.56	25.12	26.26	26.21	24.35	25.24	1764.45	1777.4	1792.35	1708.2	1836.91	1795.42	1800.39	1752.78	1822.25	1799.82	1695.21	1752.98	11.1617	11.0917	25.6017	25.4567	1779.12	1770.57	-0.01665	0.823843	0.550468	ELP2	MRT58+++SHINC-2+++STATIP1+++StIP
112937	112937	GLB1L3	0.38	0.61	0.4	0.84	0.62	0.6	0.75	0.78	0.75	0.4	0.85	0.69	0.87	1.39	0.92	1.93	1.44	1.37	1.71	1.78	1.73	0.92	1.91	1.61	14.88	25.26	17.4	37.27	25.71	24.89	32.71	32.31	31.05	15.52	35.58	28.06	0.575	0.703333	1.32	1.61	24.235	29.205	0.275079	0.535885	0.244506	GLB1L3	NA
27154	27154	BRPF3	19.97	19.48	19.68	19.98	18.81	19.1	19.62	19.93	20.54	21.33	21.57	20.41	45.79	44.5	45.11	46	43.22	43.8	44.53	45.8	47.44	49.44	48.83	47.16	2071	2023	2083	2016	1959	2008	2089	2084	2164	2172	2238	2174	19.5033	20.5667	44.7367	47.2	2026.67	2153.5	0.0780945	0.0244618	0.00403625	BRPF3	NA
219621	219621	CABCOCO1	0.04	0.06	0.03	0.04	0.04	0.03	0	0.09	0.04	0.1	0.03	0.09	0.1	0.14	0.07	0.1	0.1	0.07	0	0.2	0.1	0.24	0.07	0.2	1	2	1	1	1	1	0	2	1	3	1	2	0.04	0.0583333	0.0966667	0.135	1.16667	1.5	0.352844	0.908888	0.69692	CABCOCO1	C10orf107
118980	118980	SFXN2	7.58	7.21	7.83	7.33	8.65	8.49	7.23	7.21	6.77	6.98	6.23	7.04	17.38	16.48	17.95	16.87	19.87	19.48	16.4	16.55	15.64	16.17	14.09	16.27	439.99	407.29	452.24	425.45	465.87	475.13	429.07	413.96	385.59	398.37	392.5	416.47	7.84833	6.91	18.005	15.8533	444.328	405.993	-0.139886	0.0489283	0.0093774	SFXN2	SLC56A2
445582	445582	POTEE	2.24	1.66	1.49	1.77	2.9	2.34	1.58	1.59	2.15	2.1	2.61	2.25	5.13	3.8	3.41	4.08	6.65	5.36	3.59	3.66	4.97	4.87	5.91	5.2	183.28	127.57	124.78	140.12	235.05	189.51	123.47	129.37	174.45	175.51	193.68	181.92	2.06667	2.04667	4.73833	4.7	166.718	163.067	-0.0436413	0.956607	0.81772	POTEE	A26C1+++A26C1A+++CT104.2+++POTE-2+++POTE2+++POTE2gamma
10036	10036	CHAF1A	13.71	13.22	12.18	13.83	13.12	13.9	14.32	15.14	14.31	13.83	16.44	14.64	31.43	30.21	27.91	31.83	30.13	31.87	32.5	34.78	33.03	32.05	37.22	33.82	862	839	771	867	825	879	907	959	907	872	1026	929	13.3267	14.78	30.5633	33.9	840.5	933.333	0.141633	0.00960032	0.00133613	CHAF1A	CAF-1+++CAF1+++CAF1B+++CAF1P150+++P150
58485	58485	TRAPPC1	49.51	49.63	49.8	44.91	45.12	48.54	45.11	48.53	44.92	41.42	47.68	47.37	113.53	113.38	114.14	103.38	103.64	111.31	102.36	111.5	103.72	96.01	107.94	109.44	707	715	716	642	644	696	648	699	645	597	676	686	47.9183	45.8383	109.897	105.162	686.667	658.5	-0.0698272	0.359974	0.130041	TRAPPC1	BET5+++MUM2
342908	342908	ZNF404	0.73	0.79	0.93	0.88	0.7	0.67	0.84	0.87	0.9	0.76	0.92	1.02	1.68	1.79	2.14	2.03	1.62	1.54	1.91	2.01	2.08	1.76	2.07	2.35	25	27	32	30	24	23	29	30	31	26	31	35	0.783333	0.885	1.8	2.03	26.8333	30.3333	0.167373	0.692064	0.390009	ZNF404	NA
10803	10803	CCR9	0	0	0	0	0.02	0	0	0	0	0	0.02	0.02	0	0	0	0	0.05	0	0	0	0	0	0.05	0.05	0	0	0	0	1	0	0	0	0	0	1	1	0.00333333	0.00666667	0.00833333	0.0166667	0.166667	0.333333	0.471313	0.956607	0.813737	CCR9	CC-CKR-9+++CDw199+++GPR-9-6+++GPR28
1956	1956	EGFR	3.18	3.86	3.62	3.64	4.05	3.6	4.23	3.92	3.93	4.07	4.05	3.99	7.29	8.81	8.29	8.37	9.3	8.26	9.6	9.01	9.07	9.42	9.17	9.23	592	723.99	671	665	744	674	742	737	725	761	751	752	3.65833	4.03167	8.38667	9.25	678.332	744.667	0.125422	0.0390841	0.00716503	EGFR	ERBB+++ERBB1+++ERRP+++HER1+++NISBD2+++PIG61+++mENA
283767	283767	GOLGA6L1	0.04	0.08	0.03	0.06	0.05	0.15	0.03	0	0.07	0.08	0	0	0.08	0.18	0.08	0.15	0.12	0.34	0.07	0	0.15	0.18	0	0	2.51	5.64	2.38	4.5	3.66	10.67	2.22	0	4.74	5.71	0	0	0.0683333	0.03	0.158333	0.0666667	4.89333	2.11167	-1.2496	0.265117	0.0833055	GOLGA6L1	NA
8933	8933	RTL8C	58.41	58.32	53.07	55.76	53.4	51.16	48.5	48.93	51.79	54.83	61.72	55.25	133.94	133.23	121.64	128.34	122.67	117.32	110.07	112.4	119.58	127.08	139.71	127.64	1264.29	1273.23	1156.86	1203.68	1156.31	1115.29	1058.87	1066.47	1130.44	1190.24	1326.79	1208.44	55.02	53.5033	126.19	122.747	1194.94	1163.54	-0.0479866	0.643839	0.338317	RTL8C	CXX1+++FAM127A+++MAR8C+++MART8C+++Mar8+++Mart8+++SIRH5
3398	3398	ID2	4.65	5.78	4.7	4.41	5.32	5.2	5.11	4.99	4.36	4.59	4.89	4.6	10.66	13.2	10.77	10.14	12.22	11.93	11.6	11.47	10.06	10.64	11.07	10.62	110	138	112	104	126	124	122	119	104	109	115	110	5.01	4.75667	11.4867	10.91	119	113.167	-0.0819531	0.709756	0.4122	ID2	GIG8+++ID2A+++ID2H+++bHLHb26
28316	28316	CDH20	0.03	0.02	0	0.03	0.01	0.01	0.02	0.02	0.01	0.01	0.01	0.03	0.06	0.04	0	0.06	0.01	0.03	0.05	0.04	0.02	0.03	0.01	0.06	3	3	0	3	0.99	2	3.8	3	2	2	0.98	2.5	0.0166667	0.0166667	0.0333333	0.035	1.99833	2.38	0.1141	0.959389	0.885374	CDH20	CDH7L3+++Cdh7
7378	7378	UPP1	4.21	4.48	4.65	3.8	4.36	3.8	4.88	4.82	4.53	4.47	4.67	4.92	9.66	10.24	10.66	8.75	10.03	8.7	11.08	11.06	10.45	10.36	10.58	11.37	105	112	116	94	112	96	125	120	114	111	119	123	4.21667	4.715	9.67333	10.8167	105.833	118.667	0.155602	0.336972	0.117766	UPP1	UDRPASE+++UP+++UPASE+++UPP
114134	114134	SLC2A13	1.97	1.74	2.09	1.68	1.57	1.79	2.03	1.98	1.94	1.68	1.55	2.02	4.52	3.98	4.78	3.87	3.61	4.1	4.6	4.55	4.48	3.88	3.51	4.66	145.1	143.79	168.89	173.38	159.78	147.96	144.78	137.08	137.05	124.43	143.74	176.68	1.80667	1.86667	4.14333	4.28	156.483	143.96	-0.128628	0.424462	0.166988	SLC2A13	HMIT
6563	6563	SLC14A1	0.25	0.16	0.24	0.24	0.12	0.15	0.19	0.26	0.13	0.13	0.13	0.08	0.57	0.36	0.55	0.56	0.28	0.34	0.42	0.6	0.3	0.31	0.3	0.19	16.64	10.38	16.09	16.73	8.13	9.69	12.86	18.92	9.48	9.4	8.66	6.25	0.193333	0.153333	0.443333	0.353333	12.9433	10.9283	-0.284672	0.692064	0.389991	SLC14A1	HUT11+++HUT11A+++HsT1341+++JK+++Jk(b)+++RACH1+++RACH2+++UT-B1+++UT1+++UTE
83541	83541	FAM110A	17.88	18.28	17.43	17.55	15.95	16.37	16.12	15.55	16.22	16.29	15.86	16.52	41.01	41.76	39.95	40.39	36.63	37.54	36.57	35.73	37.46	37.74	35.91	38.16	590.27	625.87	584.95	583	555.65	568.88	560.14	526.17	546.71	547.76	546.74	563.45	17.2433	16.0933	39.5467	36.9283	584.77	548.495	-0.101751	0.110519	0.0258778	FAM110A	C20orf55+++F10+++bA371L19.3
79807	79807	GSTCD	8.61	8.27	7.57	8.81	8.63	8.06	8.89	9.52	8.78	8.97	8.52	9	19.74	18.89	17.36	20.28	19.82	18.48	20.18	21.87	20.27	20.8	19.29	20.8	687.3	668.98	612.21	706.15	694.79	648.12	716.66	768.54	713.21	720.35	683.97	725.88	8.325	8.94667	19.095	20.535	669.592	721.435	0.0974334	0.122088	0.0293479	GSTCD	NA
285800	285800	PRR18	0	0	0.03	0	0	0.07	0.02	0	0.02	0	0.02	0.02	0	0	0.08	0	0	0.16	0.04	0	0.04	0	0.04	0.04	0	0	2	0	0	4	1	0	1	0	1	1	0.0166667	0.0133333	0.04	0.0266667	1	0.666667	-0.587793	0.88174	0.648006	PRR18	NA
728911	728911	CT45A2	0	0	0	0	0	0.12	0	0	0	0.5	0.69	0	0	0	0	0	0	0.27	0	0	0	1.16	1.56	0	0	0	0	0	0	1.91	0	0	0	8.13	11.49	0	0.02	0.198333	0.045	0.453333	0.318333	3.27	3.6222	0.518002	0.230001	CT45A2	CT45-2+++CT45.2+++CT45A8+++CT45A9
92558	92558	BICDL1	19.66	16.23	18.96	18.06	17.19	19.14	17.76	18.38	19.19	19.08	19.16	18.99	45.09	37.07	43.47	41.57	39.49	43.88	40.31	42.24	44.3	44.21	43.37	43.86	1162	963	1124	1065.11	1000	1118	1034	1079	1116	1110	1100	1128.98	18.2067	18.76	41.7617	43.0483	1072.02	1094.66	0.0204582	0.866855	0.627526	BICDL1	BICDR-1+++BICDR1+++CCDC64+++CCDC64A+++H_267D11.1
25902	25902	MTHFD1L	13.08	13.53	13.34	13.21	12.54	13.26	16.26	16.39	15.28	15.66	13.79	17.61	29.99	30.92	30.58	30.42	28.8	30.4	36.9	37.65	35.28	36.3	31.23	40.69	644.26	695.45	678.99	646.85	625.69	690.79	826.81	831.97	786.91	805.59	738.07	881.64	13.16	15.8317	30.185	36.3417	663.672	811.832	0.281432	3.968e-09	1.6204e-10	MTHFD1L	FTHFSDC1+++MTC1THFS+++dJ292B18.2
84239	84239	ATP13A4	0.12	0.11	0.24	0.12	0.11	0.13	0.16	0.13	0.09	0.16	0.22	0.2	0.27	0.25	0.55	0.28	0.26	0.29	0.37	0.3	0.21	0.36	0.49	0.47	16.23	15.46	33.46	16.57	15.76	16.88	20.17	18.46	12.93	21.65	29.71	27.76	0.138333	0.16	0.316667	0.366667	19.06	21.78	0.186101	0.770413	0.48263	ATP13A4	NA
51141	51141	INSIG2	9.9	11.62	10.06	10.36	11.3	9.61	9.9	9.98	9.25	9.15	8.85	8.66	22.69	26.55	23.05	23.86	25.95	22.03	22.47	22.93	21.35	21.2	20.03	20	657	775	670	683.01	750	641	659	665	620.01	610	584.01	582	10.475	9.29833	24.0217	21.33	696.002	620.003	-0.176597	0.00535166	0.000689298	INSIG2	INSIG-2
113763	113763	ZBED6CL	1.76	1.61	1.65	1.78	1.51	1.65	1.54	1.76	1.63	1.81	1.83	2.09	4.03	3.68	3.79	4.1	3.48	3.79	3.49	4.05	3.77	4.19	4.13	4.83	94	87	89	95	81	89	83	95	88	97	97	113	1.66	1.77667	3.81167	4.07667	89.1667	95.5	0.089399	0.717049	0.41997	ZBED6CL	C7orf29+++ZBED6CL
219854	219854	TMEM218	4.51	4.46	3.83	4.08	4.01	4.13	4.39	4.35	4.33	4.26	4.49	4.21	10.35	10.19	8.77	9.4	9.22	9.46	9.97	9.98	9.99	9.87	10.16	9.74	318	317	276	287	282	293	316	310	311	300	314	300	4.17	4.33833	9.565	9.95167	295.5	308.5	0.0525296	0.697113	0.395578	TMEM218	JBTS39
137902	137902	PXDNL	0.02	0.04	0.06	0.03	0.05	0.06	0.09	0.04	0.08	0.06	0.06	0.01	0.05	0.1	0.14	0.08	0.11	0.13	0.2	0.08	0.18	0.13	0.13	0.03	2	4	5	3	4	5	6	3	7	5	5	1	0.0433333	0.0566667	0.101667	0.125	3.83333	4.5	0.22279	0.895782	0.669902	PXDNL	PMR1+++PRM1+++VPO2
285533	285533	RNF175	0	0	0	0	0	0	0	0	0	0	0.07	0	0	0	0	0	0	0	0	0	0	0	0.15	0	0	0	0	0	0	0	0	0	0	0	1.56	0	0	0.0116667	0	0.025	0	0.26	0.471303	0.956607	0.879797	RNF175	NA
11252	11252	PACSIN2	20.72	21.26	22.3	21.16	20.25	20.83	20	18.56	18.94	19.34	19.04	19.53	47.51	48.57	51.12	48.7	46.53	47.77	45.39	42.64	43.74	44.82	43.1	45.13	1253	1297	1361	1276	1224.01	1269	1221	1132	1156	1176	1143	1188	21.0867	19.235	48.3667	44.1367	1280	1169.33	-0.13995	0.000265695	2.34889e-05	PACSIN2	SDPII
79290	79290	OR13A1	0	0	0.01	0	0	0	0	0	0	0.05	0	0	0	0	0.02	0	0	0	0	0	0	0.12	0	0	0	0	1	0	0	0	0	0	0	2	0	0	0.00166667	0.00833333	0.00333333	0.02	0.166667	0.333333	0.471312	0.956607	0.830957	OR13A1	NA
110806280	110806280	CCDC194	0.83	0.84	0.83	0.71	0.91	0.45	0.43	0.16	0.51	0.29	0.42	0.41	1.9	1.91	1.89	1.63	2.09	1.04	0.98	0.38	1.18	0.67	0.95	0.94	20.01	20.38	20.09	17.05	22	11.01	10.57	4	12.42	7	10.13	9.99	0.761667	0.37	1.74333	0.85	18.4233	9.01833	-1.09074	0.00311633	0.000369399	CCDC194	NA
1407	1407	CRY1	4.73	5	4.02	4.53	4.62	4.5	4.64	4.5	5.19	5.35	4.89	5.26	10.85	11.43	9.2	10.43	10.62	10.33	10.53	10.33	11.98	12.39	11.06	12.16	266	285	221	254	259	255	263	253	296	304	277	295	4.56667	4.97167	10.4767	11.4083	256.667	281.333	0.12268	0.262043	0.0820356	CRY1	DSPD+++PHLL1
6334	6334	SCN8A	0.66	0.64	0.71	0.58	0.7	0.58	0.7	0.64	0.6	0.62	0.58	0.64	1.52	1.47	1.63	1.33	1.6	1.34	1.6	1.46	1.38	1.44	1.31	1.48	144	140	154	124	151	128	153	139	130	134	124	140	0.645	0.63	1.48167	1.445	140.167	136.667	-0.0461343	0.85988	0.615001	SCN8A	BFIS5+++CERIII+++CIAT+++DEE13+++EIEE13+++MED+++MYOCL2+++NaCh6+++Nav1.6+++PN4
83548	83548	COG3	12.12	13.55	13.28	13.79	14	13.14	13.64	13.76	13.75	13.53	13.03	13.7	27.8	30.96	30.44	31.75	32.15	30.13	30.96	31.62	31.75	31.35	29.51	31.66	1013	1044	1092	1123	1108	1083	1116	1116	1090	1071	989	1103	13.3133	13.5683	30.5383	31.1417	1077.17	1080.83	-0.00481796	0.96475	0.896544	COG3	SEC34
5701	5701	PSMC2	68.86	69.21	71.63	69.4	74.49	72.93	71.71	75.29	70.09	71.31	68.05	68.68	157.89	158.13	164.18	159.74	171.11	167.24	162.74	172.98	161.84	165.26	154.04	158.68	2914.96	2966.92	3015.93	2984.94	3044.96	3068.92	3004.93	3023.96	2987.95	2926.95	2870.93	2910.94	71.0867	70.855	163.048	162.59	2999.44	2954.28	-0.0314832	0.412958	0.159575	PSMC2	MSS1+++Nbla10058+++RPT1+++S7
6635	6635	SNRPE	62.79	63.56	63.23	67.6	62.02	62.04	65.9	68.86	64.48	65.45	79.28	66.48	143.97	145.22	144.92	155.6	142.46	142.26	149.54	158.21	148.89	151.69	179.46	153.59	1800	1838	1826	1933	1779	1792	1906	1989	1864	1881	2258	1926	63.54	68.4083	145.738	156.897	1828	1970.67	0.0990784	0.0735342	0.0154973	SNRPE	HYPT11+++SME+++Sm-E+++snRNP-E
285148	285148	IAH1	15.69	15.95	15.58	15.58	13.96	14.94	17.1	14.3	15.51	14.66	16.85	15.6	35.99	36.44	35.72	35.87	32.07	34.25	38.82	32.85	35.81	33.99	38.13	36.04	616.68	633.86	624.73	611.59	552.1	591.33	662.54	559.21	617.25	587.08	659.36	614.38	15.2833	15.67	35.0567	35.94	605.048	616.637	0.0185845	0.911603	0.707227	IAH1	NA
200558	200558	APLF	0.05	0.1	0.1	0.08	0.07	0.04	0.17	0.08	0.11	0.14	0.11	0.07	0.12	0.22	0.22	0.19	0.16	0.1	0.38	0.19	0.26	0.32	0.26	0.16	3.62	7	7	6	5	3	12	6	8	10	8	5	0.0733333	0.113333	0.168333	0.261667	5.27	8.16667	0.651191	0.340549	0.119486	APLF	APFL+++C2orf13+++PALF+++Xip1+++ZCCHH1
286075	286075	ZNF707	11.58	10.77	12.54	11.2	10.67	10.46	11.96	10.98	11.12	11.53	11.65	11.84	26.56	24.61	28.74	25.79	24.5	23.99	27.13	25.23	25.67	26.72	26.37	27.35	496.55	459.79	535.47	488.64	457.86	456.18	536.91	476.94	493.06	503.51	496	504.6	11.2033	11.5133	25.6983	26.4117	482.415	501.837	0.0477028	0.659212	0.354798	ZNF707	NA
5502	5502	PPP1R1A	0.22	0.03	0.2	0.1	0.27	0.29	0.03	0.06	0.18	0.2	0.2	0.18	0.49	0.07	0.45	0.23	0.61	0.67	0.07	0.14	0.41	0.46	0.45	0.4	3	1	2	3	5	4	1	2	4	2	4	3	0.185	0.141667	0.42	0.321667	3	2.66667	-0.179675	0.945507	0.774322	PPP1R1A	I1+++IPP1
26286	26286	ARFGAP3	7.79	8.79	8.03	8.2	8.57	9.09	8.18	8.51	9.58	8.06	8.78	8.46	17.87	20.09	18.4	18.88	19.69	20.83	18.56	19.56	22.12	18.68	19.88	19.54	392	450	404	411	429	456	411	429	486	408	438	430	8.41167	8.595	19.2933	19.7233	423.667	433.667	0.0241997	0.893995	0.666807	ARFGAP3	ARFGAP1
8091	8091	HMGA2	0.29	0.46	0.37	0.3	0.39	0.24	0.07	0.35	0.16	0.48	0.39	0.54	0.66	1.05	0.84	0.69	0.9	0.56	0.15	0.8	0.38	1.12	0.87	1.26	9.64	16.47	13.32	10.31	12.68	8.43	2.44	12.04	5.69	15.7	13.21	19.53	0.341667	0.331667	0.783333	0.763333	11.8083	11.435	-0.052256	0.960192	0.886486	HMGA2	BABL+++HMGI-C+++HMGIC+++LIPO+++SRS5+++STQTL9
80219	80219	COQ10B	17.68	17.43	17.98	17.55	17.84	18.47	20.06	20.34	20.53	19.24	19.47	18.32	40.55	39.83	41.21	40.4	40.97	42.34	45.51	46.72	47.39	44.6	44.08	42.32	683.69	681.62	704.73	679.82	697.2	723.2	783.81	791.79	800.64	750.37	749.24	716.76	17.825	19.66	40.8833	45.1033	695.043	765.435	0.129633	0.0111653	0.0015983	COQ10B	NA
57590	57590	WDFY1	13.31	13.47	12.98	12.74	12.41	13.83	12.9	13.55	13.26	13.84	12.84	13.86	30.53	30.78	29.74	29.33	28.52	31.71	29.27	31.13	30.61	32.08	29.07	32.02	1149	1173	1128	1097	1072	1202	1123	1178	1154	1198	1101	1209	13.1233	13.375	30.1017	30.6967	1136.83	1160.5	0.020201	0.833892	0.566088	WDFY1	FENS-1+++FENS1+++WDF1+++ZFYVE17
81926	81926	ABHD17A	25.78	22.52	23.93	24.48	24.88	24.87	25.5	24.28	21.91	24.92	26.25	25.29	59.12	51.45	54.84	56.35	57.14	57.03	57.88	55.78	50.59	57.75	59.43	58.43	980	856	884	934	934	932	947	896	822	911	965	931	24.41	24.6917	55.9883	56.6433	920	912	-0.0222383	0.857972	0.610202	ABHD17A	C19orf27+++FAM108A1
10908	10908	PNPLA6	13.21	12.69	13.65	12.24	12.67	12.66	12.86	13.46	12.02	13.02	14.2	13.45	30.3	29	31.29	28.17	29.1	29.03	29.18	30.93	27.75	30.18	32.15	31.09	1096	1064	1141	1011	1051	1058	1072	1122	1005	1080	1167	1129	12.8533	13.1683	29.4817	30.2133	1070.17	1095.83	0.024815	0.804877	0.525125	PNPLA6	BNHS+++LNMS+++NTE+++NTEMND+++OMCS+++SPG39+++iPLA2delta+++sws
10900	10900	RUNDC3A	1.63	1.65	1.94	1.04	1.58	1.25	1.59	1.6	1.16	1.77	1.62	1.29	3.74	3.77	4.45	2.39	3.62	2.86	3.62	3.67	2.68	4.1	3.67	2.98	72.35	69.63	79.39	45.74	64.01	53.56	68.5	64.49	44.72	74.42	61.13	50.97	1.515	1.505	3.47167	3.45333	64.1133	60.705	-0.0908195	0.826417	0.55426	RUNDC3A	RAP2IP+++RPIP-8+++RPIP8
55656	55656	INTS8	25.79	28.53	29.52	27.85	30.26	28.17	27.87	26.34	25.25	26.18	24.67	25.91	59.13	65.18	67.67	64.1	69.5	64.59	63.24	60.53	58.31	60.67	55.84	59.87	1771.75	1945.96	1964.39	1876.63	1983.08	1902.57	1863.4	1783.5	1698.03	1749.06	1680.52	1720.91	28.3533	26.0367	65.0283	59.7433	1907.4	1749.24	-0.134353	0.000247217	2.16644e-05	INTS8	C8orf52+++INT8+++NEDCHS
84447	84447	SYVN1	28.51	29.16	28.6	27.01	26.97	27.03	25.48	26.15	27.84	29.23	27.62	27.43	65.38	66.61	65.55	62.18	61.96	61.98	57.83	60.09	64.28	67.73	62.52	63.36	1611.91	1663.01	1628	1523.58	1524.6	1538.26	1452.57	1488.22	1586.7	1657.11	1550.58	1566.64	27.88	27.2917	63.9433	62.635	1581.56	1550.3	-0.038361	0.560224	0.263031	SYVN1	DER3+++HRD1
23005	23005	MAPKBP1	2.24	2.27	2.31	1.97	2.32	2.12	2.05	2.23	2.31	2.26	2.38	2.57	5.15	5.18	5.3	4.54	5.32	4.86	4.66	5.13	5.33	5.24	5.39	5.93	299.89	304.66	304.3	262.13	303.87	279.44	270.11	299.61	307.14	301.3	312	341.85	2.205	2.3	5.05833	5.28	292.382	305.335	0.054151	0.707404	0.409155	MAPKBP1	JNKBP-1+++JNKBP1+++NPHP20
2572	2572	GAD2	0	0	0	0	0	0	0	0	0	0	0	0	0	0	0	0	0	0	0	0	0	0	0	0	0	0	0	0	0	0	0	0	0	0	0	0	0	0	0	0	0	0	NA	NA	NA	GAD2	GAD65
117289	117289	TAGAP	0	0.05	0.02	0.05	0.09	0	0.24	0.09	0.03	0.05	0.03	0.05	0	0.11	0.03	0.11	0.22	0	0.53	0.22	0.07	0.11	0.07	0.11	0	3	1	2	2	0	6	2	2	3	2	2	0.035	0.0816667	0.0783333	0.185	1.33333	2.83333	1.07709	0.425186	0.167479	TAGAP	ARHGAP47+++FKSG15+++IDDM21+++TAGAP1
3013	3013	H2AC7	0	0	3.56	1.23	1.22	1.22	0	0	0	1.9	2.42	0.64	0	0	8.16	2.83	2.81	2.8	0	0	0	4.4	5.48	1.49	0	0	31.3	10.72	10.66	10.72	0	0	0	16.62	21	5.68	1.205	0.826667	2.76667	1.895	10.5667	7.21667	-0.537854	0.931374	0.744081	H2AC7	H2A.3+++H2A/g+++H2AFG+++HIST1H2AD
80313	80313	LRRC27	6.51	7.37	7.17	5.73	7.27	5.9	6.51	7.15	7.92	7.15	7.18	6.96	14.94	16.83	16.44	13.18	16.7	13.53	14.77	16.43	18.29	16.58	16.25	16.08	310.36	341.91	348.38	282.93	339.78	287.19	289.65	319.72	357.08	311.1	338.82	318.93	6.65833	7.145	15.27	16.4	318.425	322.55	0.0093699	0.962206	0.889856	LRRC27	NA
64968	64968	MRPS6	27.38	29.14	30.06	27.81	26.68	27.52	26.99	25.49	23.45	25.68	26.87	26.06	62.79	66.57	68.89	64.01	61.29	63.11	61.25	58.56	54.14	59.52	60.82	60.2	457.33	490.9	505.57	463.26	445.8	462.93	454.67	428.71	394.9	430.21	445.72	439.8	28.0983	25.7567	64.4433	59.0817	470.965	432.335	-0.133175	0.0545033	0.0106775	MRPS6	C21orf101+++MRP-S6+++RPMS6+++S6mt
8349	8349	H2BC21	64.51	65.46	63.44	68.69	65.8	63.19	63.57	62.51	65.83	67.47	65.39	65.28	147.92	149.55	145.41	158.11	151.16	144.91	144.26	143.62	152.01	156.36	148.03	150.81	2656.93	2719.53	2631.57	2821.65	2711.44	2621.3	2640.75	2593.03	2734.37	2786.72	2675.2	2717.01	65.1817	65.0083	149.51	149.182	2693.74	2691.18	-0.0109395	0.901389	0.679685	H2BC21	GL105+++H2B+++H2B-GL105+++H2B.1+++H2BE+++H2BFQ+++H2BGL105+++H2BQ+++HIST2H2BE
100996717	100996717	NOTCH2NLC	2.75	2.24	1.81	2.2	2.37	2.06	1.89	1.88	2.17	2.11	2.33	2.61	6.32	5.12	4.16	5.05	5.45	4.73	4.29	4.33	5.01	4.89	5.27	6.04	453.14	371.67	300.38	360.13	390.46	341.27	313.79	311.98	360.27	348.2	380.31	434.74	2.23833	2.165	5.13833	4.97167	369.508	358.215	-0.0558726	0.863845	0.620996	NOTCH2NLC	ETM6+++N2N+++NIID+++NOTCH2NL+++NOTCH2NLA+++OPDM3
1842	1842	ECM2	0.02	0.04	0.06	0	0.02	0.04	0.04	0	0.04	0	0	0.02	0.05	0.1	0.13	0	0.04	0.09	0.09	0	0.09	0	0	0.05	1	2	3	0	1	1	2	0	2	0	0	1	0.03	0.0166667	0.0683333	0.0383333	1.33333	0.833333	-0.686264	0.80075	0.519619	ECM2	NA
390882	390882	OR7G2	0.5	0.3	0.23	0.47	0.33	0.49	0.38	0.31	0.34	0.23	0.27	0.33	1.14	0.69	0.53	1.08	0.77	1.12	0.87	0.71	0.79	0.53	0.61	0.77	27.93	17.06	13.02	26.19	18.77	27.56	21.66	17.36	19.34	12.98	15.07	18.86	0.386667	0.31	0.888333	0.713333	21.755	17.545	-0.337704	0.445066	0.180424	OR7G2	OR19-6+++OST260
6520	6520	SLC3A2	86.39	89.37	88.51	83.12	84.81	87.67	192.08	186.53	196.6	202.83	184.23	217.03	198.1	204.18	202.87	191.32	194.81	201.04	435.9	428.53	453.96	470.07	417.04	501.44	3163.38	3330.05	3254.97	3036	3115.41	3203.94	7029.38	6836	7210.11	7374.13	6666.56	7982.38	86.645	196.55	198.72	451.157	3183.96	7183.09	1.16434	1.47387e-259	3.25339e-263	SLC3A2	4F2+++4F2HC+++4T2HC+++CD98+++CD98HC+++MDU1+++NACAE
85459	85459	CEP295	3.88	4.06	4.43	3.58	4.33	4.18	3.76	3.68	4.14	4.02	3.93	4.06	8.9	9.28	10.16	8.25	9.95	9.59	8.54	8.45	9.56	9.32	8.89	9.38	570	603	651	537	629	617	555	547	609	582	580	604	4.07667	3.93167	9.355	9.02333	601.167	579.5	-0.0623311	0.482207	0.204737	CEP295	KIAA1731
165	165	AEBP1	0.21	0.26	0.33	0.17	0.18	0.2	0.22	0.22	0.17	0.22	0.28	0.3	0.48	0.59	0.75	0.4	0.42	0.45	0.51	0.51	0.39	0.52	0.63	0.69	16	20	25	13	14	15	17	17	13	17	21	23	0.225	0.235	0.515	0.541667	17.1667	18	0.0595999	0.956607	0.816145	AEBP1	ACLP
115196	115196	ZNF554	2.9	2.89	3.53	3.46	3.34	2.93	3.36	3.51	3.51	3.35	3.76	3	6.66	6.6	8.09	7.95	7.68	6.71	7.63	8.07	8.1	7.76	8.51	6.93	184.35	162.09	202.94	190.31	186.46	174.72	196.71	212.65	207.51	192.99	208.54	171.64	3.175	3.415	7.28167	7.83333	183.478	198.34	0.101685	0.482207	0.204696	ZNF554	NA
1238	1238	ACKR2	0.42	0.22	0.42	0.56	0.36	0.39	0.51	0.56	0.4	0.44	0.5	0.24	0.96	0.5	0.97	1.28	0.83	0.89	1.16	1.28	0.93	1.02	1.12	0.56	23.35	12.21	23.71	30.99	20.11	21.67	28.65	31.15	22.73	24.62	27.44	13.57	0.395	0.441667	0.905	1.01167	22.0067	24.6933	0.158869	0.793184	0.508199	ACKR2	CCBP2+++CCR10+++CCR9+++CMKBR9+++D6+++hD6
5924	5924	RASGRF2	0.13	0.1	0.13	0.11	0.06	0.11	0.13	0.12	0.11	0.08	0.14	0.08	0.3	0.23	0.3	0.26	0.13	0.26	0.31	0.28	0.26	0.18	0.31	0.19	21.16	15.89	19.15	16.82	9.29	16.94	20	17.94	16.42	11.64	19.77	12.54	0.106667	0.11	0.246667	0.255	16.5417	16.385	-0.0242067	0.980923	0.928817	RASGRF2	GRF2+++RAS-GRF2
30834	30834	POLR1H	18.21	15.44	16.93	17.48	15.89	18.19	19.05	16.37	18.2	16.56	17.05	16.75	41.75	35.28	38.82	40.23	36.5	41.71	43.24	37.6	42.02	38.38	38.59	38.7	264	235	242	253	232	263	280	240	258	246	247	247	17.0233	17.33	39.0483	39.755	248.167	253	0.01824	0.951529	0.789452	POLR1H	A12.2+++HTEX-6+++HTEX6+++Rpa12+++TCTEX6+++TEX6+++ZNRD1+++ZR14+++hZR14+++tctex-6
51763	51763	INPP5K	10.78	11.43	11.16	11.3	10.69	11.69	11.96	12.07	12.32	11.97	12.28	12.05	24.72	26.11	25.59	26.01	24.55	26.8	27.15	27.73	28.44	27.75	27.79	27.84	568	602	583	585	558	617	633	634	647	624	630	637	11.175	12.1083	25.63	27.7833	585.5	634.167	0.1057	0.0701619	0.0145912	INPP5K	MDCCAID+++PPS+++SKIP
27430	27430	MAT2B	33.92	37.61	34.9	35.34	35.62	37.23	35.88	34.61	34.86	36.46	34.24	34.03	77.78	85.92	80	81.34	81.83	85.38	81.42	79.51	80.48	84.51	77.52	78.63	1296	1448	1343	1346	1362	1432	1382	1331	1343	1396	1299	1313	35.77	35.0133	82.0417	80.345	1371.17	1344	-0.0383839	0.532536	0.242047	MAT2B	MAT-II+++MATIIbeta+++Nbla02999+++SDR23E1+++TGR
10898	10898	CPSF4	17.62	16.48	18.47	17.95	16.37	16.19	17.29	17.59	17.55	18.61	18.13	20.29	40.41	37.64	42.33	41.31	37.6	37.12	39.23	40.42	40.52	43.13	41.05	46.88	692.52	666.66	717.3	704.24	659.08	639.91	674.18	687	685.47	735.34	712.54	785.86	17.18	18.2433	39.4017	41.8717	679.952	713.398	0.0598135	0.463251	0.191554	CPSF4	CPSF30+++NAR+++NEB-1+++NEB1
56995	56995	TULP4	3.39	2.94	2.96	3.08	3.35	3.42	3.41	3.31	3.23	3.56	3.42	3.52	7.77	6.71	6.79	7.1	7.69	7.84	7.74	7.61	7.46	8.26	7.75	8.14	739.55	651.57	657.84	653.78	699.5	732.85	725.33	736.32	701.07	761.16	702.15	768.3	3.19	3.40833	7.31667	7.82667	689.182	732.388	0.0790489	0.252401	0.0774504	TULP4	TUSP
6285	6285	S100B	0.06	0	0	0	0	0	0	0	0	0	0	0	0.14	0	0	0	0	0	0	0	0	0	0	0	1	0	0	0	0	0	0	0	0	0	0	0	0.01	0	0.0233333	0	0.166667	0	-0.490482	0.956607	0.874945	S100B	NEF+++S100+++S100-B+++S100beta
4583	4583	MUC2	0.06	0.08	0.03	0.04	0.06	0.03	0.06	0.04	0.03	0.05	0.05	0.08	0.13	0.17	0.07	0.09	0.14	0.07	0.13	0.1	0.07	0.12	0.11	0.18	12	15	8	9	13	9	14	11	9	13	13	17	0.05	0.0516667	0.111667	0.118333	11	12.8333	0.212559	0.774703	0.487711	MUC2	MLP+++MUC-2+++SMUC
1534	1534	CYB561	153.35	149.47	151.32	151.44	145.49	148.6	149.05	147.54	147.35	148.37	152.23	147.72	351.63	341.5	346.85	348.59	334.21	340.74	338.25	338.96	340.22	343.87	344.62	341.28	8575.15	8437.17	8500.14	8427.76	8097.55	8344.31	8424.93	8313	8302.72	8311.41	8453.79	8333.63	149.945	148.71	343.92	341.2	8397.01	8356.58	-0.0165392	0.636045	0.331518	CYB561	CYB561A1+++FRRS2+++ORTHYP2
8481	8481	OFD1	24.67	24.68	24.77	26.21	23.61	24.51	23.39	23.41	24.36	23.9	24.92	23.37	56.57	56.4	56.78	60.34	54.25	56.19	53.09	53.78	56.25	55.4	56.4	54	1582.74	1611.88	1658.07	1635.44	1613.41	1568.16	1600.5	1607	1628.65	1625.04	1578.6	1540.47	24.7417	23.8917	56.755	54.82	1611.62	1596.71	-0.0229295	0.718867	0.42245	OFD1	71-7A+++CXorf5+++JBTS10+++RP23+++SGBS2
5348	5348	FXYD1	0.12	0.5	0.25	0.4	0.1	0.2	0.4	0.46	0.25	0.4	0.26	0.3	0.28	1.13	0.57	0.93	0.22	0.46	0.9	1.06	0.57	0.93	0.58	0.69	1	5	2	4	1	2	4	5	2	4	3	3	0.261667	0.345	0.598333	0.788333	2.5	3.5	0.47594	0.734299	0.439148	FXYD1	PLM
90121	90121	TSR2	21.09	19.11	20.41	21.09	19.57	20.91	22.13	22.61	20.54	19.98	22.61	20.35	48.36	43.67	46.78	48.53	44.95	47.95	50.23	51.93	47.42	46.29	51.19	47.01	1608.99	1471.66	1570.02	1602.54	1493.47	1606.06	1702.03	1737.81	1580.01	1527.48	1713.79	1567.98	20.3633	21.37	46.7067	49.0117	1558.79	1638.18	0.0621327	0.286339	0.0930235	TSR2	DBA14+++DT1P1A10+++WGG1
647042	647042	GOLGA6L10	1.1	1.82	1.42	2.37	1.93	2.85	1.57	1.7	1.06	2.85	2.8	1.36	2.52	4.15	3.26	5.45	4.42	6.54	3.55	3.9	2.44	6.62	6.33	3.15	54.82	94.17	57.43	95.24	76.83	107.26	63.77	63.15	58.23	101.8	103.93	55.49	1.915	1.89	4.39	4.33167	80.9583	74.395	-0.132979	0.839381	0.573853	GOLGA6L10	GOLGA6L18
79622	79622	SNRNP25	87.76	85.49	81.08	86	83.55	87.29	82.42	79.06	79.66	81.77	83.9	78.63	201.24	195.31	185.84	197.96	191.93	200.16	187.04	181.63	183.93	189.52	189.92	181.67	1725	1695	1605	1686	1643	1728	1634	1565	1579	1612	1638	1562	85.195	80.9067	195.407	185.618	1680.33	1598.33	-0.0817372	0.0332353	0.0058562	SNRNP25	C16orf33
8573	8573	CASK	8.52	8.62	8.05	8.42	8.68	8.49	7.87	8.21	8.35	7.75	7.97	8.28	19.54	19.7	18.45	19.38	19.94	19.47	17.86	18.85	19.28	17.96	18.05	19.13	1389.21	1412.41	1319.44	1361.61	1401.82	1386.27	1289.75	1340.35	1371.77	1256.76	1281.93	1360.77	8.46333	8.07167	19.4133	18.5217	1378.46	1316.89	-0.0758971	0.08631	0.0189852	CASK	CAGH39+++CAMGUK+++CMG+++FGS4+++LIN2+++MICPCH+++MRXSNA+++TNRC8+++hCASK
85441	85441	HELZ2	26.1	27.37	24.98	23.06	24.86	24.3	15.83	15.38	15.11	17.22	15.16	15.85	59.85	62.53	57.26	53.08	57.11	55.73	35.93	35.32	34.89	39.9	34.32	36.61	4630.03	4812.67	4537.21	4060.73	4396.42	4364.68	2843.51	2687.83	2701.23	3071.77	2670.6	2856.21	25.1117	15.7583	57.5933	36.1617	4466.96	2805.19	-0.680843	8.66957e-75	2.48782e-77	HELZ2	PDIP-1+++PRIC285
254428	254428	SLC41A1	22.2	22.47	24.32	22.49	21.26	22.87	23.09	22.53	23.51	22.65	23.38	23.05	50.9	51.33	55.74	51.78	48.84	52.45	52.4	51.76	54.29	52.5	52.94	53.25	2032	2059	2225	2036	1946	2084	2126	2062	2160	2060	2121	2116	22.6017	23.035	51.84	52.8567	2063.67	2107.5	0.020934	0.754268	0.461318	SLC41A1	MgtE+++NPHPL2
283358	283358	B4GALNT3	0.05	0.07	0.06	0.06	0.06	0.08	0.07	0.05	0.04	0.11	0.06	0.03	0.11	0.15	0.13	0.13	0.13	0.18	0.15	0.11	0.09	0.25	0.13	0.07	5	7	6	6	6	8	7	5	4	11	6	3	0.0633333	0.06	0.138333	0.133333	6.33333	6	-0.0871108	0.956607	0.838239	B4GALNT3	NA
150472	150472	CBWD2	25.39	21.32	28.21	28.43	24.89	26.82	25.71	23.92	24.43	20.88	21.54	23.49	58.23	48.71	64.67	65.44	57.16	61.5	58.35	54.96	56.41	48.4	48.75	54.26	1025.02	882.77	1121.8	1109.18	991.05	1025.81	1010.55	933.49	995.07	839.12	841.33	941.68	25.8433	23.3283	59.285	53.5217	1025.94	926.873	-0.156251	0.0246061	0.00407496	CBWD2	NA
26049	26049	FAM169A	1.96	2.06	2.13	2.08	2.15	2.11	2.31	2.23	2.21	2.25	2.4	2.51	4.5	4.72	4.87	4.79	4.95	4.83	5.23	5.13	5.1	5.22	5.44	5.79	231.12	247.56	248.73	247.77	254.43	249.76	278.26	272.78	263	271.71	284.4	300.43	2.08167	2.31833	4.77667	5.31833	246.562	278.43	0.166893	0.0543959	0.0106504	FAM169A	SLAP75
7375	7375	USP4	11.77	10.92	12.25	11.71	11.74	11.79	13.08	11.7	11.74	11.39	12.38	12.39	26.98	24.95	28.08	26.96	26.96	27.03	29.68	26.88	27.1	26.4	28.03	28.63	764.68	732.98	792.19	762.74	755.93	746.18	851.63	754.52	759.59	741.12	774.04	815.86	11.6967	12.1133	26.8267	27.7867	759.117	782.793	0.0350505	0.702556	0.40319	USP4	UNP+++Unph
6094	6094	ROM1	3.55	3.6	3.73	3.15	2.62	3.65	3.64	3.93	3.72	3.18	3.29	2.71	8.14	8.22	8.54	7.26	6.02	8.36	8.26	9.02	8.59	7.37	7.45	6.27	88	90	93	78	65	91	91	98	93	79	81	68	3.38333	3.41167	7.75667	7.82667	84.1667	85	0.00496054	0.998246	0.967446	ROM1	ROM+++ROSP1+++RP7+++TSPAN23
401944	401944	LDLRAD2	0.14	0.28	0.24	0.19	0.05	0.18	0.12	0.18	0.06	0.1	0.16	0.09	0.33	0.64	0.55	0.44	0.12	0.42	0.27	0.4	0.15	0.23	0.36	0.21	10.78	21.08	18.29	14.32	3.97	13.7	8.87	13.27	4.82	7.37	11.91	6.76	0.18	0.118333	0.416667	0.27	13.69	8.83333	-0.696733	0.220629	0.0645436	LDLRAD2	NA
27095	27095	TRAPPC3	54.28	56.24	57.25	57.41	54.84	55.95	57.35	55.94	57.99	51.97	56.88	54.11	124.47	128.48	131.22	132.15	125.98	128.29	130.15	128.51	133.9	120.45	128.75	125.01	1280	1342	1366	1354	1292	1338	1367	1333	1384	1239	1341	1302	55.995	55.7067	128.432	127.795	1328.67	1327.67	-0.010582	0.932912	0.747266	TRAPPC3	BET3
54967	54967	CT55	0.23	0.23	0.16	0.32	0.15	0.23	0.15	0.1	0.3	0.13	0.15	0.11	0.52	0.52	0.36	0.73	0.35	0.52	0.34	0.23	0.7	0.3	0.35	0.26	8	9	5	9	4	6	5	4	9	4	4	4	0.22	0.156667	0.5	0.363333	6.83333	5	-0.460643	0.594219	0.293814	CT55	BJHCC20A+++CXorf48
53349	53349	ZFYVE1	12.5	12.61	13.04	11.83	12.77	13.15	13.14	13.52	13.82	12.52	12.1	12.95	28.66	28.8	29.88	27.23	29.33	30.15	29.81	31.06	31.92	29.02	27.39	29.91	1018	1031	1062	958	1041	1080	1083	1111	1134	1025	968	1063	12.65	13.0083	29.0083	29.8517	1031.67	1064	0.0349458	0.675359	0.37033	ZFYVE1	DFCP1+++PPP1R172+++SR3+++TAFF1+++ZNFN2A1
117581	117581	TWIST2	0.04	0	0	0	0	0	0	0	0	0	0	0	0.09	0	0	0	0	0	0	0	0	0	0	0	1	0	0	0	0	0	0	0	0	0	0	0	0.00666667	0	0.015	0	0.166667	0	-0.490482	0.956607	0.874945	TWIST2	AMS+++BBRSAY+++DERMO1+++FFDD3+++SETLSS+++bHLHa39
5961	5961	PRPH2	0.02	0.02	0.02	0.05	0.04	0.05	0.09	0.02	0	0.04	0.02	0.04	0.04	0.04	0.04	0.12	0.08	0.12	0.2	0.04	0	0.08	0.04	0.08	1	1	1	3	2	3	5	1	0	2	1	2	0.0333333	0.035	0.0733333	0.0733333	1.83333	1.83333	-0.0102626	0.998246	0.989765	PRPH2	AOFMD+++AVMD+++CACD2+++DS+++MDBS1+++PRPH+++RDS+++RP7+++TSPAN22+++rd2
3200	3200	HOXA3	0.95	0.87	0.53	0.71	0.63	0.53	0.74	0.82	0.87	0.97	0.84	0.86	2.19	1.98	1.22	1.63	1.46	1.23	1.68	1.89	2.01	2.25	1.9	1.99	56	51	31	42	37	32	44	48	51	57	48	51	0.703333	0.85	1.61833	1.95333	41.5	49.8333	0.253932	0.354183	0.126742	HOXA3	HOX1+++HOX1E
29945	29945	ANAPC4	8.94	8.26	8.04	8.71	8.16	7.84	8.28	9.08	8.18	8.59	7.83	8.55	20.51	18.86	18.44	20.05	18.75	17.97	18.79	20.85	18.88	19.91	17.73	19.75	438	408	399	427	400	388	409	449	404	422	382	404	8.325	8.41833	19.0967	19.3183	410	411.667	-0.00393923	0.988154	0.942835	ANAPC4	APC4
283985	283985	FADS6	0.26	0.4	0.33	0.57	0.42	0.54	0.16	0.18	0.24	0.22	0.32	0.26	0.6	0.92	0.75	1.31	0.96	1.23	0.37	0.42	0.55	0.51	0.71	0.61	10.53	15.94	13.3	22.83	16.91	21.76	6.7	7.08	9.33	8.83	12.62	10.58	0.42	0.23	0.961667	0.528333	16.8783	9.19	-0.90871	0.0240602	0.00396136	FADS6	FP18279
5740	5740	PTGIS	0.29	0.39	0.25	0.25	0.24	0.4	0.33	0.31	0.38	0.36	0.2	0.41	0.67	0.89	0.57	0.58	0.56	0.92	0.74	0.72	0.87	0.84	0.45	0.94	30.66	41.19	25.96	26.45	25.33	42.07	34.29	33.15	39.81	38.1	20.85	42.95	0.303333	0.331667	0.698333	0.76	31.9433	34.8583	0.114662	0.837192	0.570767	PTGIS	CYP8+++CYP8A1+++PGIS+++PTGI
11061	11061	CNMD	0	0	0	0	0.04	0	0	0	0	0	0	0	0	0	0	0	0.09	0	0	0	0	0	0	0	0	0	0	0	1	0	0	0	0	0	0	0	0.00666667	0	0.015	0	0.166667	0	-0.490482	0.956607	0.874945	CNMD	BRICD3+++CHM-I+++CHM1+++LECT1+++MYETS1
5793	5793	PTPRG	3.22	3.68	3.4	3.43	3.45	3.01	3.22	3.15	3.13	3.03	2.92	2.9	7.38	8.42	7.8	7.88	7.93	6.9	7.31	7.24	7.24	7.02	6.62	6.71	558	640	596	589	604	526	564	555	550	525	507	509	3.365	3.05833	7.71833	7.02333	585.5	535	-0.139825	0.0330996	0.00582316	PTPRG	HPTPG+++PTPG+++R-PTP-GAMMA+++RPTPG
51296	51296	SLC15A3	0.26	0.26	0.34	0.15	0.09	0.31	0.07	0.15	0.22	0.02	0.2	0.33	0.61	0.6	0.79	0.36	0.2	0.7	0.15	0.35	0.5	0.05	0.45	0.75	12.06	12.11	16.09	7.05	4.02	14.06	3.02	7.05	10.07	1.01	9.05	15.06	0.235	0.165	0.543333	0.375	10.8983	7.54333	-0.538125	0.480181	0.203191	SLC15A3	OCTP+++PHT2+++PTR3
3779	3779	KCNMB1	0.82	0.72	0.9	0.89	0.69	0.83	0.71	0.87	0.82	0.81	1.09	0.72	1.87	1.64	2.07	2.06	1.58	1.91	1.61	2.01	1.88	1.89	2.48	1.67	72.53	64.54	80.91	79.15	61.28	74.62	63.74	78.16	73.11	72.55	96.53	65.01	0.808333	0.836667	1.855	1.92333	72.1717	74.85	0.0468302	0.91956	0.719876	KCNMB1	BKbeta1+++K(VCA)beta+++SLO-BETA+++hbeta1+++hslo-beta+++k(VCA)beta-1+++slo-beta-1
1410	1410	CRYAB	0.15	0.14	0	0.1	0	0	0	0	0	0	0	0	0.33	0.32	0	0.24	0	0	0	0	0	0	0	0	2	2	0	1	0	0	0	0	0	0	0	0	0.065	0	0.148333	0	0.833333	0	-2.19155	0.474064	0.199269	CRYAB	CMD1II+++CRYA2+++CTPP2+++CTRCT16+++HEL-S-101+++HSPB5+++MFM2
2644	2644	GCHFR	22.66	22.54	24.79	21.63	19.06	22.35	19.71	21.07	21.19	18.17	19.79	19.69	51.96	51.5	56.83	49.79	43.79	51.24	44.74	48.41	48.93	42.1	44.8	45.49	290.95	291.93	320.58	277	244.85	288.96	255.28	272.43	274.35	233.89	252.39	255.45	22.1717	19.9367	50.8517	45.745	285.712	257.298	-0.159486	0.0913832	0.0204138	GCHFR	GFRP+++HsT16933+++P35
4157	4157	MC1R	4.05	5.08	4.04	4.44	5.15	4.37	4.52	4.35	4.27	4.75	5.05	4.13	9.28	11.6	9.27	10.23	11.82	10.03	10.26	9.99	9.85	11.01	11.44	9.54	158	200	159	173	201	172	178	171	168	186	196	163	4.52167	4.51167	10.3717	10.3483	177.167	177	-0.0108802	0.965706	0.898718	MC1R	CMM5+++MSH-R+++SHEP2
9698	9698	PUM1	24.56	23.51	24.73	23.83	23.16	23.89	25.24	25.74	25.35	25.36	25.2	25.24	56.31	53.71	56.69	54.86	53.21	54.78	57.28	59.13	58.54	58.78	57.04	58.31	2480	2395	2515.99	2401	2340	2430	2571	2618	2582	2568.99	2527.77	2576	23.9467	25.355	54.9267	58.18	2427	2573.96	0.0752003	0.0107219	0.00152536	PUM1	HSPUM+++PUMH+++PUMH1+++PUML1+++SCA47
255762	255762	PDZD9	0.82	0.66	0.68	0.82	0.84	1.05	0.81	0.57	0.52	0.61	0.19	0.74	1.89	1.52	1.56	1.89	1.94	2.41	1.84	1.32	1.19	1.42	0.42	1.71	15	12.22	12.52	16.21	16.5	20.34	15.88	11.07	9.51	11.2	4.37	13.62	0.811667	0.573333	1.86833	1.31667	15.465	10.9417	-0.540767	0.249775	0.0763894	PDZD9	C16orf65
2182	2182	ACSL4	0.77	0.91	0.65	0.83	0.76	0.95	0.75	0.66	0.57	0.64	0.56	0.55	1.77	2.08	1.49	1.91	1.75	2.19	1.71	1.53	1.32	1.48	1.28	1.26	68	73	53	69	62	77	64	55	53	55	52	46	0.811667	0.621667	1.865	1.43	67	54.1667	-0.316364	0.0990555	0.0224831	ACSL4	ACS4+++FACL4+++LACS4+++MRX63+++MRX68+++XLID63
28969	28969	BZW2	109.36	112.42	101.02	112.74	112.11	107.82	117.37	123	121.91	119.41	120.42	121.43	250.78	256.84	231.55	259.51	257.54	247.23	266.35	282.59	281.48	276.74	272.6	280.55	3627	3759	3382	3744	3721	3598	3921	4103	4086	3957	3961	4077	109.245	120.59	250.575	276.718	3638.5	4017.5	0.133169	8.25352e-06	5.4064e-07	BZW2	5MP1+++HSPC028+++MST017+++MSTP017
284415	284415	VSTM1	1.28	0.98	0.84	0.63	1.02	1.32	0.92	1.15	1.24	0.66	1.36	0.73	2.94	2.23	1.92	1.45	2.34	3.04	2.09	2.65	2.87	1.53	3.07	1.68	17.19	13.23	11.31	8.41	13.71	17.9	12.49	15.6	16.81	8.89	18.1	9.85	1.01167	1.01	2.32	2.315	13.625	13.6233	-0.0273346	0.98092	0.927755	VSTM1	SIRL-1+++SIRL1+++UNQ3033
920	920	CD4	0.03	0	0.02	0.02	0.04	0.05	0	0	0.02	0	0.01	0	0.08	0	0.04	0.04	0.08	0.12	0	0	0.04	0	0.03	0	2.03	0	0.94	1	2	2.96	0	0	1.03	0	0.75	0	0.0266667	0.005	0.06	0.0116667	1.48833	0.296667	-2.19572	0.30917	0.104416	CD4	CD4mut+++IMD79+++OKT4D
126123	126123	IZUMO2	0.13	0.02	0.13	0.06	0.12	0	0.08	0.13	0	0.06	0	0	0.3	0.04	0.31	0.14	0.27	0	0.18	0.29	0	0.15	0	0	2.24	0.26	2.3	1.06	1.98	0	1	2.16	0	1.07	0	0	0.0766667	0.045	0.176667	0.103333	1.30667	0.705	-0.596514	0.86464	0.622018	IZUMO2	C19orf41+++PLAL6978+++PRO21961+++SCRL
8787	8787	RGS9	0.43	0.37	0.5	0.13	0.3	0.5	0.34	0.22	0.32	0.32	0.26	0.32	1	0.84	1.14	0.3	0.7	1.14	0.78	0.49	0.75	0.75	0.59	0.74	22	20	25	7	15	28	17	10	16	16	16	15	0.371667	0.296667	0.853333	0.683333	19.5	15	-0.386588	0.424462	0.166987	RGS9	PERRS+++RGS9L
1460	1460	CSNK2B	115.4	114.91	112.82	110.99	105.84	107.13	119.6	114.79	117.71	117.5	120.12	119.3	264.61	262.52	258.6	255.47	243.12	245.65	271.41	263.72	271.79	272.32	271.93	275.64	1922.96	1931.5	1893.46	1844.68	1764.42	1797.92	2010.13	1926.2	1978.06	1963.74	1988.24	2009.21	111.182	118.17	254.995	271.135	1859.16	1979.26	0.0810916	0.0254094	0.00424218	CSNK2B	CK2B+++CK2N+++CSK2B+++Ckb1+++Ckb2+++G5A+++POBINDS
79917	79917	MAGIX	2.19	2.16	2.25	1.64	1.95	1.98	2.06	1.78	1.83	2.25	1.67	2.02	5.01	4.93	5.17	3.77	4.48	4.53	4.68	4.09	4.22	5.23	3.78	4.66	110	109	114	83	100	101	104	92	93	117	83	104	2.02833	1.935	4.64833	4.44333	102.833	98.8333	-0.0667613	0.821288	0.545727	MAGIX	JM10+++PDZX
54465	54465	ETAA1	5.69	6.54	6.03	6.34	6.56	5.86	5.27	5.55	6.2	5.76	5.97	5.53	13.04	14.94	13.81	14.6	15.08	13.43	11.96	12.75	14.31	13.34	13.52	12.77	355.42	405	380	401	405	375	331	347	390	358	364	346	6.17	5.71333	14.15	13.1083	386.903	356	-0.129421	0.110331	0.0258217	ETAA1	ETAA16
6943	6943	TCF21	0	0	0	0	0	0	0	0.02	0	0	0	0	0	0	0	0	0	0	0	0.04	0	0	0	0	0	0	0	0	0	0	0	1	0	0	0	0	0	0.00333333	0	0.00666667	0	0.166667	0.471303	0.956607	0.879797	TCF21	POD1+++bHLHa23
64395	64395	GMCL1	14.99	16.6	14.09	15.74	15.42	15.49	15.37	15.88	15.36	15.53	13.94	15.17	34.38	37.92	32.3	36.23	35.42	35.51	34.87	36.49	35.47	35.98	31.56	35.05	1093.14	1152.93	1012.33	1097.74	1068.44	1106.68	1107.14	1106.06	1099.53	1055.34	1000.37	1085.42	15.3883	15.2083	35.2933	34.9033	1088.54	1075.64	-0.0266076	0.762565	0.471611	GMCL1	BTBD13+++GCL+++GCL1+++SPATA29
55669	55669	MFN1	14.89	15.25	16.3	15.69	16.24	16.41	15.15	14.85	15.96	15.38	14.35	15.3	34.15	34.84	37.36	36.12	37.31	37.63	34.37	34.12	36.84	35.65	32.48	35.34	1098.07	1116.61	1213.23	1133.35	1181.48	1190.7	1112.44	1095.67	1177.28	1138.53	1080.07	1110.04	15.7967	15.165	36.235	34.8	1155.57	1119.01	-0.0558444	0.315105	0.107255	MFN1	hfzo1+++hfzo2
1797	1797	DXO	10.98	9.75	10.18	9.75	8.59	10.71	9.47	9.69	9.24	9.81	10.16	10.5	25.19	22.28	23.33	22.45	19.73	24.57	21.48	22.25	21.35	22.75	22.99	24.25	305.83	276.31	288.36	275.87	235.05	307.26	269.93	268.87	263.56	274.87	286.05	300.35	9.99333	9.81167	22.925	22.5117	281.447	277.272	-0.0317731	0.879288	0.643434	DXO	DOM3L+++DOM3Z+++NG6+++RAI1
10237	10237	SLC35B1	55.09	49.8	50.59	51.44	54.04	51.08	53.45	48.29	52.96	50.09	48.71	51.63	126.32	113.79	115.95	118.4	124.14	117.13	121.29	110.95	122.28	116.08	110.27	119.28	1610	1478	1501	1505	1584	1513	1583	1431	1572	1471	1428	1541	52.0067	50.855	119.288	116.692	1531.83	1504.33	-0.0359122	0.598099	0.297222	SLC35B1	AXER+++UGTREL1
126567	126567	C2CD4C	0.13	0.15	0.11	0.05	0	0.09	0.1	0.04	0.09	0.17	0.09	0.08	0.3	0.34	0.24	0.12	0	0.2	0.24	0.1	0.2	0.4	0.2	0.19	7	7	5	3	0	5	6	2	5	10	5	4	0.0883333	0.095	0.2	0.221667	4.5	5.33333	0.236653	0.880103	0.644753	C2CD4C	FAM148C+++KIAA1957+++NLF3
84078	84078	KBTBD7	4.85	5.02	4.92	4.81	5.09	4.98	4.97	5.01	5.01	4.88	4.6	5.18	11.13	11.47	11.27	11.07	11.69	11.41	11.29	11.52	11.57	11.3	10.42	11.98	430.69	449.32	439.42	425.74	451.82	444.72	445.17	448.14	448.32	433.98	405.96	464.96	4.945	4.94167	11.34	11.3467	440.285	441.088	-0.00690552	0.962972	0.892281	KBTBD7	NA
65094	65094	JMJD4	5.16	4.74	4.45	3.88	4.72	4.61	4.23	4.92	3.86	4.02	4.45	4.46	11.84	10.83	10.2	8.93	10.85	10.57	9.59	11.31	8.91	9.32	10.08	10.31	238.06	220.53	206.62	178.34	218.05	214.21	196.56	228.77	179.34	185.97	203.89	207.86	4.59333	4.32333	10.5367	9.92	212.635	200.398	-0.0983005	0.506399	0.222166	JMJD4	NA
5178	5178	PEG3	0	0.01	0	0	0	0	0	0.01	0	0	0	0	0	0.03	0	0	0	0	0	0.03	0	0	0	0	0	2	0	0	0	0	0	2	0	0	0	0	0.00166667	0.00166667	0.005	0.005	0.333333	0.333333	-0.00958233	0.998246	0.996273	PEG3	PW1+++ZKSCAN22+++ZNF904+++ZSCAN24
55219	55219	MACO1	21.17	22.78	22.58	22.62	22.55	20.84	21.08	22.52	21.38	21.55	20.9	20.05	48.55	52.04	51.75	52.06	51.8	47.8	47.83	51.74	49.38	49.95	47.3	46.33	1164	1247	1163	1248	1200	1103	1152	1219	1207	1139	1158	1097	22.09	21.2467	50.6667	48.755	1187.5	1162	-0.0410335	0.576855	0.278511	MACO1	MACOILIN+++TMEM57
51585	51585	PCF11	18.36	18.77	17.86	19.61	18.86	18.26	19.56	19.2	19.16	19.17	19.63	18.5	42.09	42.89	40.94	45.14	43.33	41.86	44.39	44.12	44.24	44.43	44.44	42.75	2212.61	2301.55	2182.81	2351.77	2278.12	2233.07	2376.74	2326.89	2326.69	2330.9	2348.52	2259.31	18.62	19.2033	42.7083	44.0617	2259.99	2328.18	0.033141	0.489295	0.209613	PCF11	NA
64114	64114	TMBIM1	1.5	1.13	1.38	1.37	1.34	1.31	1.81	1.73	2.02	1.95	1.57	1.58	3.45	2.58	3.17	3.16	3.08	3	4.12	3.99	4.66	4.53	3.56	3.65	68.2	52.35	62.41	65.46	60.44	60.1	81.07	78	91.05	88.92	66.34	74.45	1.33833	1.77667	3.07333	4.085	61.4933	79.9717	0.371356	0.0230361	0.00375176	TMBIM1	LFG3+++MST100+++MSTP100+++PP1201+++RECS1
9481	9481	SLC25A27	0.31	0.47	0.49	0.43	0.4	0.36	0.4	0.61	0.35	0.48	0.44	0.52	0.72	1.07	1.13	0.98	0.93	0.82	0.91	1.4	0.8	1.12	1	1.2	16	24	27	22	21	19	20	32	17	25	24	26	0.41	0.466667	0.941667	1.07167	21.5	24	0.149358	0.792851	0.507668	SLC25A27	UCP4
51428	51428	DDX41	25.17	25.54	23.76	23.49	25.5	25.01	27.38	28.16	26.77	26.72	27.19	27.43	57.71	58.36	54.46	54.08	58.58	57.36	62.13	64.69	61.82	61.92	61.54	63.37	988	1005	935	918	1000	985	1083	1108	1054	1046	1054	1083	24.745	27.275	56.7583	62.5783	971.833	1071.33	0.131022	0.00205155	0.000230277	DDX41	ABS+++MPLPF
84100	84100	ARL6	0.79	0.83	0.88	0.94	0.89	0.98	1.21	0.88	1.05	0.94	0.89	0.9	1.8	1.91	2.01	2.16	2.04	2.25	2.75	2.02	2.43	2.18	2.01	2.09	64.29	71.34	75.52	78.01	72.03	83.69	100.7	76.24	90.38	72	74.56	75.37	0.885	0.978333	2.02833	2.24667	74.1467	81.5417	0.127099	0.606028	0.3038	ARL6	BBS3+++RP55
83693	83693	HSDL1	17.87	20.57	19.36	20.2	19.27	19.96	20.51	19.96	20.76	19.93	19.89	19.61	40.97	47	44.37	46.49	44.26	45.77	46.54	45.87	47.94	46.19	45.02	45.3	1216.23	1412.66	1327.27	1372.9	1313.59	1369.75	1409.35	1368.19	1426.86	1360.29	1345.98	1349.22	19.5383	20.11	44.81	46.1433	1335.4	1376.65	0.0344848	0.616193	0.31233	HSDL1	SDR12C3
100463289	100463289	MTRNR2L5	0.32	0.39	0.14	0.36	0.73	0.52	0.62	0.45	0.48	0.5	0.66	0.47	0.72	0.88	0.31	0.83	1.69	1.18	1.4	1.04	1.12	1.15	1.49	1.08	9.79	12.11	4.26	11.15	22.8	16.11	19.36	14.21	15.12	15.5	20.34	14.62	0.41	0.53	0.935	1.21333	12.7033	16.525	0.380547	0.494111	0.213449	MTRNR2L5	HN5
94026	94026	POM121L2	0	0	0	0.01	0.01	0	0.03	0.01	0.01	0.03	0.01	0.01	0	0	0	0.03	0.03	0	0.06	0.03	0.03	0.06	0.03	0.03	0	0	0	1	1	0	2	1	1	2	1	1	0.00333333	0.0166667	0.01	0.04	0.333333	1.33333	1.88614	0.32976	0.114354	POM121L2	POM121-L+++POM121L
79088	79088	ZNF426	0.78	0.86	0.82	0.87	0.68	0.73	0.76	0.89	0.72	0.68	0.7	0.85	1.78	1.96	1.88	2	1.57	1.68	1.72	2.05	1.66	1.58	1.59	1.97	103.29	115.3	110.04	114.77	91.62	98.41	101.64	119.34	95.4	90.97	92.84	114.51	0.79	0.766667	1.81167	1.76167	105.572	102.45	-0.0561267	0.853548	0.602396	ZNF426	K-RBP
79586	79586	CHPF	86.7	86.07	81.45	79.06	77.63	76.73	79.71	81.43	83.14	86.23	85.51	90.22	198.81	196.65	186.7	181.99	178.33	175.96	180.89	187.07	191.96	199.84	193.56	208.44	4855.93	4854.33	4610.92	4412.67	4354.61	4333.19	4495.47	4592.91	4687.12	4852.08	4754.2	5095.7	81.2733	84.3733	186.407	193.627	4570.27	4746.25	0.0449942	0.440187	0.177255	CHPF	CHSY2+++CSS2
27022	27022	FOXD3	1.93	1.93	1.87	1.77	1.67	1.91	1.85	1.76	2.1	1.83	1.84	2.11	4.42	4.41	4.28	4.08	3.83	4.38	4.21	4.05	4.86	4.25	4.16	4.88	91.69	92.59	89.48	84.03	79.43	91.46	88.96	84.42	100.91	87.44	86.93	101.56	1.84667	1.915	4.23333	4.40167	88.1133	91.7033	0.0443232	0.907698	0.689001	FOXD3	AIS1+++Genesis+++HFH2+++VAMAS2
285368	285368	PRRT3	16.58	15.52	17.08	15.2	15.12	15.72	16.98	17.09	16.92	18.16	16.7	18.56	38.02	35.46	39.14	34.99	34.73	36.05	38.53	39.27	39.07	42.08	37.8	42.88	907.21	898.61	921.56	834.2	866.74	916.8	1004.95	1002.45	953.69	1025.92	1002.31	1115.78	15.87	17.4017	36.3983	39.9383	890.853	1017.52	0.182188	5.26201e-05	4.03631e-06	PRRT3	NA
23148	23148	NACAD	0.03	0.01	0	0	0	0.01	0.02	0	0.01	0.01	0	0	0.08	0.03	0	0	0	0.03	0.05	0	0.03	0.03	0	0	3	1	0	0	0	1	2	0	1	1	0	0	0.00833333	0.00666667	0.0233333	0.0183333	0.833333	0.666667	-0.333158	0.956607	0.799534	NACAD	NA
157724	157724	SLC7A13	0	0.03	0	0	0	0	0	0	0	0	0	0	0	0.07	0	0	0	0	0	0	0	0	0	0	0	1	0	0	0	0	0	0	0	0	0	0	0.005	0	0.0116667	0	0.166667	0	-0.490482	0.956607	0.874945	SLC7A13	AGT-1+++AGT1+++XAT2
5201	5201	PFDN1	35.65	32.42	31.33	33.32	33.26	34.71	36.76	33.03	32.35	35.28	35.47	33.94	81.75	74.07	71.81	76.7	76.41	79.6	83.42	75.87	74.69	81.76	80.29	78.42	868	797	769	810	811	852	902	809	795	860	857	836	33.4483	34.4717	76.7233	79.075	817.833	843.167	0.0344046	0.710954	0.413494	PFDN1	PDF+++PFD1
54863	54863	TOR4A	1.73	1.85	1.91	1.72	1.77	1.58	1.56	1.54	1.56	1.8	1.8	1.56	3.98	4.24	4.37	3.96	4.08	3.62	3.53	3.54	3.61	4.18	4.09	3.61	135.37	145.95	149.9	133.81	138.56	124.23	122.53	121.25	123.15	141.21	139.91	123.22	1.76	1.63667	4.04167	3.76	137.97	128.545	-0.109099	0.527068	0.237255	TOR4A	C9orf167
642968	642968	FAM163B	0	0.02	0	0	0	0	0	0	0	0	0	0	0	0.05	0	0	0	0	0	0	0	0	0	0	0	1	0	0	0	0	0	0	0	0	0	0	0.00333333	0	0.00833333	0	0.166667	0	-0.490482	0.956607	0.874945	FAM163B	C9orf166
5100	5100	PCDH8	0.21	0.19	0.29	0.19	0.31	0.16	0.2	0.28	0.14	0.31	0.35	0.23	0.48	0.43	0.67	0.44	0.72	0.36	0.45	0.65	0.33	0.73	0.79	0.53	19	18	28	18	30	15	19	27	13	30	32	22	0.225	0.251667	0.516667	0.58	21.3333	23.8333	0.150606	0.818425	0.541924	PCDH8	ARCADLIN+++PAPC
54877	54877	ZCCHC2	8.87	8.45	8.64	8.85	8.51	8.68	7.99	7.38	7.06	7.28	7.26	7.33	20.35	19.31	19.8	20.36	19.55	19.91	18.12	16.95	16.3	16.87	16.43	16.93	919	883	902	912	881	917	834	766	732	758	755	769	8.66667	7.38333	19.88	16.9333	902.333	769	-0.240271	1.57035e-08	6.88073e-10	ZCCHC2	C18orf49
9474	9474	ATG5	19.89	19.42	19.32	19.51	18.84	18.81	18.3	17.68	18.04	18.07	17.79	17.77	45.62	44.37	44.29	44.9	43.29	43.12	41.52	40.63	41.66	41.88	40.27	41.06	809	777	777	791	756	754	742	711	721	737	728	723	19.2983	17.9417	44.265	41.17	777.333	727	-0.106189	0.0394726	0.00725803	ATG5	APG5+++APG5-LIKE+++APG5L+++ASP+++SCAR25+++hAPG5
23322	23322	RPGRIP1L	4.87	3.86	4.3	4.94	4.41	4.91	4.53	4.68	4.79	5.19	4.45	4.88	11.16	8.81	9.85	11.36	10.13	11.25	10.28	10.75	11.06	12.03	10.07	11.28	283.74	262.17	278.03	292.22	288.86	289.94	288.89	287.5	294.34	287.26	261.57	298.14	4.54833	4.75333	10.4267	10.9117	282.493	286.283	0.00975933	0.956607	0.876967	RPGRIP1L	COACH3+++CORS3+++FTM+++JBTS7+++MKS5+++NPHP8+++PPP1R134
26512	26512	INTS6	13.38	13.94	14.56	14.07	13.69	14.91	13.12	13.64	12.75	14.04	12.09	13.59	30.68	31.84	33.38	32.38	31.46	34.18	29.76	31.34	29.44	32.53	27.36	31.4	1546.1	1582.93	1639.78	1611.45	1549.55	1728.35	1506.96	1539.99	1517.21	1551.28	1389.55	1560.8	14.0917	13.205	32.32	30.305	1609.69	1510.96	-0.100995	0.0137276	0.00203782	INTS6	DBI-1+++DDX26+++DDX26A+++DICE1+++HDB+++INT6+++Notchl2
10901	10901	DHRS4	60.87	61.29	58.61	62.49	57.16	62	60.21	58.43	55.2	52.4	67.83	56.17	139.57	140.04	134.35	143.84	131.3	142.18	136.63	134.25	127.45	121.44	153.56	129.79	1198.72	1198.65	1180.35	1185.24	1100.78	1229.6	1180.23	1114.9	1117.94	1064.71	1236.35	1109.19	60.4033	58.3733	138.547	133.853	1182.22	1137.22	-0.0653533	0.277474	0.0888878	DHRS4	CR+++NRDR+++PHCR+++PSCD+++SCAD-SRL+++SDR-SRL+++SDR25C1+++SDR25C2
84101	84101	USP44	0.13	0.14	0.11	0.03	0.09	0.11	0.08	0.1	0.08	0.15	0.14	0.12	0.29	0.33	0.26	0.07	0.21	0.26	0.19	0.23	0.2	0.34	0.32	0.27	12.45	14.17	11.17	3.06	9.09	10.96	8.16	9.66	8.31	14.37	13.72	11.48	0.101667	0.111667	0.236667	0.258333	10.15	10.95	0.0860147	0.956607	0.801762	USP44	NA
55343	55343	SLC35C1	9.34	9.1	9.26	9.13	8.5	9.5	8.74	9.52	10.35	9.59	10.43	10.64	21.43	20.78	21.21	21.01	19.52	21.77	19.83	21.87	23.89	22.23	23.62	24.58	490.32	482.89	491.48	430.79	476.03	465.16	435.12	473.75	491.61	498.8	481.23	503.51	9.13833	9.87833	20.9533	22.67	472.778	480.67	0.0142206	0.94787	0.782682	SLC35C1	CDG2C+++FUCT1
51807	51807	TUBA8	0.59	0.56	0.54	0.25	0.71	0.65	0.41	0.33	0.44	0.51	0.73	0.6	1.36	1.29	1.23	0.58	1.64	1.5	0.93	0.75	1	1.19	1.66	1.38	21.56	21	20	9.11	26	24	15	12	16	19	27	22	0.55	0.503333	1.26667	1.15167	20.2783	18.5	-0.133069	0.858208	0.610676	TUBA8	CDCBM8+++TUBAL2
55861	55861	DBNDD2	1.68	1.78	1.39	1.42	2.05	1.56	1.43	1.45	1.76	1.15	1.58	1.46	3.86	4.07	3.19	3.27	4.71	3.58	3.25	3.33	4.05	2.66	3.58	3.38	34	34	28	30	40	30	27	29	37	24	32	30	1.64667	1.47167	3.78	3.375	32.6667	29.8333	-0.14068	0.750045	0.456956	DBNDD2	C20orf35+++CK1BP+++HSMNP1
23549	23549	DNPEP	20.56	22.52	21.48	21.12	20.33	22.04	20.63	21.61	19.3	21.91	21.04	21.1	47.15	51.44	49.23	48.62	46.71	50.53	46.81	49.65	44.56	50.78	47.62	48.75	1479.39	1626.98	1557.39	1511.41	1460	1589.9	1490.74	1562.85	1396.15	1570.31	1498.26	1528.08	21.3417	20.9317	48.9467	48.0283	1537.51	1507.73	-0.0375388	0.561288	0.263902	DNPEP	ASPEP+++DAP
158511	158511	CSAG1	0.11	0.18	0.09	0.09	0.09	0.09	0	0.18	0.44	0.27	0	0.18	0.25	0.4	0.21	0.21	0.2	0.2	0	0.4	1.02	0.62	0	0.41	1.25	2	1.03	1	1	1	0	2	5.01	3.02	0	2	0.108333	0.178333	0.245	0.408333	1.21333	2.005	0.767017	0.688853	0.387041	CSAG1	CSAGE+++CT24.1
4855	4855	NOTCH4	0.09	0.09	0.09	0.11	0.07	0.16	0.04	0.12	0.09	0.2	0.06	0.04	0.2	0.2	0.19	0.26	0.16	0.36	0.1	0.27	0.2	0.46	0.13	0.1	6	6.28	6	8	5	10.94	3	8.28	7.11	14	4	3	0.101667	0.0916667	0.228333	0.21	7.03667	6.565	-0.0817025	0.956607	0.850956	NOTCH4	INT3
55922	55922	NKRF	12.39	12.56	12.16	12.91	12.21	12.22	14.29	14.04	13.88	13.49	13.81	13.92	28.41	28.7	27.87	29.73	28.06	28.01	32.44	32.25	32.04	31.27	31.25	32.16	879	899	869	914	867	873	1023	1003	993	960	973	998	12.4083	13.905	28.4633	31.9017	883.5	991.667	0.157	0.000138149	1.14965e-05	NKRF	ITBA4+++NRF
8815	8815	BANF1	170.54	162.79	164.91	166.39	158.8	169.86	179.62	171.7	162.71	163.79	176.91	167.2	391.05	371.93	377.99	383.01	364.79	389.5	407.61	394.47	375.69	379.59	400.47	386.29	2369.65	2263.99	2281.73	2311.12	2203.61	2380.37	2497	2398.58	2280.1	2282.79	2417.74	2332.95	165.548	170.322	379.712	390.687	2301.74	2368.19	0.0315869	0.567811	0.268985	BANF1	BAF+++BCRP1+++D14S1460+++NGPS
81502	81502	HM13	142.25	134.96	136.84	135.54	134.11	134.31	132.59	130.44	129.54	128.63	133.6	134.83	326.18	308.34	313.66	312.01	308.06	307.99	300.89	299.67	299.11	298.12	302.44	311.52	4214.11	4022.75	4084.84	4017.98	3979.44	4023.16	3972.49	3876.93	3857.22	3826.68	3921.72	4033.31	136.335	131.605	312.707	301.958	4057.05	3914.72	-0.0611244	0.0279814	0.00477448	HM13	H13+++IMP1+++IMPAS+++IMPAS-1+++MSTP086+++PSENL3+++PSL3+++SPP+++SPPL1
643677	643677	CCDC168	0	0	0	0	0	0	0	0	0	0.01	0	0	0.01	0.01	0	0.01	0	0.01	0.01	0	0.01	0.02	0.01	0.01	2	2	0	1	0	1	2	0	1	3	1	1	0	0.00166667	0.00666667	0.01	1	1.33333	0.405069	0.905164	0.685479	CCDC168	C13orf40
80790	80790	CMIP	7.36	6.4	6.75	6.44	6.38	6.52	7.8	7.54	7.38	7.84	8.32	7.73	16.87	14.62	15.47	14.81	14.64	14.96	17.7	17.33	17.04	18.17	18.83	17.86	591	511	541	511	519	532	630	599	589	639	660	629	6.64167	7.76833	15.2283	17.8217	534.167	624.333	0.215515	0.000105865	8.59377e-06	CMIP	TCMIP
26019	26019	UPF2	21.53	22.2	23.76	22.98	23.79	22.87	23.91	24.65	24.27	25.58	23.99	24.38	49.38	50.72	54.46	52.89	54.64	52.45	54.27	56.63	56.05	59.29	54.3	56.33	2080	2167	2309	2213	2289	2227	2328	2389	2355	2473	2302	2376	22.855	24.4633	52.4233	56.145	2214.17	2370.5	0.0888631	0.00928831	0.00128502	UPF2	HUPF2+++RENT2+++smg-3
328	328	APEX1	168.69	170.62	166.2	169.91	169.37	172.41	177.6	181.22	179.51	174.87	176.61	179.17	386.81	389.81	380.95	391.11	389.06	395.34	403.05	416.34	414.49	405.28	399.8	413.96	4416.19	4509.77	4383.55	4458.49	4443.38	4563.57	4701.79	4786.57	4757.65	4588.63	4613.76	4739.8	169.533	178.163	388.847	408.82	4462.49	4698.03	0.0645572	0.0054563	0.000704583	APEX1	APE+++APE1+++APEN+++APEX+++APX+++HAP1+++REF1
374569	374569	ASPG	0.45	0.42	0.38	0.36	0.34	0.27	0.29	0.24	0.33	0.39	0.46	0.4	1.03	0.97	0.87	0.83	0.78	0.62	0.66	0.55	0.76	0.89	1.04	0.92	36.25	33.13	28.44	28.08	27.1	22.33	23.36	19.18	26.62	29.74	39.16	31.05	0.37	0.351667	0.85	0.803333	29.2217	28.185	-0.0685857	0.929651	0.741334	ASPG	C14orf76+++GPA/WT+++LYSOLP
100128071	100128071	FAM229A	2.55	3.52	3.23	3.38	3.25	3.06	3.23	3.76	3.46	4.25	2.86	2.81	5.84	8.05	7.41	7.79	7.48	7.01	7.33	8.64	8	9.85	6.48	6.5	43	60	55	57	55	52	55	64	59	72	48	48	3.165	3.395	7.26333	7.8	53.6667	57.6667	0.0940481	0.800816	0.519751	FAM229A	NA
27239	27239	GPR162	0	0.04	0	0	0.02	0	0.04	0	0.04	0	0	0	0	0.08	0	0	0.05	0	0.1	0	0.08	0	0	0	0	1	0	0	1	0	2	0	1	0	0	0	0.01	0.0133333	0.0216667	0.03	0.333333	0.5	0.471374	0.946946	0.780038	GPR162	A-2+++GRCA
152815	152815	THAP6	8.15	7.53	8.25	8.15	7.4	7.82	8.29	8.28	8.31	8.01	7.77	7.88	18.69	17.2	18.91	18.77	17.01	17.94	18.82	19.02	19.19	18.56	17.58	18.21	548.39	515.96	557.64	559.02	506.9	533.4	572.96	568.26	563.37	546.51	526.56	543.14	7.88333	8.09	18.0867	18.5633	536.885	553.467	0.03453	0.752984	0.459868	THAP6	NA
55876	55876	GSDMB	4.07	4.63	4.59	3.87	4.19	4.14	3.99	4.12	3.79	4.01	3.76	3.16	9.33	10.58	10.53	8.91	9.63	9.5	9.06	9.47	8.75	9.29	8.52	7.29	208.31	200.55	215.44	193.39	208.39	196.49	197	212.04	188.33	189.66	189.72	154.37	4.24833	3.805	9.74667	8.73	203.762	188.52	-0.121381	0.350616	0.125024	GSDMB	GSDMB-1+++GSDML+++PP4052+++PRO2521
6829	6829	SUPT5H	50.03	50.99	51.2	48.71	50.47	51.84	54.1	53.82	53.9	55.01	56.37	55.26	114.73	116.5	117.36	112.12	115.94	118.87	122.78	123.66	124.46	127.5	127.6	127.67	3471	3552	3581	3371	3506	3627	3793	3762	3775	3828	3892	3875	50.54	54.7433	115.92	125.612	3518	3820.83	0.109692	4.28854e-06	2.68013e-07	SUPT5H	SPT5+++SPT5H+++Tat-CT1
7069	7069	THRSP	1.03	0.65	0.84	0.66	0.84	1.03	0.42	0.19	0.65	0.33	0.33	0.51	2.37	1.49	1.92	1.52	1.94	2.35	0.95	0.43	1.5	0.76	0.75	1.18	22	14	18	14	18	22	9	4	14	7	7	11	0.841667	0.405	1.93167	0.928333	18	8.66667	-1.06401	0.00459377	0.000577265	THRSP	LPGP1+++Lpgp+++S14+++SPOT14+++THRP
102725191	102725191	LOC102725191	0.23	0.1	0.33	0.14	0.28	0.15	0.15	0.09	0.26	0.23	0	0.21	0.54	0.23	0.75	0.31	0.65	0.34	0.35	0.2	0.6	0.53	0	0.49	8.2	3.61	11.53	4.73	9.95	5.15	5.38	3.04	9.17	8	0	7.44	0.205	0.156667	0.47	0.361667	7.195	5.505	-0.33259	0.77866	0.491663	LOC102725191	NA
8193	8193	DPF1	1.77	1.87	1.95	1.5	1.51	1.77	1.5	1.91	1.87	2.78	2.24	1.8	4.06	4.26	4.47	3.45	3.47	4.06	3.41	4.38	4.31	6.44	5.08	4.16	76	80	84	64	65	76	65	82	81	119	95	78	1.72833	2.01667	3.96167	4.63	74.1667	86.6667	0.215697	0.319109	0.109111	DPF1	BAF45b+++NEUD4+++SMARCG1+++neuro-d4
55062	55062	WIPI1	35.31	38.16	38.21	36.15	35.44	35.23	36.07	34.51	36.49	36.81	35.64	34.88	80.96	87.19	87.59	83.22	81.42	80.79	81.86	79.28	84.26	85.32	80.69	80.58	1258.34	1368.41	1364.43	1289.5	1271.11	1266	1291.02	1240.11	1307.76	1307.06	1250.5	1250.08	36.4167	35.7333	83.5283	81.9983	1302.96	1274.42	-0.0414188	0.480808	0.203791	WIPI1	ATG18+++ATG18A+++WIPI49
94120	94120	SYTL3	1.83	1.93	1.66	1.6	1.86	1.91	1.81	1.73	1.91	1.73	1.67	1.46	4.19	4.41	3.8	3.68	4.27	4.37	4.1	3.97	4.42	4.01	3.78	3.38	97.32	122.91	123.53	104.3	114.11	128.15	122.63	124.4	123.29	118.97	109.72	101.11	1.79833	1.71833	4.12	3.94333	115.053	116.687	0.00943495	0.979957	0.925461	SYTL3	SLP3
200186	200186	CRTC2	21.1	19.58	21.92	19.69	19.33	19.75	20.7	20.92	20.21	22.2	21.54	22.12	48.39	44.73	50.23	45.32	44.4	45.28	46.98	48.07	46.68	51.45	48.77	51.11	987.07	943.33	1032.62	951.24	922.21	944.13	988.45	1006.3	990.23	1048.47	1014.69	1075.6	20.2283	21.2817	46.3917	48.8433	963.433	1020.62	0.0734298	0.17706	0.0477328	CRTC2	TORC-2+++TORC2
2444	2444	FRK	4.26	4.25	4.32	4.78	4.56	4.34	3.97	4.13	3.92	4.07	3.93	3.83	9.76	9.7	9.9	11	10.48	9.95	9.02	9.48	9.06	9.43	8.9	8.85	1065.93	1069.3	1081.12	1196.35	1126.71	1077.89	995.34	1024.42	973.76	1019.82	959.88	966.26	4.41833	3.975	10.1317	9.12333	1102.88	989.913	-0.165784	0.000123749	1.02231e-05	FRK	GTK+++PTK5+++RAK
3973	3973	LHCGR	0	0.02	0.03	0	0	0	0	0	0	0.02	0	0	0	0.04	0.08	0	0	0	0	0	0	0.05	0	0	0	1	2	0	0	0	0	0	0	1	0	0	0.00833333	0.00333333	0.02	0.00833333	0.5	0.166667	-0.969086	0.855025	0.606292	LHCGR	HHG+++LCGR+++LGR2+++LH/CG-R+++LH/CGR+++LHR+++LHRHR+++LSH-R+++ULG5
3800	3800	KIF5C	8.62	8.26	8.72	8.59	8.27	9.15	8.03	8.62	7.62	8.22	8.05	8.48	19.77	18.86	19.98	19.77	18.99	20.97	18.23	19.81	17.6	19.04	18.22	19.59	984.02	948.93	969.23	966.49	958.25	1024.47	912.54	985.66	860.55	937.14	908.46	965.94	8.60167	8.17	19.7233	18.7483	975.232	928.382	-0.0808632	0.134341	0.0330941	KIF5C	CDCBM2+++KINN+++NKHC+++NKHC-2+++NKHC2
10294	10294	DNAJA2	44.97	47.66	46.14	46.88	46.27	46.71	47.16	48.4	47.53	48.23	47.18	46.94	103.13	108.89	105.77	107.91	106.3	107.11	107.01	111.19	109.76	111.77	106.81	108.45	2520	2694	2604	2620	2594	2636	2665	2731	2686	2710	2626	2658	46.4383	47.5733	106.518	109.165	2611.33	2679.33	0.0275251	0.521883	0.232559	DNAJA2	CPR3+++DJ3+++DJA2+++DNAJ+++DNJ3+++HIRIP4+++PRO3015+++RDJ2
2820	2820	GPD2	44.04	42.49	44.38	45.44	43.69	44.72	41.22	42.59	41.92	40.22	40.37	41.53	100.99	97.08	101.71	104.59	100.36	102.55	93.53	97.84	96.8	93.21	91.38	95.95	4698	4555	4770	4831	4659	4810	4434	4580	4507	4321	4290	4464	44.1267	41.3083	101.213	94.785	4720.5	4432.67	-0.100404	3.52462e-05	2.60053e-06	GPD2	GDH2+++GPDM+++mGDH+++mGPDH
11244	11244	ZHX1	32.71	31.14	32.14	31.31	32.69	32.17	29.21	29.47	29.78	29.56	28.48	29.11	75	71.15	73.66	72.07	75.09	73.77	66.28	67.71	68.76	68.51	64.47	67.27	3024.08	2904.2	2986.07	2882.04	3029.38	2998.63	2724.72	2751.69	2768.63	2741.23	2614.42	2720.63	32.0267	29.2683	73.4567	67.1667	2970.73	2720.22	-0.136912	7.29011e-08	3.496e-09	ZHX1	NA
163126	163126	EID2	15.85	14.89	14.84	15.21	14.34	14.88	14.11	14.25	13.22	13.78	14.18	13.6	36.34	34.03	34.02	35.02	32.94	34.12	32.03	32.73	30.53	31.94	32.1	31.43	422	400	398	404	382	399	379	382	355	368	375	366	15.0017	13.8567	34.4117	31.7933	400.833	370.833	-0.12181	0.104233	0.0239344	EID2	CRI2+++EID-2
388963	388963	C2orf81	3.52	4.41	4.73	3.96	3.76	4.56	4.61	4.58	4.18	4.43	4.96	4.98	8.07	10.07	10.84	9.12	8.64	10.46	10.45	10.51	9.66	10.27	11.23	11.5	141.76	177.86	192.37	158.4	152	183.4	187.68	185.09	169.3	178.63	198.79	203.26	4.15667	4.62333	9.53333	10.6033	167.632	187.125	0.150101	0.254675	0.0785766	C2orf81	hCG40743
8065	8065	CUL5	7.67	7.45	7.57	7.64	8.39	9.05	7.69	8.74	7.9	8.49	7.92	8.76	17.59	17.03	17.35	17.59	19.27	20.74	17.46	20.08	18.25	19.67	17.93	20.23	822	790	827	807	840	830	809	841	840	844	809	868	7.96167	8.25	18.2617	18.9367	819.333	835.167	0.0179964	0.872525	0.634472	CUL5	CUL-5+++VACM-1+++VACM1
10089	10089	KCNK7	0.15	0.16	0.2	0.17	0.24	0.24	0.08	0.15	0.05	0.15	0.2	0.2	0.34	0.36	0.45	0.39	0.54	0.56	0.18	0.34	0.11	0.34	0.45	0.46	3	4	4	4	6	5	2	3	1	3	4	5	0.193333	0.138333	0.44	0.313333	4.33333	3	-0.539875	0.630942	0.326352	KCNK7	K2p7.1+++TWIK3
726	726	CAPN5	1.13	1.16	1.08	1.02	1.06	0.96	1.15	1.24	1.2	1.24	1.39	1.23	2.58	2.66	2.48	2.34	2.44	2.2	2.61	2.85	2.77	2.88	3.15	2.85	92	96	89	83	87	79	95	101	99	102	113	102	1.06833	1.24167	2.45	2.85167	87.6667	102	0.208989	0.189469	0.0522579	CAPN5	ADNIV+++HTRA3+++VRNI+++nCL-3
1725	1725	DHPS	43.51	44.33	44.37	42.42	44.87	44.06	45.2	43.7	44.82	45.6	43.17	45.64	99.77	101.28	101.71	97.65	103.07	101.03	102.57	100.41	103.5	105.67	97.71	105.46	1039.27	1063.04	1033.57	1001.03	1048.49	1010.33	1062.03	1036.43	1030.63	1061.45	1007.09	1050.08	43.9267	44.6883	100.752	102.553	1032.62	1041.29	0.00244964	0.988115	0.942638	DHPS	DHS+++DS+++MIG13+++NEDSSWI
8521	8521	GCM1	0.24	0.12	0.19	0.12	0.21	0.06	0.15	0.11	0.17	0.1	0.06	0.12	0.54	0.28	0.44	0.28	0.47	0.15	0.33	0.24	0.39	0.23	0.13	0.27	12.2	7.37	11.64	6.32	12.98	3.34	7.63	8.22	9.39	5.2	4.27	7.3	0.156667	0.118333	0.36	0.265	8.975	7.00167	-0.361207	0.670856	0.365841	GCM1	GCMA+++hGCMa
1979	1979	EIF4EBP2	30.87	29.41	30.28	31.52	31.43	31.74	31.58	31.64	32.54	32.45	31.16	31.82	70.79	67.2	69.41	72.55	72.2	72.79	71.66	72.7	75.14	75.21	70.55	73.53	4350.73	4181.22	4297.92	4430.31	4431.05	4505.23	4488.04	4490.78	4625.03	4586.49	4362.28	4532.31	30.875	31.865	70.8233	73.1317	4366.08	4514.15	0.0384733	0.258888	0.0806281	EIF4EBP2	4EBP2+++PHASII
9633	9633	TESMIN	3.11	3.03	3.08	3.08	2.51	2.53	2.52	2.39	2.8	2.73	2.61	2.45	7.14	6.93	7.06	7.09	5.76	5.81	5.71	5.49	6.46	6.34	5.91	5.66	190.5	179.21	192.46	182.22	151.55	164.94	147.74	151.91	170.95	169.55	157.95	141.69	2.89	2.58333	6.63167	5.92833	176.813	156.632	-0.187793	0.120226	0.0287942	TESMIN	CXCDC2+++MTL5+++MTLT
55256	55256	ADI1	145.69	145.55	146.33	147.19	141.98	145.32	135.58	139.16	138.32	135.55	134.62	133.6	334.09	332.54	335.4	338.82	326.14	333.22	307.68	319.72	319.38	314.15	304.75	308.67	6036.98	6091.17	6109.99	6095.53	5910.81	6102.06	5740.37	5853.82	5800.69	5655.56	5568.83	5628.55	145.343	136.138	333.368	312.392	6057.76	5707.97	-0.0954094	9.74655e-07	5.39473e-08	ADI1	APL1+++ARD+++Fe-ARD+++HMFT1638+++MTCBP1+++Ni-ARD+++SIPL+++mtnD
2018	2018	EMX2	0	0	0	0	0.02	0	0	0	0	0	0.02	0.02	0	0	0	0	0.05	0	0	0	0	0	0.05	0.05	0	0	0	0	1.02	0	0	0	0	0	1.09	1	0.00333333	0.00666667	0.00833333	0.0166667	0.17	0.348333	0.471313	0.956607	0.813737	EMX2	NA
673	673	BRAF	9.33	8.61	9.66	9.43	9.57	9.4	8.92	9.06	9.29	9.69	8.64	9.24	21.38	19.67	22.15	21.7	21.99	21.56	20.25	20.81	21.46	22.46	19.55	21.36	1167.83	1110	1222.6	1180.76	1204.75	1195.35	1175.62	1186.77	1203.79	1234.78	1103.91	1183.11	9.33333	9.14	21.4083	20.9817	1180.21	1181.33	-0.00842688	0.956607	0.806158	BRAF	B-RAF1+++B-raf+++BRAF1+++NS7+++RAFB1
119395	119395	CALHM3	0.26	0.2	0.23	0.33	0.26	0.13	0.23	0.26	0.1	0.23	0.23	0.42	0.6	0.45	0.52	0.76	0.61	0.3	0.52	0.6	0.23	0.53	0.53	0.98	8	6	7	10	8	4	7	8	3	7	7	13	0.235	0.245	0.54	0.565	7.16667	7.5	0.0550487	0.96229	0.890314	CALHM3	FAM26A+++bA225H22.7
4077	4077	NBR1	33.76	34.19	34.65	32.98	33.74	36.07	33.53	35.17	34.02	34.37	32.55	34.63	77.41	78.11	79.43	75.92	77.49	82.71	76.09	80.79	78.55	79.65	73.67	80.02	2845	2977.01	2991.08	2795.2	2834.02	3031	2870.02	3035.54	2920	2919	2807	2930.06	34.2317	34.045	78.5117	78.1283	2912.22	2913.6	-0.00881392	0.918838	0.718178	NBR1	1A1-3B+++IAI3B+++M17S2+++MIG19
50507	50507	NOX4	0.23	0.28	0.26	0.14	0.22	0.22	0.33	0.2	0.22	0.23	0.29	0.35	0.52	0.64	0.6	0.32	0.49	0.52	0.74	0.47	0.51	0.54	0.65	0.82	18.21	22.02	20.59	11.05	15.42	17.7	26.02	15.85	17.98	17.97	22.23	27.74	0.225	0.27	0.515	0.621667	17.4983	21.2983	0.25869	0.603898	0.301965	NOX4	KOX+++KOX-1+++RENOX
85456	85456	TNKS1BP1	29.44	27.2	28.31	26.99	27.68	28.93	26.04	27.22	24.64	24.97	26.3	25.17	67.5	62.13	64.88	62.12	63.59	66.33	59.09	62.54	56.89	57.87	59.53	58.15	3179	2955	3086	2899	2970	3155	2820	2958	2691	2715	2821	2744	28.0917	25.7233	64.425	59.0117	3040.67	2791.5	-0.132831	3.89276e-05	2.89578e-06	TNKS1BP1	TAB182
8435	8435	SOAT2	0	0	0	0	0	0	0	0	0.03	0.05	0.03	0.03	0	0	0	0	0	0	0	0	0.06	0.12	0.06	0.06	0	0	0	0	0	0	0	0	1	2	1	1	0	0.0233333	0	0.05	0	0.833333	2.17065	0.433738	0.173127	SOAT2	ACACT2+++ACAT2+++ARGP2
1069	1069	CETN2	40.57	42.49	43.32	46.11	40.05	44.55	41.23	43.48	37.7	42.19	44.4	39.11	93.04	97.07	99.3	106.15	92.01	102.17	93.56	99.89	87.05	97.79	100.5	90.37	1048	1107	1127	1188	1035	1159	1074	1131	982	1093	1139	1021	42.8483	41.3517	98.29	94.86	1110.67	1073.33	-0.0586909	0.424524	0.167083	CETN2	CALT+++CEN2
5728	5728	PTEN	15.18	15.42	15.59	15.5	15.92	15.64	14.37	14.56	14.72	14.78	14.4	14.38	34.81	35.23	35.73	35.68	36.58	35.86	32.62	33.46	33.99	34.26	32.61	33.23	2433.96	2494.04	2517	2479	2554	2526	2325	2352	2380	2377	2294	2331	15.5417	14.535	35.6483	33.3617	2500.67	2343.17	-0.103339	0.00013737	1.14241e-05	PTEN	10q23del+++BZS+++CWS1+++DEC+++GLM2+++MHAM+++MMAC1+++PTEN1+++PTENbeta+++TEP1
150678	150678	COPS9	70.71	70.99	65.85	64.38	64.97	60.45	63.61	69.58	61.7	58.17	61.66	60.58	162.15	162.18	150.93	148.19	149.24	138.63	144.35	159.85	142.47	134.8	139.58	139.97	502	509	475	457	466	438	457	496	441	415	438	435	66.225	62.55	151.887	143.503	474.5	447	-0.0957906	0.25318	0.077836	COPS9	CSNAP+++MYEOV2
7205	7205	TRIP6	0.67	0.99	0.92	0.87	0.51	0.8	0.89	0.83	0.61	0.96	0.81	0.64	1.55	2.26	2.12	2	1.18	1.83	2.02	1.91	1.4	2.23	1.83	1.47	21	31	29	27	16	25	28	26	19	30	25	20	0.793333	0.79	1.82333	1.81	24.8333	24.6667	-0.0187611	0.98198	0.931367	TRIP6	OIP-1+++OIP1+++TRIP-6+++TRIP6i2+++ZRP-1
133015	133015	PACRGL	3.79	3.65	3.83	4.16	3.72	4.3	4.91	3.75	4.31	4.81	4.06	3.9	8.7	8.33	8.79	9.57	8.53	9.85	11.15	8.62	9.96	11.14	9.18	9	144.81	167.75	143.66	156.78	134.44	161.73	173.79	140.42	174.06	174.22	175.45	166.61	3.90833	4.29	8.96167	9.84167	151.528	167.425	0.137518	0.33093	0.114869	PACRGL	C4orf28
7046	7046	TGFBR1	10.97	11.48	11.94	11.49	12.63	12.53	11.05	12.14	11.53	11.32	10.66	11.33	25.16	26.23	27.37	26.46	29.01	28.73	25.08	27.9	26.62	26.24	24.12	26.17	1256	1380	1292	1295	1300	1354	1241	1299	1368	1232	1230	1240	11.84	11.3383	27.16	26.0217	1312.83	1268.33	-0.0592878	0.265452	0.0835004	TGFBR1	AAT5+++ACVRLK4+++ALK-5+++ALK5+++ESS1+++LDS1+++LDS1A+++LDS2A+++MSSE+++SKR4+++TBR-i+++TBRI+++TGFR-1+++tbetaR-I
9693	9693	RAPGEF2	9.02	8.68	9.26	9.01	9.19	9.4	9.4	10.33	9.44	9.76	9.77	10.07	20.69	19.84	21.23	20.75	21.11	21.56	21.33	23.72	21.81	22.62	22.12	23.26	1223	1193	1259	1220	1209	1265	1276	1395	1265	1327	1304	1355	9.09333	9.795	20.8633	22.4767	1228.17	1320.33	0.0948514	0.0225494	0.00365226	RAPGEF2	CNrasGEF+++NRAPGEP+++PDZ-GEF1+++PDZGEF1+++RA-GEF+++RA-GEF-1+++RAGEF+++Rap-GEP+++nRap GEP
284058	284058	KANSL1	8.21	8.15	8.35	8.36	8.22	7.97	8.19	8.57	8.72	8.71	9.14	8.81	18.82	18.61	19.14	19.23	18.89	18.28	18.59	19.69	20.13	20.18	20.69	20.36	806.35	788.86	795.25	802.26	785.64	778.29	796.99	833.69	851.12	841.97	878.65	849.77	8.21	8.69	18.8283	19.94	792.775	842.032	0.0770185	0.17177	0.0458123	KANSL1	CENP-36+++KDVS+++KIAA1267+++MSL1v1+++NSL1+++hMSL1v1
79078	79078	C1orf50	3.27	3.25	3.89	3.15	3.32	3.45	3.4	3.24	3.04	3.21	3.29	3.15	7.49	7.42	8.92	7.26	7.64	7.91	7.71	7.45	7.01	7.45	7.46	7.27	291.51	292.17	349.64	280.54	296.71	309.95	305.85	291.3	273.11	287.41	291.95	283.69	3.38833	3.22167	7.77333	7.39167	303.42	288.885	-0.0801189	0.492212	0.212058	C1orf50	NA
9275	9275	BCL7B	23.31	24.3	23.9	24.89	24.44	24.46	23.59	25.93	26.11	26.03	25.59	26	53.46	55.52	54.78	57.3	56.15	56.09	53.54	59.58	60.28	60.33	57.92	60.07	730.65	766.55	746.2	769.62	756.87	766	748.97	816.16	813.88	812.02	792.88	822.31	24.2167	25.5417	55.55	58.62	755.982	801.037	0.0738873	0.210587	0.0604299	BCL7B	SMARCJ2
9364	9364	RAB28	6.57	6.99	6.71	7.52	6.4	6.63	6.71	6.76	7.74	6.82	6.13	7.07	15.07	15.96	15.37	17.32	14.69	15.21	15.23	15.52	17.87	15.8	13.87	16.34	207	224	214	238	203	209	215	216	248	216	194	228	6.80333	6.87167	15.6033	15.7717	215.833	219.5	0.0145636	0.956607	0.845235	RAB28	CORD18
102724770	102724770	LOC102724770	6.29	7.99	7.74	10.24	7.95	7.53	7.11	6.67	6.98	7.54	6.96	6.35	14.42	18.26	17.74	23.58	18.25	17.27	16.13	15.32	16.13	17.47	15.76	14.68	127.17	163.08	157.6	206.65	160.75	153.43	145	135.8	142.43	152.93	139.88	129.84	7.95667	6.935	18.2533	15.915	161.447	140.98	-0.207942	0.137777	0.0342903	LOC102724770	NA
29106	29106	SCG3	0.24	0.32	0.29	0.22	0.26	0.29	0.14	0.22	0.23	0.26	0.21	0.31	0.54	0.73	0.66	0.5	0.61	0.65	0.32	0.5	0.52	0.61	0.48	0.72	13.72	18.66	16.68	12.65	15.33	16.65	8.48	13.02	13.24	15.36	12.16	18.15	0.27	0.228333	0.615	0.525	15.615	13.4017	-0.197402	0.769328	0.481525	SCG3	SGIII
7351	7351	UCP2	72.48	66.43	66.46	67.48	65.32	63.62	56.08	57.03	60.67	57.07	58.75	57.6	166.2	151.77	152.33	155.33	150.05	145.89	127.27	131.02	140.08	132.27	132.98	133.09	2205	2031	2037	2043	1989	1945	1717	1746	1850	1737	1774	1761	66.965	57.8667	153.595	132.785	2041.67	1764.17	-0.220444	1.11924e-10	3.86648e-12	UCP2	BMIQ4+++SLC25A8+++UCPH
100130958	100130958	SYCE1L	0.44	0.74	0.69	0.69	0.75	0.43	1.23	0.81	0.6	0.47	0.86	0.43	1.02	1.68	1.58	1.59	1.73	0.99	2.79	1.87	1.38	1.1	1.95	1	8.48	13.43	11.61	11.54	12.59	7.26	20.78	14.73	11.47	8.96	15.34	7.31	0.623333	0.733333	1.43167	1.68167	10.8183	13.0983	0.265167	0.713747	0.416448	SYCE1L	MRP2
5051	5051	PAFAH2	7.89	8.55	7.61	7.5	7.85	7.68	8.37	8.47	8.84	7.48	7.99	8.17	18.1	19.53	17.45	17.27	18.04	17.62	19	19.46	20.41	17.34	18.08	18.88	520.46	560.35	502.75	488.42	515.62	505.79	554.02	551.73	580.8	487.63	517.57	543.77	7.84667	8.22	18.0017	18.8617	515.565	539.253	0.0552067	0.573474	0.274569	PAFAH2	HSD-PLA2
63027	63027	SLC22A23	8.27	8.25	8.81	7.5	7.51	8.93	8.33	7.6	8.69	8.65	7.92	8.21	18.97	18.85	20.2	17.27	17.25	20.47	18.91	17.47	20.07	20.04	17.92	18.97	780.28	763.24	806.86	739.9	763.53	807.76	752.4	743.69	833.5	810.42	758.02	783.36	8.21167	8.23333	18.835	18.8967	776.928	780.232	-0.00300381	0.98708	0.941318	SLC22A23	C6orf85
105369869	105369869	LOC105369869	0.25	0.2	0.28	0.17	0.2	0.18	0.21	0.32	0.27	0.27	0.23	0.32	0.58	0.46	0.64	0.39	0.47	0.41	0.48	0.73	0.63	0.62	0.52	0.73	29.79	23.96	32.78	19.88	23.9	21.14	25.21	37.38	32.35	31.57	26.55	37.55	0.213333	0.27	0.491667	0.618333	25.2417	31.7683	0.345302	0.282684	0.091264	LOC105369869	NA
4284	4284	MIP	0.09	0.09	0	0.09	0.02	0.14	0.02	0.14	0.09	0.07	0.11	0.07	0.21	0.2	0	0.21	0.05	0.31	0.05	0.31	0.21	0.16	0.25	0.16	4	4	0	4	1	6	1	6	4	3	5	3	0.0716667	0.0833333	0.163333	0.19	3.16667	3.66667	0.20238	0.928012	0.73776	MIP	AQP0+++CTRCT15+++LIM1+++MIP26+++MP26
24142	24142	NAA80	4.55	4.8	4.17	4.48	4.63	4.68	4.42	3.9	4.16	4.71	4.72	4.5	10.44	10.96	9.55	10.31	10.64	10.72	10.03	8.95	9.61	10.91	10.69	10.4	117.64	128.04	112.42	119.67	121.9	123.1	119.48	102.21	111.24	122.67	120.83	120.35	4.55167	4.40167	10.4367	10.0983	120.462	116.13	-0.0625887	0.798017	0.516316	NAA80	FUS-2+++FUS2+++HsNAAA80+++NAT6
162989	162989	DEDD2	12.73	12.29	12.23	11.41	12.37	11.09	13.49	12.83	13.06	14.95	13.83	14.17	29.19	28.09	28.04	26.27	28.41	25.44	30.61	29.47	30.15	34.65	31.3	32.73	459	444	446	411	447	402	494	470	478	541	495	520	12.02	13.7217	27.5733	31.485	434.833	499.667	0.190877	0.00263979	0.000305628	DEDD2	FLAME-3+++FLAME3
6755	6755	SSTR5	0.14	0.14	0.06	0.16	0.08	0.16	0.16	0.08	0.02	0.18	0.1	0.12	0.33	0.32	0.14	0.38	0.19	0.37	0.37	0.19	0.05	0.43	0.23	0.28	7	7	3	8	4	8	8	4	1	9	5	6	0.123333	0.11	0.288333	0.258333	6.16667	5.5	-0.174876	0.908888	0.701588	SSTR5	SS-5-R
7827	7827	NPHS2	0	0	0	0	0	0.03	0	0	0	0	0	0	0	0	0	0	0	0.08	0	0	0	0	0	0	0	0	0	0	0	1	0	0	0	0	0	0	0.005	0	0.0133333	0	0.166667	0	-0.490482	0.956607	0.874945	NPHS2	PDCN+++SRN1
26985	26985	AP3M1	17.44	17.16	17.03	18.71	17.71	17.45	17.02	17.87	17.23	16.85	16.09	16.18	39.98	39.2	39.03	43.07	40.69	40.01	38.61	41.05	39.79	39.05	36.43	37.37	1634.01	1629.41	1613.55	1754.98	1667.21	1658.61	1612.63	1690.89	1631.06	1589.21	1505.53	1536.9	17.5833	16.8733	40.33	38.7167	1659.63	1594.37	-0.0677243	0.142746	0.0358264	AP3M1	NA
10113	10113	PREB	52.98	51.35	50.87	52.4	50.19	50.57	48.78	51.15	50.48	52.27	50.41	52.23	121.5	117.31	116.59	120.61	115.3	115.95	110.7	117.52	116.57	121.14	114.11	120.68	2063.46	2019.95	1983.03	2046.46	1954.52	1988.58	1931.26	2013.99	1988.89	2039.08	1958.41	2050.14	51.3933	50.8867	117.877	116.787	2009.33	1996.96	-0.0185274	0.775107	0.488136	PREB	SEC12
164312	164312	LRRN4	0	0.01	0.02	0.04	0.02	0.01	0.02	0.02	0.02	0.04	0	0	0	0.03	0.04	0.09	0.04	0.02	0.04	0.04	0.05	0.08	0	0	0	1.13	1.43	2.55	1	0.61	1.63	1	1.63	2.93	0	0	0.0166667	0.0166667	0.0366667	0.035	1.12	1.19833	-0.0114952	0.998246	0.992144	LRRN4	C20orf75+++NLRR-4+++NLRR4+++dJ1056H1.1
26061	26061	HACL1	13.05	14.74	14.23	12.95	14.96	14.08	15.43	14.08	16.35	14.54	15.15	14.74	29.92	33.67	32.61	29.81	34.37	32.28	35.02	32.35	37.75	33.71	34.3	34.06	481.2	551.8	530.62	470.89	555.61	516.54	572.65	526.4	593.83	537.65	545.25	551.63	14.0017	15.0483	32.11	34.5317	517.777	554.568	0.0897713	0.252168	0.077344	HACL1	2-HPCL+++HPCL+++HPCL2+++PHYH2
92293	92293	TMEM132C	0	0	0	0	0	0	0	0	0	0	0	0	0	0	0	0	0	0	0	0	0	0	0	0	0	0	0	0	0	0	0	0	0	0	0	0	0	0	0	0	0	0	NA	NA	NA	TMEM132C	PPP1R152
3977	3977	LIFR	4.66	4.72	4.75	4.99	4.72	4.84	4.37	4.27	4.59	4.82	4.4	4.77	10.7	10.79	10.89	11.48	10.84	11.1	9.92	9.82	10.61	11.18	9.97	11.01	869	888	874	928	872	902	807	799	860	895	797	885	4.78	4.53667	10.9667	10.4183	888.833	840.5	-0.0903176	0.103771	0.023788	LIFR	CD118+++LIF-R+++SJS2+++STWS+++SWS
388820	388820	SMIM34A	0.08	0.03	0.03	0	0.03	0.03	0.03	0	0	0	0	0.03	0.18	0.06	0.06	0	0.06	0.06	0.06	0	0	0	0	0.06	1.5	0.5	0.5	0	0.5	0.5	0.5	0	0	0	0	0.5	0.0333333	0.01	0.07	0.02	0.583333	0.166667	-0.490482	0.956607	0.874945	SMIM34A	SMIM34A
7041	7041	TGFB1I1	0.4	0.36	0.48	0.34	0.57	0.54	0.3	0.33	0.43	0.27	0.22	0.61	0.91	0.83	1.1	0.78	1.31	1.23	0.69	0.75	0.98	0.64	0.49	1.4	13	12	16	11	19	18	10	11	14	9	7	20	0.448333	0.36	1.02667	0.825	14.8333	11.8333	-0.335818	0.563793	0.26564	TGFB1I1	ARA55+++HIC-5+++HIC5+++TSC-5
115024	115024	NT5C3B	2.17	2.4	2.79	1.52	1.77	2.58	2.17	2.45	2.27	2.31	2.55	3.11	4.97	5.47	6.4	3.5	4.06	5.91	4.93	5.63	5.24	5.36	5.78	7.19	53	58	71	38	48	62	56	64	58	61	63	76	2.205	2.47667	5.05167	5.68833	55	63	0.187033	0.4802	0.203236	NT5C3B	NT5C3L+++cN-IIIB
6939	6939	TCF15	0	0	0	0	0	0	0	0	0	0	0	0	0	0	0	0	0	0	0	0	0	0	0	0	0	0	0	0	0	0	0	0	0	0	0	0	0	0	0	0	0	0	NA	NA	NA	TCF15	EC2+++PARAXIS+++bHLHa40
51691	51691	LSM8	1.83	1.89	1.78	2.13	1.82	1.98	1.99	1.73	1.91	1.82	1.91	1.81	4.2	4.32	4.07	4.91	4.17	4.54	4.51	3.97	4.4	4.23	4.33	4.19	427.98	445.19	418.15	496.67	424.41	465.45	467.81	406.54	449.34	427.41	443.45	427.71	1.905	1.86167	4.36833	4.27167	446.308	437.043	-0.0401177	0.759417	0.467922	LSM8	NAA38
9789	9789	SPCS2	65.06	62.44	63.93	69.48	65.43	64.54	66.92	64.67	60.59	59.23	63.33	59.67	149.19	142.65	146.52	159.93	150.31	148	151.88	148.57	139.91	137.28	143.36	137.86	3255	3151	3221	3467	3275	3252	3377	3258.28	3057	2972	3147	3017	65.1467	62.4017	149.433	143.143	3270.17	3138.05	-0.069238	0.12012	0.0287361	SPCS2	NA
9173	9173	IL1RL1	0.03	0.03	0.07	0.05	0.11	0	0.08	0.06	0.05	0.06	0.08	0.03	0.07	0.07	0.16	0.11	0.24	0	0.19	0.14	0.1	0.14	0.17	0.07	1.92	2.03	4.97	3.01	6.97	0	5.52	4	3	3.94	5.01	2.01	0.0483333	0.06	0.108333	0.135	3.15	3.91333	0.449383	0.758468	0.466687	IL1RL1	DER4+++FIT-1+++IL33R+++ST2+++ST2L+++ST2V+++T1
4939	4939	OAS2	9.67	12.69	10.8	7.37	10.54	9.21	2.75	1.92	1.73	2.55	1.63	1.72	22.17	28.98	24.75	16.96	24.21	21.12	6.25	4.41	4	5.91	3.68	3.97	612	830	679	469.03	682	595	173	110	109	154	107	113	10.0467	2.05	23.0317	4.70333	644.505	127.667	-2.34508	1.93746e-42	1.29371e-44	OAS2	NA
54106	54106	TLR9	0.02	0.05	0.03	0	0.02	0.02	0.02	0.02	0.03	0.02	0.03	0.02	0.04	0.11	0.07	0	0.04	0.04	0.04	0.04	0.07	0.04	0.07	0.04	1	3	2	0	1	1	1	1	2	1	2	1	0.0233333	0.0233333	0.05	0.05	1.33333	1.33333	-0.00764832	0.998246	0.99324	TLR9	CD289
2697	2697	GJA1	0.14	0.29	0.05	0.23	0.28	0.14	0.14	0.03	0.12	0.02	0.05	0.09	0.32	0.67	0.12	0.52	0.64	0.32	0.31	0.08	0.28	0.04	0.12	0.2	8	17	3	13	16	8	8	2	7	1	3	5	0.188333	0.075	0.431667	0.171667	10.8333	4.33333	-1.33324	0.0254094	0.00424307	GJA1	AVSD3+++CMDR+++CX43+++EKVP+++EKVP3+++GJAL+++HLHS1+++HSS+++ODDD+++PPKCA
90102	90102	PHLDB2	0.76	1.03	1.11	1.03	0.77	0.88	1.17	1.07	1.2	1.09	1.17	1.02	1.75	2.34	2.53	2.37	1.77	2.01	2.66	2.46	2.77	2.52	2.65	2.36	85	115	124	115	87	100	131	120	136	123	130	115	0.93	1.12	2.12833	2.57	104.333	125.833	0.26111	0.064425	0.0131047	PHLDB2	LL5b+++LL5beta
2803	2803	GOLGA4	14.84	15.33	15.89	16.18	16.68	15.36	15.98	15.53	16.39	15.98	15.91	15.88	34.03	35.03	36.42	37.25	38.32	35.22	36.28	35.69	37.85	37.03	36.03	36.7	2152	2233	2303	2334	2400	2241	2313	2253	2386	2316	2271	2321	15.7133	15.945	36.045	36.5967	2277.17	2310	0.0109965	0.908682	0.69554	GOLGA4	CRPF46+++GCP2+++GOLG+++MU-RMS-40.18+++p230
80301	80301	PLEKHO2	1.78	1.38	1.62	1.59	1.35	1.23	1.52	1.44	1.29	1.64	1.64	1.51	4.09	3.15	3.72	3.65	3.1	2.83	3.46	3.31	2.99	3.81	3.7	3.49	123	96	112	109	93	84	106	100	90	111	112	105	1.49167	1.50667	3.42333	3.46	102.833	104	0.00660936	0.992969	0.952105	PLEKHO2	PLEKHQ1+++PP1628+++pp9099
566	566	AZU1	0	0	0	0	0.06	0	0	0	0.06	0	0.06	0	0	0	0	0	0.14	0	0	0	0.14	0	0.14	0	0	0	0	0	1	0	0	0	1	0	1	0	0.01	0.02	0.0233333	0.0466667	0.166667	0.333333	0.471313	0.956607	0.81372	AZU1	AZAMP+++AZU+++CAP37+++HBP+++HUMAZUR+++NAZC+++hHBP
5875	5875	RABGGTA	24.87	23.9	23.03	22.72	24.83	21.99	23.69	26.68	25.36	24.88	24.55	27.28	57.03	54.6	52.79	52.29	57.04	50.43	53.76	61.29	58.56	57.66	55.58	63.02	950	927	890	867	949	847	920	1016	980	948	933	1041	23.5567	25.4067	54.03	58.3117	905	973	0.094739	0.0977939	0.0221643	RABGGTA	PTAR3
51163	51163	DBR1	14.61	14.46	15.37	15.3	14.94	14.21	14.11	15.49	15.08	15.08	14.62	14.77	33.51	33.04	35.23	35.22	34.32	32.59	32.02	35.59	34.82	34.95	33.1	34.12	723.13	721.83	766.01	755.21	739.65	708.36	704.13	772	752.53	748.34	718.65	738.46	14.815	14.8583	33.985	34.1	735.698	739.018	-0.00310258	0.985638	0.939187	DBR1	NA
348174	348174	CLEC18A	0.96	0.69	0.53	0.69	0.86	0.69	0.63	0.87	0.56	1.02	0.6	0.84	2.2	1.57	1.21	1.59	1.97	1.59	1.43	2.01	1.3	2.37	1.35	1.95	54.92	40.62	40.32	41.81	52.68	45.86	38.89	44.66	37.49	52.93	35.52	46.61	0.736667	0.753333	1.68833	1.735	46.035	42.6833	-0.120218	0.754348	0.46159	CLEC18A	MRCL+++MRCL1+++MRLP2
7264	7264	GFUS	39.39	39.92	39.07	40.71	39.42	38.87	40.44	39.9	38.98	40.78	41.07	40.84	90.32	91.19	89.55	93.7	90.56	89.13	91.77	91.68	90	94.5	92.96	94.35	970	992	968	999	972	965	1002	989	968	1008	1005	1016	39.5633	40.335	90.7417	92.5433	977.667	998	0.0201089	0.830043	0.560693	GFUS	FX+++P35B+++SDR4E1+++TSTA3
221937	221937	FOXK1	9.02	8.96	9.12	8.75	9.55	9.21	9.85	9.06	9.27	9.78	9.94	9.64	20.68	20.48	20.9	20.14	21.95	21.11	22.35	20.83	21.42	22.67	22.51	22.26	1903.66	1907.97	1938.2	1841.69	2017.24	1956.64	2096.52	1926.67	1973.93	2070.16	2084.68	2055.12	9.10167	9.59	20.8767	22.0067	1927.57	2034.51	0.068457	0.0932297	0.0209189	FOXK1	FOXK1L
204	204	AK2	32.97	31.26	31.26	32.8	32.55	31.8	34.14	33.15	32.82	32.65	33.52	32.11	75.61	71.43	71.65	75.5	74.78	72.93	77.47	76.17	75.78	75.67	75.88	74.19	2681.2	2625.12	2567.37	2700.61	2650.82	2619.47	2782.22	2752.09	2710.25	2674.11	2714.01	2691.28	32.1067	33.065	73.65	75.86	2640.76	2720.66	0.033491	0.412958	0.159602	AK2	ADK2
7122	7122	CLDN5	0	0.02	0	0.08	0.04	0	0.08	0.12	0	0.08	0.13	0	0	0.05	0	0.18	0.09	0	0.18	0.27	0	0.18	0.29	0	0	1	0	2	1	0	2	3	0	3	5	0	0.0233333	0.0683333	0.0533333	0.153333	0.666667	2.16667	1.69108	0.325362	0.112074	CLDN5	AWAL+++BEC1+++CPETRL1+++TMDVCF+++TMVCF
4628	4628	MYH10	11.24	11.65	12.73	11.97	12.05	12.36	11.16	11.25	11.18	11.17	11.07	11.35	25.78	26.62	29.18	27.55	27.68	28.34	25.34	25.85	25.8	25.89	25.06	26.22	1619	1693	1847	1716	1732	1791	1620	1629	1620	1610	1582	1647	12	11.1967	27.525	25.6933	1733	1618	-0.108521	0.00256788	0.000296168	MYH10	NMMHC-IIB+++NMMHCB
9283	9283	GPR37L1	2.01	1.95	2.31	2.04	2.24	2.22	2.56	2.72	2.75	2.6	2.67	2.92	4.61	4.45	5.3	4.69	5.14	5.09	5.8	6.26	6.35	6.03	6.05	6.76	231.93	230.36	271.5	233.17	258.47	260.32	303.28	316.64	322.08	301.45	306.49	339.68	2.12833	2.70333	4.88	6.20833	247.625	314.937	0.338094	3.68615e-06	2.28439e-07	GPR37L1	ET(B)R-LP-2+++ETBR-LP-2+++ETBRLP2
9901	9901	SRGAP3	0.58	0.84	0.72	0.79	0.84	0.76	1.05	0.98	1.09	1.28	1.19	1.38	1.32	1.93	1.66	1.83	1.93	1.74	2.38	2.25	2.53	2.96	2.69	3.18	67.08	89.02	75.62	77.89	86.5	78.33	114.12	100.93	120.74	138.43	118.09	136.33	0.755	1.16167	1.735	2.665	79.0733	121.44	0.611623	9.52268e-07	5.25505e-08	SRGAP3	ARHGAP14+++MEGAP+++SRGAP2+++WRP
3781	3781	KCNN2	1.26	1.21	1.66	1	1.06	1.6	1.14	1.3	1.52	1.26	1.24	0.82	2.89	2.77	3.81	2.31	2.44	3.67	2.59	2.98	3.52	2.92	2.8	1.91	38.51	39.29	49.32	28.65	35.5	48.97	33	38.57	46.81	40.55	37.6	27.72	1.29833	1.21333	2.98167	2.78667	40.04	37.375	-0.10967	0.818521	0.54204	KCNN2	KCa2.2+++SK2+++SKCA2+++SKCa 2+++hSK2
54476	54476	RNF216	22.98	22.29	24.23	23.18	23	22.87	24.76	24.83	25.84	26.02	25.01	25.95	52.69	50.92	55.53	53.36	52.83	52.45	56.19	57.04	59.67	60.3	56.6	59.94	1868.34	1880.73	2035.08	1937.2	1910.34	1958.61	2033.81	2056.23	2124.85	2061.2	2086.53	2143.08	23.0917	25.4017	52.9633	58.29	1931.72	2084.28	0.10015	0.00188495	0.000208873	RNF216	CAHH+++TRIAD3+++U7I1+++UBCE7IP1+++ZIN
27175	27175	TUBG2	11.18	11.45	11.55	11.04	10.86	11.24	9.98	10.34	9.68	10.98	10.72	9.38	25.63	26.17	26.47	25.41	24.95	25.78	22.66	23.77	22.34	25.44	24.27	21.67	733.83	756	791.65	774.23	727.16	780.11	665.28	732.41	668.61	748.59	740.71	646.72	11.22	10.18	25.735	23.3583	760.497	700.387	-0.128685	0.024589	0.00406723	TUBG2	NA
25917	25917	THUMPD3	27.89	29.85	29.91	30.99	29.73	29.28	30.4	28.69	30.74	30.82	29.06	29.64	63.95	68.2	68.57	71.35	68.28	67.15	68.99	65.91	70.97	71.44	65.78	68.49	1672.61	1781.22	1765.3	1805.09	1760.79	1747.24	1823.38	1697.84	1806.45	1797.41	1714.79	1751.59	29.6083	29.8917	67.9167	68.5967	1755.38	1765.24	-0.00167363	0.993849	0.953702	THUMPD3	NA
51191	51191	HERC5	0.8	1.17	1	0.92	1.04	0.91	0.7	0.48	0.59	0.69	0.44	0.7	1.83	2.67	2.3	2.12	2.4	2.09	1.58	1.09	1.37	1.61	1	1.63	55.15	82.17	68.07	62.01	70.97	62.83	48.58	33.64	41.49	48.64	30.44	48.77	0.973333	0.6	2.235	1.38	66.8667	41.9267	-0.695712	8.60656e-05	6.86302e-06	HERC5	CEB1+++CEBP1
23581	23581	CASP14	30.81	44.66	28.49	31.27	42.66	33.28	17.89	17.35	18.19	18.37	17.12	17.02	70.65	102.05	65.29	71.97	98	76.31	40.61	39.85	42.01	42.57	38.75	39.33	1788.77	2596.97	1645.51	1798.12	2425.22	1933.63	1026.65	974.94	1068.03	1062.89	996.77	974.52	35.195	17.6567	80.7117	40.52	2031.37	1017.3	-1.00807	7.4447e-17	1.5283e-18	CASP14	ARCI12
57020	57020	VPS35L	2.43	2.04	2.47	2.22	2.25	2.65	2.59	2.81	2.78	2.65	2.76	3.19	5.58	4.67	5.66	5.11	5.17	6.08	5.87	6.46	6.42	6.14	6.24	7.38	164	138	166	149	151	180	175	189	189	179	182	216	2.34333	2.79667	5.37833	6.41833	158	188.333	0.243886	0.0235106	0.00384946	VPS35L	C16orf62+++EC97+++RTSC3
9878	9878	TOX4	32.7	32.83	33.24	32.73	34.89	32	31.52	32.54	32.86	32.05	32.13	31.2	74.99	75	76.2	75.35	80.14	73.38	71.52	74.75	75.87	74.29	72.72	72.09	2762.26	2798.28	2829.57	2756.96	2949.17	2723.92	2686.9	2769.63	2801.72	2715.92	2694.97	2666.15	33.065	32.05	75.8433	73.54	2803.36	2722.55	-0.0519529	0.150529	0.0384608	TOX4	C14orf92+++KIAA0737+++LCP1+++MIG7
389799	389799	CFAP77	0.03	0.07	0	0.06	0	0.06	0.12	0.03	0.06	0.06	0.03	0.07	0.07	0.16	0	0.14	0	0.14	0.28	0.07	0.14	0.14	0.07	0.16	1	1	0	2	0	2	4	1	2	2	1	1	0.0366667	0.0616667	0.085	0.143333	1	1.83333	0.864449	0.652353	0.347077	CFAP77	C9orf171
5763	5763	PTMS	183.52	175.74	180.66	185.51	176.97	193.46	167.93	152.54	145.36	147.9	194.94	147.29	420.83	401.5	414.09	427.02	406.52	443.61	381.09	350.45	335.62	342.77	441.28	340.3	3873	3742	3840	3906	3739	4116	3579	3247	3095	3137	4091	3143	182.643	159.327	418.928	365.252	3869.33	3382	-0.203136	0.0315054	0.0054899	PTMS	ParaT
283537	283537	SLC46A3	6.41	6.82	6.77	7.26	7.02	6.4	6.62	8.17	6.76	6.63	6.45	6.33	14.7	15.58	15.52	16.71	16.12	14.67	15.03	18.77	15.62	15.36	14.59	14.63	337	379	365	385	365	354	366	425	403	384	354	349	6.78	6.82667	15.55	15.6667	364.167	380.167	0.0523537	0.683897	0.379983	SLC46A3	FKSG16
79005	79005	SCNM1	27.53	25.13	26.95	24.97	24.28	25.87	26.73	27.29	24.91	24.45	26.35	24.94	63.12	57.41	61.78	57.47	55.79	59.31	60.65	62.7	57.53	56.66	59.65	57.62	983.66	906.18	970.97	889.23	867.15	933.05	962.95	983.87	898.21	876.47	933.79	901.49	25.7883	25.7783	59.1467	59.135	925.04	926.13	-0.00817952	0.956607	0.839593	SCNM1	NA
79023	79023	NUP37	19.02	19.31	19.58	18.12	19.7	20.52	19.78	20.49	20.76	18.25	19.04	19.4	43.62	44.12	44.87	41.7	45.25	47.06	44.89	47.07	47.92	42.31	43.11	44.81	833.28	853.21	863.58	791.49	863.19	905.39	873.94	903.78	916.76	801.83	828.51	858.53	19.375	19.62	44.4367	45.0183	851.69	863.892	0.0104095	0.956607	0.799538	NUP37	MCPH24+++p37
8887	8887	TAX1BP1	98.07	98.94	102.31	107.3	104.95	100.96	95.82	95.82	93.55	96.66	93.46	92.87	224.89	226.04	234.5	246.99	241.07	231.5	217.45	220.15	216	224.02	211.57	214.57	6058	6162	6368	6611	6477	6277	5978	5960	5816	5976	5723	5793	102.088	94.6967	234.165	217.293	6325.5	5874.33	-0.116458	4.17724e-06	2.60487e-07	TAX1BP1	CALCOCO3+++T6BP+++TXBP151
8526	8526	DGKE	5.9	5.81	6.35	6.6	5.24	6.55	6.64	6.29	5.64	6.13	5.73	7.57	13.53	13.28	14.55	15.19	12.05	15.03	15.08	14.45	13.03	14.2	12.98	17.48	633.39	632.55	673.11	695.63	602.37	675.53	678.34	703.46	634.4	653.86	647.6	699.79	6.075	6.33333	13.9383	14.5367	652.097	669.575	0.0283166	0.809291	0.530476	DGKE	AHUS7+++DAGK5+++DAGK6+++DGK+++NPHS7
2992	2992	GYG1	80.18	76.14	78.23	78.22	79.41	80.34	70.5	70.11	73.77	71.98	69.66	69.39	183.86	173.95	179.3	180.05	182.42	184.23	159.98	161.06	170.35	166.81	157.68	160.32	2797.14	2685.64	2700.78	2702.97	2752.71	2786.49	2456.32	2443.18	2554.11	2495.42	2440.85	2452.53	78.7533	70.9017	180.635	162.7	2737.62	2473.74	-0.155749	1.26029e-09	4.86841e-11	GYG1	GSD15+++GYG
100288966	100288966	LOC100288966	0.03	0.02	0.04	0.02	0.05	0	0	0	0.07	0	0	0.03	0.08	0.04	0.1	0.04	0.12	0	0	0	0.17	0	0	0.08	2.01	1.09	2.54	1.02	3.21	0	0	0	4.29	0	0	2.09	0.0266667	0.0166667	0.0633333	0.0416667	1.645	1.06333	-0.597361	0.836753	0.570222	LOC100288966	A26B3+++ANKRD21+++POTE+++POTED
3133	3133	HLA-E	50.53	54.13	55.07	48.14	51.72	49.85	51.99	52.17	51.16	55.73	51.82	53.66	115.87	123.67	126.22	110.82	118.81	114.32	117.97	119.86	118.12	129.16	117.32	123.97	2407.31	2604.46	2643.47	2285.81	2463.16	2395.59	2494.26	2501.99	2456.67	2659.14	2453.14	2575.98	51.5733	52.755	118.285	121.067	2466.63	2523.53	0.0234408	0.751953	0.458695	HLA-E	HLA-6.2+++QA1
441869	441869	ANKRD65	0.11	0.18	0.09	0.26	0.21	0.26	0.21	0.16	0.19	0.18	0.08	0.08	0.26	0.4	0.2	0.59	0.48	0.59	0.47	0.36	0.43	0.43	0.18	0.19	5.99	5.78	5.12	7.94	6.54	8.99	6.56	8.2	6.02	4.96	3.11	3.14	0.185	0.15	0.42	0.343333	6.72667	5.33167	-0.272963	0.818356	0.541792	ANKRD65	NA
123876	123876	ACSM2A	0.02	0	0.07	0.05	0.05	0.02	0.02	0.06	0.06	0.03	0.02	0.02	0.04	0	0.15	0.11	0.12	0.04	0.04	0.15	0.15	0.08	0.04	0.04	1	0	4.02	3.01	3.16	1.01	1	4	4	2.03	1	1	0.035	0.035	0.0766667	0.0833333	2.03333	2.17167	0.104937	0.962249	0.890137	ACSM2A	A-923A4.1+++ACSM2
161502	161502	CFAP161	0.41	0.33	0.51	0.56	0.34	0.67	0.4	0.36	0.65	0.27	0.2	0.66	0.93	0.75	1.18	1.29	0.77	1.53	0.9	0.83	1.5	0.62	0.46	1.52	12	10	11	17	7	14	12	11	16	8	5	13	0.47	0.423333	1.075	0.971667	11.8333	10.8333	-0.137576	0.89771	0.673613	CFAP161	C15orf26
9136	9136	RRP9	10.4	7.08	8.5	8.4	8.52	8.71	10.14	10.99	9.08	9.91	10.97	10.22	23.85	16.18	19.48	19.35	19.57	19.97	23	25.26	20.98	22.97	24.83	23.61	294	202	242	237	241	248	289	313	259	281	308	292	8.60167	10.2183	19.7333	23.4417	244	290.333	0.241154	0.0109176	0.00155802	RRP9	RNU3IP2+++U3-55K
200132	200132	DYNLT5	0	0	0	0	0.02	0	0	0	0	0	0	0	0	0	0	0	0.05	0	0	0	0	0	0	0	0	0	0	0	1	0	0	0	0	0	0	0	0.00333333	0	0.00833333	0	0.166667	0	-0.490482	0.956607	0.874945	DYNLT5	TCTEX1D1
2186	2186	BPTF	36.89	36.06	36.99	37.22	37.08	35.36	36.45	37.6	37.67	38.69	38.22	38.49	84.58	82.39	84.79	85.68	85.17	81.08	82.72	86.39	86.97	89.67	86.51	88.92	7636.4	7500.69	7762.22	7664.46	7733.71	7458.93	7687.32	7874.23	7906.38	8050.84	7902.23	8123.66	36.6	37.8533	83.9483	86.8633	7626.07	7924.11	0.0457016	0.0687611	0.0142286	BPTF	FAC1+++FALZ+++NEDDFL+++NURF301
10330	10330	CNPY2	107.6	111.08	110.09	107.22	108.92	105.78	103.45	101.83	101.82	99.85	103.4	101.6	246.74	253.77	252.33	246.8	250.2	242.55	234.75	233.96	235.1	231.41	234.06	234.75	2594	2716	2689	2604	2633	2589	2523	2498	2513	2447	2503	2490	108.448	101.992	248.732	234.005	2637.5	2495.67	-0.0892854	0.00117671	0.000123704	CNPY2	HP10390+++MSAP+++TMEM4+++ZSIG9
60509	60509	AGBL5	22.3	20.2	20.23	19.7	20.85	21.63	22.96	22.22	23.32	23.2	22.19	24.1	51.13	46.15	46.37	45.35	47.9	49.59	52.1	51.05	53.85	53.76	50.23	55.68	1085.52	997.24	1004.28	958.4	1012.96	1054.79	1126.52	1077.24	1145.16	1115.6	1069.6	1159.4	20.8183	22.9983	47.7483	52.7783	1018.87	1115.59	0.121435	0.00650821	0.000860889	AGBL5	CCP5+++RP75
55220	55220	KLHDC8A	0.06	0.04	0.06	0.06	0.02	0.04	0.07	0	0.02	0.05	0.06	0.1	0.14	0.09	0.14	0.14	0.05	0.09	0.16	0	0.05	0.12	0.14	0.23	3	2	3	3	1	2	4	0	1	3	3	5	0.0466667	0.05	0.108333	0.116667	2.33333	2.66667	0.18336	0.950565	0.78774	KLHDC8A	NA
81890	81890	QTRT1	22.61	21.64	21.42	22.09	22.39	19.83	24.75	26.71	23.61	25.01	25.84	26.98	51.84	49.43	49.11	50.84	51.44	45.46	56.16	61.36	54.51	57.97	58.48	62.34	548	529	523	534	543	484	605	652	577	608	622	661	21.6633	25.4833	49.6867	58.47	526.833	620.833	0.227134	3.52078e-05	2.59575e-06	QTRT1	FP3235+++TGT+++TGUT
6322	6322	SCML1	10.04	10.27	10.58	10.13	10.59	10.74	10.4	11.3	11.5	10.21	10.36	10.59	23.02	23.46	24.25	23.33	24.32	24.63	23.6	25.97	26.54	23.67	23.46	24.48	937.18	923.69	934.49	980.4	940.81	974.48	976.64	1023.85	1072.12	919.87	968.11	965.1	10.3917	10.7267	23.835	24.62	948.508	987.615	0.0487791	0.488135	0.208732	SCML1	NA
6187	6187	RPS2	3183.81	3131.97	3193.49	3071.48	3231.17	3290.34	3590.93	3394.23	3259.08	3207.58	3418.35	3268.35	7300.69	7155.57	7319.78	7070.13	7422.37	7544.97	8149.13	7798.08	7525.18	7433.8	7738.17	7551.25	54020	53604	54570	51979	54847	56225	61451	57999	55764	54580	57608	56043	3183.71	3356.42	7302.25	7699.27	54207.5	57240.8	0.0690957	0.0266128	0.00450278	RPS2	LLREP3+++S2
84519	84519	ACRBP	0.23	0.23	0.17	0.23	0.2	0.23	0.28	0.08	0.28	0.28	0.34	0.25	0.52	0.52	0.39	0.53	0.46	0.52	0.64	0.19	0.65	0.66	0.78	0.59	8	8	6	8	7	8	10	3	10	10	12	9	0.215	0.251667	0.49	0.585	7.5	9	0.253785	0.778888	0.492194	ACRBP	CT23+++OY-TES-1+++SP32
89890	89890	KBTBD6	6.14	6.07	5.95	6.24	5.97	5.97	5.94	5.89	5.66	6.14	6.64	5.95	14.07	13.88	13.64	14.37	13.72	13.7	13.48	13.53	13.06	14.22	15.03	13.74	602.59	601.52	588.53	611.42	586.85	590.6	588.33	582.25	560.24	604.34	647.54	590.11	6.05667	6.03667	13.8967	13.8433	596.918	595.468	-0.0123259	0.950354	0.787302	KBTBD6	NA
340895	340895	MALRD1	2.82	2.68	2.15	2.73	2.37	2.6	2.11	2.15	1.74	1.95	1.95	2.1	6.48	6.13	4.92	6.29	5.44	5.96	4.78	4.94	4.02	4.53	4.4	4.85	224	200	175	214	192	205	172	177	148	156	155	174	2.55833	2	5.87	4.58667	201.667	163.667	-0.311058	0.0015268	0.000165141	MALRD1	C10orf112+++DIET1+++bA265G8.2
11054	11054	OGFR	67.19	67.67	65.69	66.09	67.83	69.38	53.82	52.95	52.96	55.73	55.87	53.67	154.07	154.61	150.58	152.12	155.82	159.09	122.14	121.64	122.3	129.17	126.47	124	3004	3052	2958	2947	3034	3124	2427	2384	2388	2499	2481	2425	67.3083	54.1667	154.382	124.287	3019.83	2434	-0.32065	7.88267e-39	6.22053e-41	OGFR	NA
3685	3685	ITGAV	32.68	32.08	30.99	33.09	32.12	31.67	29.59	30.91	31.49	29.65	29.35	29.92	74.94	73.29	71.03	76.18	73.78	72.62	67.16	71.02	72.71	68.72	66.44	69.14	4326	4283	4131	4369	4253	4222	3951	4121	4202	3936	3859	4003	32.105	30.1517	73.64	69.1983	4264	4012	-0.0976457	0.000402599	3.75472e-05	ITGAV	CD51+++MSK8+++VNRA+++VTNR
100862671	100862671	TMEM265	5.98	6.11	6.18	6.42	7.2	7.16	7.98	6.98	7.76	7.65	7.6	8.4	13.71	13.96	14.16	14.78	16.54	16.42	18.11	16.04	17.92	17.73	17.21	19.42	181.12	186.69	188.45	194.1	218.26	218.46	243.91	213.03	237.08	232.44	228.8	257.33	6.50833	7.72833	14.9283	17.7383	197.847	235.432	0.241209	0.0097697	0.00136671	TMEM265	IFITMD8
55234	55234	SMU1	23.69	22.91	22.13	23.93	23.17	23.07	22.54	25.37	24.44	22.8	22.08	23.12	54.31	52.34	50.71	55.08	53.23	52.91	51.15	58.28	56.44	52.85	49.98	53.41	1189.54	1191.12	1157.47	1218.28	1176.32	1210.33	1144.06	1279.12	1244.68	1130.74	1122.83	1196.37	23.15	23.3917	53.0967	53.685	1190.51	1186.3	-0.0149621	0.900043	0.677429	SMU1	BWD+++SMU-1+++fSAP57
107987158	107987158	LOC107987158	0.14	0.07	0.05	0.06	0.05	0.09	0.09	0.09	0.06	0.09	0.12	0.1	0.31	0.17	0.12	0.14	0.12	0.21	0.2	0.2	0.13	0.2	0.28	0.24	17.15	9.4	6	7.33	5.66	11.09	9.95	10.07	7.33	10.51	14.57	13.05	0.0766667	0.0916667	0.178333	0.208333	9.43833	10.9133	0.186579	0.850427	0.597378	LOC107987158	NA
55094	55094	GPATCH1	6.86	6.81	7.66	6.43	7.19	7.37	7.59	7.23	8.57	7.94	7.61	7.83	15.73	15.57	17.57	14.79	16.51	16.89	17.23	16.61	19.78	18.41	17.22	18.08	387	378	407	347	398	408	392	392	442	413	401	414	7.05333	7.795	16.1767	17.8883	387.5	409	0.0684434	0.500912	0.217766	GPATCH1	ECGP+++GPATC1
104909134	104909134	LINC02210-CRHR1	1.13	0.86	1.04	1.01	1.03	0.85	1.17	0.86	0.97	0.97	0.99	1.12	2.58	1.97	2.38	2.32	2.37	1.95	2.65	1.99	2.25	2.24	2.24	2.59	53.74	42.34	50.02	48.66	51.8	41.25	55.23	42.84	49.17	46.95	47.85	56.7	0.986667	1.01333	2.26167	2.32667	47.9683	49.79	0.0399367	0.953278	0.792211	LINC02210-CRHR1	CRHR1-IT1-CRHR1+++MGC57346-CRHR1
143570	143570	XRRA1	4.48	4.68	4.51	4.47	4.8	4.59	4.22	4.43	4.64	4.81	4.26	4.84	10.26	10.68	10.35	10.28	11.03	10.53	9.59	10.17	10.71	11.15	9.64	11.18	382.44	393.47	371.87	378.89	399.61	391.27	362.99	375.9	395.35	387.74	357.72	406.91	4.58833	4.53333	10.5217	10.4067	386.258	381.102	-0.0297536	0.844967	0.587854	XRRA1	NA
284023	284023	RNF227	2.48	2.34	2.08	2.24	2.16	2.26	2.38	2.52	2.18	1.98	2.13	2.17	5.69	5.34	4.77	5.16	4.95	5.17	5.4	5.78	5.02	4.59	4.82	5.01	131.66	125.15	111.25	118.63	114.39	120.55	127.38	134.47	116.36	105.31	112.11	116.29	2.26	2.22667	5.18	5.10333	120.272	118.653	-0.0278709	0.945735	0.775283	RNF227	LINC02581
57016	57016	AKR1B10	0.85	0.52	0.51	0.39	0.46	0.68	0.74	0.79	1.15	0.43	0.61	0.79	1.94	1.18	1.17	0.9	1.06	1.55	1.67	1.81	2.67	0.99	1.38	1.83	24.91	15.66	14.81	11.24	13.16	19.2	22.02	23.16	35.01	11.55	17.19	24.57	0.568333	0.751667	1.3	1.725	16.4967	22.25	0.449576	0.299354	0.0995313	AKR1B10	AKR1B11+++AKR1B12+++ALDRLn+++ARL-1+++ARL1+++HIS+++HSI
59340	59340	HRH4	0.39	0.39	0.36	0.4	0.27	0.49	0.43	0.41	0.33	0.5	0.34	0.39	0.9	0.9	0.84	0.91	0.62	1.12	0.97	0.94	0.76	1.17	0.77	0.9	25.96	26.25	23.7	25.77	18	31.39	29.18	27.09	22.39	32.86	22.79	26.17	0.383333	0.4	0.881667	0.918333	25.1783	26.7467	0.0848921	0.904956	0.685024	HRH4	AXOR35+++BG26+++GPCR105+++GPRv53+++H4+++H4R+++HH4R
51199	51199	NIN	14.43	15.45	15.78	15.02	15.52	14.98	14.91	15.26	15.87	16.3	15.35	16.73	33.08	35.3	36.17	34.58	35.66	34.34	33.83	35.07	36.65	37.78	34.75	38.66	2014	2056	2096	2001	2081	2045	1983	2044	2116	2164	1973	2147	15.1967	15.7367	34.855	36.1233	2048.83	2071.17	0.0060331	0.956607	0.829297	NIN	SCKL7
27069	27069	GHITM	154.42	153.33	157.96	155.3	156.7	158.02	161.02	156.97	156.67	155.53	152.89	155.26	354.09	350.31	362.05	357.47	359.97	362.36	365.42	360.63	361.75	360.46	346.1	358.71	6822	6833	7028	6843	6926	7031	7175	6984	6980	6891	6709	6932	155.955	156.39	357.708	358.845	6913.83	6945.17	-0.00306402	0.956607	0.859238	GHITM	DERP2+++HSPC282+++MICS1+++My021+++PTD010+++TMBIM5
10544	10544	PROCR	2.57	2.83	3.19	3.42	2.58	2.11	3.04	3.07	2.53	2.88	3.49	2.81	5.9	6.46	7.32	7.88	5.93	4.83	6.9	7.05	5.85	6.67	7.89	6.48	56.53	60.54	65.15	60.61	51.76	46.21	60.82	56.61	52.86	59.49	69.25	52.88	2.78333	2.97	6.38667	6.80667	56.8	58.6517	0.0327304	0.956607	0.817009	PROCR	CCCA+++CCD41+++EPCR
51684	51684	SUFU	4.43	4.73	5.12	4.6	4.41	4.79	4.82	5.35	5.32	5.76	5	5.21	10.17	10.81	11.73	10.58	10.14	10.97	10.93	12.28	12.29	13.34	11.32	12.03	404	420	446	398	386	448	424	452	453	485	446	449	4.68	5.24333	10.7333	12.0317	417	451.5	0.105318	0.17893	0.0484427	SUFU	JBTS32+++PRO1280+++SUFUH+++SUFUXL
166379	166379	BBS12	0.83	0.84	0.99	0.86	0.81	0.99	0.92	0.84	0.84	0.89	0.65	0.67	1.9	1.91	2.26	1.99	1.86	2.28	2.09	1.93	1.93	2.07	1.47	1.55	50	51	60	53	49	60	56	51	51	54	39	41	0.886667	0.801667	2.03333	1.84	53.8333	48.6667	-0.155053	0.596952	0.296229	BBS12	C4orf24
57110	57110	PLAAT1	0	0	0	0	0	0	0	0	0	0	0	0	0	0	0	0	0	0	0	0	0	0	0	0	0	0	0	0	0	0	0	0	0	0	0	0	0	0	0	0	0	0	NA	NA	NA	PLAAT1	A-C1+++H-REV107+++HRASLS+++HRASLS1+++HRSL1+++HSD28+++PLA/AT1+++PLAAT-1
8828	8828	NRP2	0.79	0.75	0.68	0.59	1	0.74	0.95	0.93	1.17	1.1	0.97	1.43	1.8	1.7	1.55	1.36	2.3	1.7	2.16	2.15	2.69	2.56	2.19	3.3	62.09	62	66	57	74	58	101	94	108	114	96	121	0.758333	1.09167	1.735	2.50833	63.1817	105.667	0.73255	1.86194e-08	8.26114e-10	NRP2	NP2+++NPN2+++PRO2714+++VEGF165R2
5080	5080	PAX6	0.14	0.1	0.29	0.16	0.26	0.22	0.15	0.21	0.18	0.25	0.25	0.16	0.33	0.22	0.67	0.36	0.6	0.51	0.35	0.47	0.42	0.58	0.57	0.38	7	6.01	14	6	13	11.03	8.01	8	9	9	13	9.03	0.195	0.2	0.448333	0.461667	9.50667	9.34	-0.0341596	0.978117	0.922056	PAX6	AN+++AN1+++AN2+++ASGD5+++D11S812E+++FVH1+++MGDA+++WAGR
57048	57048	PLSCR3	8.41	9.77	8.29	7.84	8.99	8.37	9.07	10.1	10.29	9.9	9.01	9.54	19.28	22.32	19	18.05	20.65	19.2	20.59	23.2	23.77	22.94	20.4	22.04	239	277	232	234	255	239	262	286	292.73	288.57	270.34	269.21	8.61167	9.65167	19.75	22.1567	246	278.142	0.165951	0.066471	0.0135686	PLSCR3	NA
51076	51076	CUTC	16.09	16.32	17.7	17.46	18.1	17.7	18.61	18.96	19.67	20.89	18.11	18.16	36.9	37.29	40.56	40.18	41.58	40.58	42.23	43.57	45.42	48.41	40.99	41.97	391	400	433	423	440	433	456	464	482	509	437	446	17.2283	19.0667	39.515	43.765	420	465.667	0.139305	0.0472731	0.00898714	CUTC	CGI-32
23358	23358	USP24	12.56	13.42	13.13	13.21	13.39	12.48	13.78	13.56	14.33	14.07	13.18	13.95	28.79	30.66	30.09	30.4	30.76	28.63	31.27	31.16	33.08	32.6	29.85	32.24	2352	2509	2473	2472	2501	2389	2631	2568	2715	2675	2495	2701	13.0317	13.8117	29.8883	31.7	2449.33	2630.83	0.0934622	0.00331834	0.000396824	USP24	NA
55867	55867	SLC22A11	0	0	0.02	0	0	0	0	0	0	0	0	0	0	0	0.04	0	0	0	0	0	0	0	0	0	0	0	1	0	0	0	0	0	0	0	0	0	0.00333333	0	0.00666667	0	0.166667	0	-0.490482	0.956607	0.874945	SLC22A11	OAT4+++hOAT4
53841	53841	CDHR5	0.17	0.14	0.1	0.12	0.14	0.13	0.2	0.2	0.13	0.15	0.24	0.17	0.39	0.32	0.24	0.28	0.32	0.29	0.46	0.45	0.29	0.35	0.54	0.4	10	7	5	6	8	8	12	10	8	8	13	11	0.133333	0.181667	0.306667	0.415	7.33333	10.3333	0.485187	0.429939	0.170287	CDHR5	MLPCDH+++MU-PCDH+++MUCDHL+++MUPCDH
56474	56474	CTPS2	25.52	27.19	25.06	25.51	26.25	27.38	26.07	26.77	26.42	26.89	26.04	25.16	58.53	62.12	57.45	58.72	60.29	62.79	59.17	61.49	61	62.32	58.95	58.13	1870.17	1995.97	1837.49	1857.2	1914.34	1999.72	1922.09	1965.78	1937.1	1971.95	1889.8	1859.31	26.1517	26.225	59.9833	60.1767	1912.48	1924.34	-0.000639112	0.998246	0.982142	CTPS2	GATD5B
4716	4716	NDUFB10	221.95	222.62	218.45	218.72	207.35	217.7	202.07	214.35	197	200.62	227.79	194.57	508.94	508.61	500.71	503.46	476.3	499.19	458.58	492.46	454.87	464.94	515.64	449.55	2631	2662	2608	2586	2459	2599	2416	2559	2355	2385	2682	2331	217.798	206.067	499.535	472.673	2590.83	2454.67	-0.0872178	0.0448588	0.00846626	NDUFB10	MC1DN35+++PDSW
345930	345930	ECT2L	0.14	0.08	0.14	0.17	0.27	0.2	0.14	0.2	0.12	0.22	0.15	0.18	0.31	0.19	0.33	0.4	0.62	0.46	0.32	0.47	0.27	0.52	0.34	0.41	10.84	6.44	11.84	13.43	20.58	16.81	10.7	15.76	9.71	17.4	11.85	14.19	0.166667	0.168333	0.385	0.388333	13.3233	13.2683	-0.0101373	0.998246	0.974072	ECT2L	ARHGEF32+++C6orf91+++FBXO49+++LFDH+++dJ509I19.2+++dJ509I19.3+++dJ509I19.5
7690	7690	ZNF131	27.22	25.64	26.66	25.61	27	27.02	27.95	27.81	28.31	28.71	25.85	26.26	62.42	58.58	61.11	58.95	62.02	61.97	63.43	63.89	65.36	66.55	58.51	60.68	1708.67	1650.19	1672.83	1626.94	1716.27	1723.1	1784.59	1749.04	1794.35	1831.65	1633.4	1672.31	26.525	27.4817	60.8417	63.07	1683	1744.22	0.0419977	0.43462	0.173694	ZNF131	ZBTB35+++pHZ-10
260429	260429	PRSS33	0	0	0	0	0	0	0	0	0.07	0.03	0	0.03	0	0	0	0	0	0	0	0	0.15	0.08	0	0.08	0	0	0	0	0	0	0	0	2	1	0	1	0	0.0216667	0	0.0516667	0	0.666667	1.84648	0.61811	0.31412	PRSS33	EOS
23302	23302	WSCD1	0.04	0.04	0.02	0.07	0.04	0.02	0.06	0.1	0.13	0.09	0.09	0.13	0.09	0.08	0.05	0.16	0.09	0.05	0.13	0.22	0.3	0.21	0.19	0.3	3	3	2	6	3	2	5	9	11	8	7	12	0.0383333	0.1	0.0866667	0.225	3.16667	8.66667	1.44193	0.0150813	0.00227539	WSCD1	NA
338657	338657	CENATAC	16.52	15.34	17.45	17.62	17.08	16.49	13.69	15.45	14.47	15.51	15	13.31	37.89	35.04	40	40.56	39.24	37.82	31.06	35.49	33.41	35.95	33.96	30.76	377	353	401	401	390	379	315	355	333	355	340	307	16.75	14.5717	38.425	33.4383	383.5	334.167	-0.208248	0.00328522	0.000392319	CENATAC	CCDC84+++DLNB14
51493	51493	RTCB	63.21	63.59	65.69	62.84	65.81	65.72	62.78	64.65	64.59	64.66	60.89	64.4	144.94	145.29	150.57	144.64	151.17	150.69	142.46	148.54	149.15	149.85	137.83	148.79	2358	2393	2468	2338	2456	2469	2362	2429	2430	2419	2256	2428	64.4767	63.6617	147.883	146.103	2413.67	2387.33	-0.0254165	0.616843	0.313085	RTCB	C22orf28+++DJ149A16.6+++FAAP+++HSPC117
705	705	BYSL	20.98	19.2	18.66	19.76	18.57	19.95	22.62	20.52	20.83	18.93	21.79	23.92	48.1	43.86	42.77	45.49	42.65	45.75	51.33	47.13	48.1	43.87	49.32	55.26	663	612	594	623	587	635	721	653	664	600	684	764	19.52	21.435	44.77	49.1683	619	681	0.128085	0.0670066	0.0137371	BYSL	BYSTIN+++Enp1
23566	23566	LPAR3	0.13	0.18	0.1	0.11	0.14	0.22	0.12	0.11	0.12	0.1	0.26	0.14	0.3	0.41	0.23	0.26	0.33	0.51	0.27	0.24	0.28	0.23	0.59	0.31	8.68	12.39	6.68	7.3	9.92	14.56	7.64	7.51	8.15	6.45	18.22	9.83	0.146667	0.141667	0.34	0.32	9.92167	9.63333	-0.0339408	0.980462	0.926357	LPAR3	EDG7+++Edg-7+++GPCR+++HOFNH30+++LP-A3+++LPA3+++RP4-678I3
752	752	FMNL1	1.93	1.96	2.29	2.21	2.02	2.42	2.39	2.07	2.18	2.36	2.2	2.19	4.43	4.48	5.26	5.08	4.64	5.54	5.41	4.77	5.04	5.48	4.98	5.06	165	171	198	186	167	204	203	178	188	199	188	182	2.13833	2.23167	4.905	5.12333	181.833	189.667	0.0515177	0.799776	0.518502	FMNL1	C17orf1+++C17orf1B+++FHOD4+++FMNL+++KW-13
10252	10252	SPRY1	0.89	1.07	1.08	0.86	1.03	0.91	0.82	1.09	1.18	1.09	1.11	0.88	2.05	2.44	2.48	1.98	2.37	2.09	1.86	2.5	2.73	2.53	2.52	2.03	47	53	59	45	49	49	49	55	59	55	61	46	0.973333	1.02833	2.235	2.36167	50.3333	54.1667	0.0966923	0.792259	0.506677	SPRY1	hSPRY1
222236	222236	NAPEPLD	3.24	2.8	3.04	3.15	3.31	3.45	3.17	3.07	3.41	3.26	3.07	3.74	7.42	6.39	6.96	7.25	7.6	7.92	7.2	7.06	7.87	7.55	6.96	8.65	277.87	264.56	243.02	269.1	297.81	270.93	289.33	267.48	309.65	259.7	276.12	300.37	3.165	3.28667	7.25667	7.54833	270.548	283.775	0.0597445	0.681129	0.377495	NAPEPLD	C7orf18+++FMP30+++NAPE-PLD
875	875	CBS	18.89	17.4	19.95	16.06	21.42	18.19	17.45	21.19	23.93	24.59	21.4	22.9	43.31	39.74	45.74	36.97	49.2	41.71	39.6	48.67	55.27	56.98	48.45	52.9	868.24	808.31	909.86	723.47	983.85	850.39	817.19	977.78	1112.1	1136.77	969.28	1068.57	18.6517	21.91	42.7783	50.3117	857.353	1013.62	0.232145	0.0532068	0.0103768	CBS	CBSL+++HIP4
8663	8663	EIF3C	265.43	249.16	250.48	252.21	262.78	254.37	282.24	279.19	280.4	277.01	278.8	287.09	608.65	569.26	574.13	580.54	603.64	583.28	640.51	641.43	647.45	641.99	631.12	663.29	14044.3	13318.2	13380.6	13273.4	13852.9	13506.2	15042.5	14895	14981.7	14697	14718.2	15305.8	255.738	280.788	586.583	644.298	13562.6	14940	0.129814	5.42206e-11	1.80426e-12	EIF3C	EIF3CL+++EIF3S8+++eIF3-p110
7442	7442	TRPV1	2.88	3.27	2.66	2.59	3.15	3.66	2.89	3.01	2.59	3.32	3.22	3.03	6.6	7.46	6.1	5.96	7.23	8.39	6.55	6.92	5.98	7.69	7.3	7.01	222.46	255.5	207	200.24	245.19	286.32	226.63	235.53	205.39	257.97	247.08	238.47	3.035	3.01	6.95667	6.90833	236.118	235.178	-0.0163739	0.956607	0.843648	TRPV1	VR1
401207	401207	C5orf63	2.15	2.85	3.46	3.58	3.07	2.4	3.76	1.97	4.1	2.41	2.85	4.05	4.92	6.51	7.92	8.25	7.06	5.5	8.53	4.53	9.46	5.58	6.46	9.35	83.68	101.53	97.62	102.38	99.27	83.06	106.49	75.74	94.29	84.7	99.61	90.48	2.91833	3.19	6.69333	7.31833	94.59	91.885	-0.0536112	0.875224	0.637835	C5orf63	YDR286C
23172	23172	ABRAXAS2	10.39	10.41	9.81	11.52	10.73	9.62	10.29	10.41	10.63	11.25	10.79	10.88	23.81	23.79	22.47	26.51	24.64	22.07	23.35	23.91	24.54	26.08	24.43	25.14	570	577	542	629	588	532	569	574	589	616	589	602	10.4133	10.7083	23.8817	24.575	573	589.833	0.0319824	0.793184	0.508216	ABRAXAS2	ABRO1+++FAM175B+++KIAA0157
257160	257160	RNF214	5.96	6.62	6.96	7.11	6.91	5.94	7.04	6.89	7.15	7.09	7.65	7.28	13.67	15.11	15.95	16.37	15.88	13.61	15.97	15.83	16.51	16.42	17.31	16.81	386.53	432.72	454.55	460.26	448.34	387.77	460.17	449.92	468.1	460.22	491.85	477.32	6.58333	7.18333	15.0983	16.475	428.362	467.93	0.118349	0.131511	0.032259	RNF214	NA
8289	8289	ARID1A	15.74	15.06	14.93	15.35	15.85	15.69	15.17	15.65	15.91	17.84	16.91	17.35	36.09	34.4	34.22	35.32	36.4	35.98	34.43	35.94	36.74	41.35	38.27	40.08	2541	2437	2433	2477	2550	2534	2476	2538	2580	2869	2690	2818	15.4367	16.4717	35.4017	37.8017	2495.33	2661.83	0.083559	0.0634379	0.0128686	ARID1A	B120+++BAF250+++BAF250a+++BM029+++C1orf4+++CSS2+++ELD+++MRD14+++OSA1+++P270+++SMARCF1+++hELD+++hOSA1
29923	29923	HILPDA	48.9	52.39	51.65	51.78	52.47	52.75	53.64	52.77	46.62	48.97	52.55	47.12	112.14	119.68	118.4	119.19	120.52	120.95	121.73	121.23	107.66	113.49	118.97	108.87	1208.03	1308.61	1283.12	1276.62	1298.05	1311.56	1334.43	1321.38	1164.28	1212.57	1290.92	1180.15	51.6567	50.2783	118.48	115.325	1281	1250.62	-0.0442321	0.530897	0.240473	HILPDA	C7orf68+++HIG-2+++HIG2
51604	51604	PIGT	61.68	60.94	58.47	58.14	59.56	56.74	57.07	60.4	62.45	60.49	59.33	60.5	141.44	139.24	134.03	133.84	136.81	130.1	129.52	138.76	144.19	140.19	134.32	139.79	2447	2450	2334	2302	2373	2278	2298	2406	2473	2392	2353	2436	59.255	60.04	135.91	137.795	2364	2393	0.00793036	0.943565	0.770017	PIGT	CGI-06+++MCAHS3+++NDAP+++PNH2
7390	7390	UROS	22.34	21.9	21.14	22.95	20.42	20.7	22.53	21.4	23.16	21.76	22.15	21.98	51.22	50.03	48.44	52.83	46.91	47.46	51.12	49.17	53.49	50.43	50.14	50.79	736.41	702.02	699.77	722.84	649.78	688.87	760.34	715.47	779.98	731.72	746.29	724.79	21.575	22.1633	49.4817	50.8567	699.948	743.098	0.0768312	0.231746	0.0690339	UROS	UROIIIS
79603	79603	CERS4	4.61	4.93	5.69	4.67	4.48	4.44	4.56	5.05	5.02	4.36	5.33	4.89	10.56	11.26	13.03	10.76	10.29	10.19	10.36	11.59	11.59	10.1	12.07	11.29	168.86	180.23	206.3	178.68	164.36	162.14	164.81	180.7	176.61	157.91	182.73	186.74	4.80333	4.86833	11.015	11.1667	176.762	174.917	-0.0272249	0.930333	0.742697	CERS4	LASS4+++Trh1
7456	7456	WIPF1	5.09	5.21	4.82	4.8	4.64	5.39	4.25	4.89	5	4.24	5.05	4.89	11.68	11.9	11.06	11.05	10.67	12.35	9.65	11.25	11.54	9.82	11.44	11.31	355	327	328	341	306	326	273	289	312	279	323	308	4.99167	4.72	11.4517	10.835	330.5	297.333	-0.162091	0.0516789	0.0100329	WIPF1	PRPL-2+++WAS2+++WASPIP+++WIP
350	350	APOH	0	0	0	0	0	0	0	0.05	0	0	0	0	0	0	0	0	0	0	0	0.11	0	0	0	0	0	0	0	0	0	0	0	1	0	0	0	0	0	0.00833333	0	0.0183333	0	0.166667	0.471303	0.956607	0.879797	APOH	B2G1+++B2GP1+++BG
54522	54522	ANKRD16	7.01	6.54	6.86	6.58	6.06	7.18	6.57	6.91	6.5	7.5	6.26	6.46	16.08	14.94	15.73	15.15	13.91	16.47	14.92	15.87	15.02	17.38	14.16	14.91	241.33	232.24	248.89	246.21	215.07	266.55	235.34	252.65	230.84	259.2	234.03	235.31	6.705	6.7	15.38	15.3767	241.715	241.228	-0.0124473	0.956607	0.85822	ANKRD16	NA
9750	9750	RIPOR2	0.46	0.4	0.46	0.54	0.42	0.35	0.38	0.39	0.5	0.5	0.34	0.4	1.06	0.92	1.05	1.24	0.96	0.8	0.85	0.89	1.15	1.16	0.76	0.93	36.89	31.78	34.64	38.71	34.44	27.04	29.46	29.14	37.35	37.96	26.95	31.53	0.438333	0.418333	1.005	0.956667	33.9167	32.065	-0.0916256	0.86332	0.62015	RIPOR2	C6orf32+++DFNB104+++DIFF40+++DIFF48+++FAM65B+++MYONAP+++PL48
152189	152189	CMTM8	2.38	3.07	2.76	2.41	2.57	3.13	2.59	2.7	2.99	2.99	3.18	3.76	5.45	7.01	6.33	5.56	5.91	7.17	5.88	6.21	6.91	6.93	7.2	8.7	51.98	65.96	59	50.03	55	68.01	55.01	55.99	64	64.06	67	81	2.72	3.035	6.23833	6.97167	58.33	64.51	0.140355	0.621166	0.316565	CMTM8	CKLFSF8+++CKLFSF8-V2
55906	55906	ZC4H2	0.06	0.02	0.09	0	0.09	0.04	0.07	0.04	0.08	0.03	0.06	0.12	0.14	0.04	0.21	0	0.2	0.08	0.15	0.1	0.18	0.07	0.14	0.28	3	1	5	0	4.84	2.05	3.76	2	4	1.56	3.35	6.4	0.05	0.0666667	0.111667	0.153333	2.64833	3.51167	0.331937	0.858955	0.613749	ZC4H2	HCA127+++KIAA1166+++MCS+++MRXS4+++WRWF+++WRWFFR+++WWS
23101	23101	MCF2L2	1.91	2.31	2.36	2.56	2.37	2.24	2.6	2.48	2.45	2.41	2.51	2.15	4.38	5.27	5.42	5.88	5.44	5.14	5.89	5.69	5.65	5.59	5.69	4.98	195.05	227.57	225.69	243.79	212.99	236.19	246.29	261.32	236.22	239.93	243.94	217.89	2.29167	2.43333	5.255	5.58167	223.547	240.932	0.0985318	0.434784	0.173862	MCF2L2	ARHGEF22
1298	1298	COL9A2	2.11	2.24	2.28	1.98	2.17	2.53	1.57	1.57	1.51	1.56	1.69	1.62	4.84	5.12	5.23	4.57	4.97	5.79	3.56	3.61	3.49	3.61	3.82	3.75	112	120	122	105	115	136	84	84	81	83	89	87	2.21833	1.58667	5.08667	3.64	118.333	84.6667	-0.492255	3.89974e-05	2.90743e-06	COL9A2	DJ39G22.4+++EDM2+++MED+++STL5
5717	5717	PSMD11	35.76	34.68	35.23	36.06	35.56	35.04	37.14	36.43	38.56	37.33	38.4	38.71	82	79.22	80.75	83	81.68	80.35	84.28	83.7	89.04	86.52	86.92	89.44	2582	2524	2562	2598	2567	2549	2708	2651	2810	2700	2753	2826	35.3883	37.7617	81.1667	86.65	2563.67	2741.33	0.087063	0.00265923	0.000308318	PSMD11	Rpn6+++S9+++p44.5
54838	54838	WBP1L	18.51	18.1	19.06	18.72	18.94	19.73	19.93	18.59	19.19	18.69	18.61	19.29	42.45	41.34	43.69	43.08	43.5	45.24	45.23	42.7	44.31	43.32	42.14	44.56	1438.19	1414.59	1486.69	1447.44	1464.29	1536.1	1556.52	1449.32	1499.87	1452.62	1431.33	1508.27	18.8433	19.05	43.2167	43.71	1464.55	1482.99	0.00839756	0.949232	0.784456	WBP1L	C10orf26+++OPA1L+++OPAL1
28227	28227	PPP2R3B	12.48	12.43	11.85	12.59	12.25	12.14	13.32	13.51	12.84	13.45	14.38	13.66	28.61	28.4	27.15	28.99	28.14	27.84	30.23	31.04	29.65	31.16	32.55	31.56	593	595	562	597	582	586.99	630.99	644	605	641	675	650	12.29	13.5267	28.1883	31.0317	585.998	640.998	0.119899	0.0372104	0.00675171	PPP2R3B	NYREN8+++PPP2R3L+++PPP2R3LY+++PR48+++PR70
653820	653820	FAM72B	11.54	12.55	12.87	14.05	12.77	11.36	11.36	11.06	10.21	11.66	12.69	11.46	26.46	28.67	29.5	32.35	29.33	26.04	25.79	25.41	23.58	27.03	28.73	26.47	512.94	560.38	573.43	622.95	567.63	507.22	506.66	493.98	457.76	519.88	556.52	511.87	12.5233	11.4067	28.725	26.1683	557.425	507.778	-0.144825	0.0532068	0.0103795	FAM72B	p17
8492	8492	PRSS12	0.09	0.15	0.19	0.07	0.16	0.14	0.22	0.12	0.08	0.12	0.07	0.05	0.2	0.35	0.43	0.17	0.36	0.33	0.49	0.28	0.18	0.27	0.15	0.13	7	14	15	5	14	13	17	11	4	10	6	5	0.133333	0.11	0.306667	0.25	11.3333	8.83333	-0.368321	0.630621	0.326096	PRSS12	BSSP-3+++BSSP3+++MRT1
151011	151011	SEPTIN10	12.57	12.86	14.04	12.15	12.74	13.04	11.22	11.88	12.06	11.27	10.85	10.95	28.83	29.38	32.18	27.96	29.27	29.91	25.47	27.29	27.86	26.11	24.56	25.3	720	731	760	726.04	759	733	642	663	708	664	623	634	12.9	11.3717	29.5883	26.0983	738.173	655.667	-0.180592	0.00020158	1.73203e-05	SEPTIN10	2024-09-10
5725	5725	PTBP1	108.81	108.31	103.32	105.02	102.32	106.76	106.63	107.51	110.37	109.86	112.64	109.75	249.52	247.46	236.82	241.74	235.04	244.81	241.99	246.99	254.85	254.61	254.99	253.56	6467	6482	6167	6220	6073	6376.29	6380.57	6424.85	6609	6531.19	6643.83	6581	105.757	109.46	242.565	251.165	6297.55	6528.41	0.0423452	0.15223	0.0390398	PTBP1	HNRNP-I+++HNRNPI+++HNRPI+++PTB+++PTB-1+++PTB-T+++PTB2+++PTB3+++PTB4+++pPTB
22818	22818	COPZ1	96.88	96.71	96.07	96.1	98.17	95.13	94.98	95.11	91.65	88.67	92.68	90.84	222.15	220.94	220.2	221.21	225.51	218.15	215.55	218.52	211.61	205.5	209.8	209.88	3374	3397	3370	3340	3422	3338	3339	3338	3220	3098	3207	3200	96.51	92.3217	221.36	211.81	3373.5	3233.67	-0.0706923	0.0131917	0.00194953	COPZ1	CGI-120+++COPZ+++HSPC181+++zeta-COP+++zeta1-COP
9694	9694	EMC2	34.66	32.49	36.18	37.29	37.34	38.86	40.4	41.01	35.67	37.85	35.41	34.12	79.47	74.23	82.92	85.83	85.78	89.11	91.69	94.22	82.36	87.71	80.15	78.84	918.49	899.57	952.78	1006.57	1001.24	1027.63	1056.01	1064.04	976.82	1012.3	946.35	910.93	36.1367	37.41	82.89	85.8283	967.713	994.408	0.029803	0.782712	0.49677	EMC2	KIAA0103+++TTC35
79157	79157	MFSD11	17.24	15.08	16.14	16.79	16.86	16.56	16.39	15.88	17.05	15.1	16.78	15.39	39.54	34.44	36.99	38.66	38.74	37.97	37.2	36.49	39.37	34.99	37.98	35.56	825.17	738.91	784.65	815.19	806.85	786.16	794.43	760.71	811.75	717.85	787.73	743.59	16.445	16.0983	37.7233	36.9317	792.822	769.343	-0.053409	0.488973	0.209448	MFSD11	ET
55629	55629	PNRC2	80.3	81.34	85.93	86.98	85.31	88.36	72.4	72.79	74.57	74.7	71.47	69.51	184.13	185.84	196.96	200.22	195.96	202.61	164.31	167.24	172.17	173.12	161.79	160.59	3574	3652	3851	3862	3799	3961	3251	3263	3347	3334	3160	3127	84.7033	72.5733	194.287	166.537	3783.17	3247	-0.230023	5.28994e-17	1.07428e-18	PNRC2	NA
199699	199699	DAND5	1.03	0.92	1.44	0.86	0.88	1.05	1.22	1.14	1.06	1.27	1.19	0.72	2.36	2.11	3.3	1.99	2.02	2.4	2.77	2.61	2.45	2.95	2.7	1.66	33.83	30.49	47.55	28.22	28.8	34.64	40.45	37.5	35.04	41.87	38.83	23.84	1.03	1.1	2.36333	2.52333	33.9217	36.255	0.0887279	0.876322	0.639215	DAND5	CER2+++CERL2+++CKTSF1B3+++COCO+++CRL2+++DANTE+++GREM3+++SP1
100288687	100288687	DUX4	0.7	0.63	1.01	0.57	0.79	0.69	0.79	0.6	0.73	0.7	0.77	0.72	1.6	1.44	2.32	1.32	1.83	1.59	1.79	1.38	1.67	1.62	1.74	1.67	22	20	32	18	25	22	25	19	23	22	24	23	0.731667	0.718333	1.68333	1.645	23.1667	22.6667	-0.0406495	0.956607	0.853392	DUX4	DUX4L
110384692	110384692	LOC110384692	0	0.5	0.23	0	0	0	0.34	0	0	0.46	0	0.21	0	1.15	0.52	0	0.01	0	0.78	0	0	1.07	0	0.48	0	51.5	23.33	0	0.4	0	35.42	0	0	47.27	0	21.16	0.121667	0.168333	0.28	0.388333	12.5383	17.3083	0.472226	0.956607	0.858589	LOC110384692	NA
440563	440563	HNRNPCL2	0.12	0.05	0.07	0	0	0.05	0.06	0.07	0.06	0	0.05	0.05	0.28	0.11	0.16	0	0	0.12	0.13	0.17	0.15	0	0.12	0.11	2.58	1.06	1.47	0	0	1.13	1.22	1.54	1.33	0	1.07	0.99	0.0483333	0.0483333	0.111667	0.113333	1.04	1.025	-0.330093	0.950307	0.787104	HNRNPCL2	HNRNPCP5
57414	57414	RHBDD2	50.72	51.95	47.73	49.56	48.61	46.62	48.25	44.89	48.35	46.72	47.73	49.39	116.3	118.69	109.4	114.09	111.66	106.91	109.5	103.14	111.64	108.28	108.05	114.11	1661	1690	1560	1611	1585	1535	1585	1463	1592	1530	1550	1633	49.1983	47.555	112.842	109.12	1607	1558.83	-0.0535723	0.314846	0.107115	RHBDD2	NPD007+++RHBDL7
11338	11338	U2AF2	90.82	84.75	86.41	85.93	84.47	83.82	91.22	89.22	93.61	93.07	94.55	94.78	208.25	193.62	198.05	197.81	194.03	192.21	207.02	204.98	216.15	215.7	214.03	218.97	3985	3747	3848	3804	3754	3737	4033	4000	4143	4069	4095	4208	86.0333	92.7417	197.328	212.808	3812.5	4091.33	0.0922087	0.000434756	4.093e-05	U2AF2	U2AF65
139231	139231	FAM199X	17.63	18.38	17.94	19.18	17.72	18.24	17.58	18.26	18.84	18.36	18.17	18.47	40.42	42	41.11	44.14	40.7	41.82	39.9	41.95	43.5	42.56	41.14	42.68	2522	2642	2581	2735	2530	2617	2534	2635	2715	2629	2581	2659	18.1817	18.28	41.6983	41.955	2604.5	2625.5	0.00197734	0.985463	0.938912	FAM199X	CXorf39
5738	5738	PTGFRN	45.94	47.06	46.38	44.84	43.87	46.13	48.2	50.35	48.63	47.3	46.98	49.66	105.34	107.52	106.31	103.22	100.78	105.78	109.37	115.67	112.28	109.62	106.36	114.75	5336.75	5526.17	5446.27	5226.18	5111.87	5420.57	5670.28	5899.12	5707.35	5522.2	5445.17	5847	45.7033	48.52	104.825	111.342	5344.64	5681.85	0.0788118	0.00309069	0.000366018	PTGFRN	CD315+++CD9P-1+++EWI-F+++FPRP+++SMAP-6
310	310	ANXA7	73.75	72.09	76.01	71.03	72.86	74.89	75.63	76.01	76.64	73.55	71.19	74.68	169.11	164.7	174.22	163.5	167.36	171.72	171.64	174.64	176.96	170.46	161.16	172.53	3068.7	2989.12	3145.13	2943.16	3041.44	3116.55	3149.12	3166.66	3185.29	3029.25	2914.26	3127.95	73.4383	74.6167	168.435	171.232	3050.68	3095.42	0.0113742	0.878646	0.641825	ANXA7	ANX7+++SNX+++SYNEXIN
23608	23608	MKRN1	73.79	75.17	77.98	73.9	77.62	75.38	75.91	74.94	74.85	73.61	75.58	75.01	169.2	171.75	178.74	170.1	178.31	172.84	172.27	172.18	172.83	170.61	171.1	173.31	3875	4080	4161	3942	4123.02	4049	4086	4068	3998	3995.12	3983	3971	75.64	74.9833	173.49	172.05	4038.34	4016.85	-0.0172181	0.706887	0.407939	MKRN1	RNF61
3364	3364	HUS1	5.16	5.5	5.61	5.83	5.51	5.97	6.19	6.16	5.08	6.01	5.8	5.9	11.82	12.58	12.86	13.42	12.65	13.69	14.04	14.15	11.74	13.94	13.13	13.63	291.28	313.64	318.15	328.82	311.76	339.16	351.28	349.16	289.81	340.23	324.71	338.67	5.59667	5.85667	12.8367	13.4383	317.135	332.31	0.0579759	0.654692	0.350023	HUS1	hHUS1
51250	51250	MTRES1	11.35	9.86	11.29	11.67	9.91	11.73	12.23	12.02	12.01	11.8	11.88	11.71	26.02	22.54	25.89	26.87	22.76	26.9	27.76	27.61	27.73	27.35	26.9	27.06	247	223	251	252	214	253	269	263	261	264	252	258	10.9683	11.9417	25.1633	27.4017	240	261.167	0.112401	0.292745	0.0961546	MTRES1	C6orf203+++HSPC230+++PRED31
9252	9252	RPS6KA5	6	5.95	5.93	5.95	5.87	6.24	5.35	6.19	5.36	5.9	5.85	6.35	13.77	13.58	13.58	13.69	13.48	14.31	12.15	14.21	12.37	13.68	13.24	14.66	839.64	802.92	816.16	836.59	826.71	897.63	808.51	827.35	756.46	786.95	788.09	797.59	5.99	5.83333	13.735	13.385	836.608	794.158	-0.0845284	0.131517	0.0322677	RPS6KA5	MSK1+++MSPK1+++RLPK
147700	147700	KLC3	1.06	1.61	1.71	1.43	1.48	1.31	1.71	1.7	1.14	1.06	1.49	1.57	2.44	3.69	3.92	3.29	3.4	3.01	3.87	3.91	2.63	2.46	3.38	3.62	40.79	53.41	58.92	54.17	48.67	50.42	62.43	56.64	37.7	34.96	57.4	60.75	1.43333	1.445	3.29167	3.31167	51.0633	51.6467	0.00501227	0.998246	0.975558	KLC3	KLC2+++KLC2L+++KLCt+++KNS2B
26118	26118	WSB1	29.46	32.95	31.09	32.07	31.45	30.54	33.69	33.17	34.04	33.8	33.48	32.32	67.55	75.28	71.26	73.83	72.23	70.04	76.46	76.21	78.61	78.34	75.79	74.68	1921.7	2128.36	1982.37	2097.96	2032.96	2019.88	2162.84	2186.96	2229.88	2190.31	2183.79	2088.95	31.26	33.4167	71.6983	76.6817	2030.54	2173.79	0.0887542	0.0127022	0.00186457	WSB1	SWIP1+++WSB-1
79870	79870	BAALC	0.39	0.42	0.47	0.34	0.23	0.3	0.3	0.31	0.34	0.3	0.22	0.24	0.89	0.95	1.09	0.79	0.53	0.7	0.69	0.71	0.79	0.7	0.5	0.56	20	22	25	18	12	16	16	16	18	15	12	12	0.358333	0.285	0.825	0.658333	18.8333	14.8333	-0.35374	0.435747	0.174482	BAALC	NA
400757	400757	C1orf141	0	0.09	0.35	0.11	0	0.3	0	0.09	0.15	0	0.22	0	0	0.2	0.8	0.25	0	0.69	0	0.2	0.35	0	0.49	0	0	0.96	3.94	1.2	0	3.12	0	1	1.71	0	2.41	0	0.141667	0.0766667	0.323333	0.173333	1.53667	0.853333	-0.810125	0.795946	0.512812	C1orf141	NA
27145	27145	FILIP1	0.05	0.09	0.05	0.01	0.01	0.05	0.06	0.06	0.07	0.06	0.04	0.06	0.11	0.2	0.12	0.03	0.03	0.12	0.14	0.15	0.15	0.14	0.09	0.14	7.17	13.21	8.23	2.04	2.08	7.79	9.15	9.72	9.9	9.1	6.19	9.15	0.0433333	0.0583333	0.101667	0.135	6.75333	8.86833	0.37853	0.659369	0.355064	FILIP1	FILIP
56103	56103	PCDHGB2	0.98	1.01	1	0.91	0.8	1	1.06	0.75	1.1	1.24	1.4	1.27	2.24	2.32	2.29	2.09	1.84	2.3	2.4	1.72	2.54	2.87	3.17	2.93	86.71	67.91	89.46	80.35	36.2	89.54	58.83	59.29	98.66	94.38	123.57	88.7	0.95	1.13667	2.18	2.605	75.0283	87.2383	0.210718	0.70242	0.402808	PCDHGB2	PCDH-GAMMA-B2
471	471	ATIC	93.23	91.37	87.33	93.58	93.78	88.2	94.93	88.66	92.11	93.08	89.51	91.95	213.79	208.75	200.16	215.42	215.41	202.26	215.44	203.7	212.68	215.73	202.62	212.43	3441	3400	3244	3440	3452	3284	3525	3293	3421	3439	3276	3421	91.2483	91.7067	209.298	210.433	3376.83	3395.83	-0.00169912	0.989924	0.946877	ATIC	AICAR+++AICARFT+++HEL-S-70p+++IMPCHASE+++PURH
146547	146547	PRSS36	0.54	0.55	0.43	0.57	0.67	0.81	0.62	0.81	0.58	0.33	0.43	0.58	1.23	1.26	0.99	1.3	1.55	1.86	1.4	1.86	1.34	0.77	0.96	1.34	28	28	22	26	34	39	31	38	28	16	22	30	0.595	0.558333	1.365	1.27833	29.5	27.5	-0.111152	0.854069	0.603377	PRSS36	NA
3046	3046	HBE1	0	0	0	0	0	0	0	0	0	0	0	0	0	0	0	0	0	0	0	0	0	0	0	0	0	0	0	0	0	0	0	0	0	0	0	0	0	0	0	0	0	0	NA	NA	NA	HBE1	HBE
157769	157769	FAM91A1	58.28	56.96	59.38	58.08	61.59	57.89	58.97	59.85	64.16	62.59	58.47	61.89	133.63	130.15	136.11	133.69	141.48	132.75	133.82	137.5	148.15	145.05	132.35	142.99	4862	4723	4854	4923	5022	4817	4962	5081	5350	5121	4870	5192	58.6967	60.9883	134.635	139.977	4866.83	5096	0.0566138	0.0754119	0.0160512	FAM91A1	NA
79882	79882	ZC3H14	32.73	33.4	32.81	33.87	34.55	34.71	33.36	35.28	34.36	34.6	33.61	35.02	75.06	76.31	75.2	77.96	79.37	79.59	75.7	81.06	79.34	80.18	76.07	80.9	2425.01	2484.31	2447	2510.75	2578.6	2548.37	2525.36	2571.7	2562.5	2494.18	2524.8	2544.18	33.6783	34.3717	77.2483	78.875	2499.01	2537.12	0.0121694	0.858918	0.613675	ZC3H14	MRT56+++MSUT-2+++NY-REN-37+++SUT2+++UKp68
120766137	120766137	HRURF	0	0	0	0.76	0	0	0.49	0	0	0	0.32	0	0	0	0	1.75	0	0	1.11	0	0	0	0.72	0	0	0	0	7.23	0	0	4.7	0	0	0	3	0	0.126667	0.135	0.291667	0.305	1.205	1.28333	-0.01459	0.998246	0.996102	HRURF	U2HR
54625	54625	PARP14	24.46	27.09	26.06	23.72	25.55	24.86	16.09	14.63	15.75	17.07	14.45	16	56.08	61.89	59.73	54.6	58.68	57.02	36.51	33.62	36.37	39.57	32.71	36.97	3428.32	3844.51	3680.53	3347.26	3585.12	3538.58	2282.83	2044.3	2174	2380.7	2015.33	2234.6	25.29	15.665	58	35.9583	3570.72	2188.63	-0.715856	2.16486e-81	5.13707e-84	PARP14	ARTD8+++BAL2+++PARP-14+++pART8
55567	55567	DNAH3	0.26	0.22	0.21	0.19	0.14	0.23	0.19	0.16	0.23	0.16	0.22	0.22	0.59	0.51	0.48	0.44	0.31	0.52	0.44	0.36	0.53	0.38	0.51	0.5	37.09	34.93	29.65	31	22.81	33.53	28.22	20.14	34.24	24.01	34.54	30.3	0.208333	0.196667	0.475	0.453333	31.5017	28.575	-0.138994	0.77226	0.485315	DNAH3	DNAHC3-B+++DNAHC3B+++HDHC8+++HEL-36+++HSADHC3
1850	1850	DUSP8	4.92	4.3	4.43	4.35	4.37	4.98	4.91	5.33	4.79	5.68	5.15	5.63	11.27	9.84	10.16	10.02	10.04	11.43	11.14	12.25	11.07	13.16	11.65	13.02	443	391	403	392	391	447	442	480	433	515	458	510	4.55833	5.24833	10.46	12.0483	411.167	473	0.192557	0.00607834	0.000796649	DUSP8	C11orf81+++HB5+++HVH-5+++HVH8
84645	84645	C22orf23	1.33	0.96	1.34	1.5	1.1	1.17	1.61	0.96	1.76	1.39	1.98	1.36	3.05	2.2	3.07	3.46	2.52	2.68	3.66	2.21	4.07	3.22	4.48	3.15	42	31	43	47	37	37	50	30	60	45	63	45	1.23333	1.51	2.83	3.465	39.5	48.8333	0.296707	0.28598	0.0928122	C22orf23	EVG1+++dJ1039K5.6
283078	283078	MKX	0.09	0.11	0.14	0.13	0.15	0.11	0.09	0.04	0.09	0.05	0.09	0.09	0.21	0.24	0.31	0.31	0.35	0.24	0.2	0.1	0.21	0.1	0.21	0.2	6	7	9	8	10	7	3	3	6	3	6	4	0.121667	0.075	0.276667	0.17	7.83333	4.16667	-0.920045	0.142422	0.0357136	MKX	C10orf48+++IFRX+++IRXL1
3590	3590	IL11RA	1.26	1.19	1.29	1.3	1.29	1.13	0.91	0.78	1.13	1.26	1.33	0.91	2.9	2.72	2.95	2.99	2.97	2.59	2.06	1.8	2.6	2.92	3.02	2.09	40	38	41	41	41	36	29	25	36	40	42	29	1.24333	1.05333	2.85333	2.415	39.5	33.5	-0.247083	0.417093	0.162524	IL11RA	CRSDA
286319	286319	TUSC1	7.62	6.42	6.1	6.57	6.51	6.58	6.71	6.25	5.5	6.31	6.18	6.7	17.48	14.67	13.98	15.12	14.95	15.08	15.24	14.35	12.71	14.62	14	15.48	206	175	166	177	176	179	183	170	150	171	166	183	6.63333	6.275	15.2133	14.4	179.833	170.5	-0.0866345	0.594083	0.293681	TUSC1	CCDC89B+++TSG-9+++TSG9
55028	55028	C17orf80	9.25	8.86	10.02	9.5	9.16	9.95	9.24	9.19	10.03	9.7	9.4	9.11	21.21	20.24	22.96	21.86	21.04	22.82	20.96	21.11	23.16	22.49	21.29	21.05	567.74	539.05	629	586	533.97	588.47	577.96	544.22	616.67	582.9	601.02	564	9.45667	9.445	21.6883	21.6767	574.038	581.128	0.00812048	0.956607	0.867804	C17orf80	HLC-8+++MIG3+++SPEP1
23229	23229	ARHGEF9	3.66	3.75	3.64	3.75	4.1	3.46	3.75	4.01	3.92	3.8	4.02	4.01	8.39	8.56	8.34	8.64	9.41	7.94	8.51	9.21	9.04	8.8	9.11	9.28	391.74	391.47	383.21	386.05	422.24	377.13	405.86	422.23	412.21	400.93	413.64	419.79	3.72667	3.91833	8.54667	8.99167	391.973	412.443	0.0627726	0.528372	0.238473	ARHGEF9	COLLYBISTIN+++DEE8+++EIEE8+++HPEM-2+++PEM-2+++PEM2
152206	152206	CCDC13	0.1	0.03	0.03	0.03	0.1	0.07	0	0.07	0.04	0.05	0.01	0.1	0.24	0.08	0.08	0.08	0.24	0.16	0	0.16	0.1	0.11	0.02	0.24	4	1	1	1	4	4	0	2	2	3	1	5	0.06	0.045	0.146667	0.105	2.5	2.16667	-0.217342	0.942639	0.764733	CCDC13	NA
25847	25847	ANAPC13	48.83	50.55	47.59	49.15	52.06	47.87	48.72	51.57	50.83	49.94	50.15	50.3	111.97	115.49	109.07	113.14	119.59	109.77	110.57	118.47	117.37	115.74	113.53	116.22	1199.61	1270.97	1205.64	1213.76	1279.64	1185.2	1228.53	1288.33	1234.75	1247.22	1221.21	1257.66	49.3417	50.2517	113.172	115.317	1225.8	1246.28	0.0144798	0.887958	0.657564	ANAPC13	APC13+++SWM1
10661	10661	KLF1	0.1	0.13	0.2	0.27	0.2	0.13	0.07	0	0.23	0.24	0.24	0.23	0.23	0.31	0.46	0.62	0.47	0.31	0.15	0	0.54	0.55	0.54	0.54	3	4	6	8	6	4	2	0	7	7	7	7	0.171667	0.168333	0.4	0.386667	5.16667	5	-0.056721	0.971905	0.910279	KLF1	EKLF+++EKLF/KLF1
113675	113675	SDSL	8.26	8.07	8.94	7.79	7.44	8.27	9.51	8.81	7.68	9.26	9.07	9.53	18.94	18.44	20.5	17.94	17.09	18.97	21.58	20.24	17.73	21.47	20.54	22.02	201.16	196.29	221.99	192.91	185.43	202.11	235.58	220.37	189.08	227.34	219	231.74	8.12833	8.97667	18.6467	20.5967	199.982	220.518	0.132786	0.253433	0.0779419	SDSL	SDH 2+++SDS-RS1+++TDH+++cSDH
23205	23205	ACSBG1	0.19	0.28	0.45	0.24	0.21	0.21	0.21	0.24	0.23	0.2	0.3	0.2	0.44	0.65	1.03	0.56	0.48	0.47	0.47	0.55	0.53	0.47	0.68	0.46	18.68	23.51	31.26	20.43	20.28	20.03	16.37	18.34	24.4	23.49	27.6	17.81	0.263333	0.23	0.605	0.526667	22.365	21.335	-0.0873379	0.911901	0.707641	ACSBG1	BG+++BG1+++BGM+++GR-LACS+++LPD
26740	26740	OR1J2	0.12	0.17	0.09	0.09	0.15	0.06	0.23	0.09	0.17	0.21	0.22	0.11	0.27	0.4	0.2	0.2	0.35	0.14	0.53	0.22	0.4	0.49	0.5	0.26	9.19	8.5	6.02	3	12.19	5.05	10.87	4.01	9.02	9	10.89	9.03	0.113333	0.171667	0.26	0.4	7.325	8.80333	0.236345	0.819305	0.543554	OR1J2	HG152+++HSA5+++OR1J3+++OR1J5+++OR9-19+++OST044
170394	170394	PWWP2B	19.99	17.67	18.62	18.13	19.3	19.36	19.59	18.94	19.35	18.58	20.74	20.68	45.85	40.36	42.67	41.73	44.33	44.38	44.46	43.51	44.68	43.06	46.95	47.77	937	837	877	850	902	913	925	894	918	877	956	960	18.845	19.6467	43.22	45.0717	886	921.667	0.0473833	0.51904	0.230691	PWWP2B	PWWP2+++bA432J24.1+++pp8607
23098	23098	SARM1	1.24	1.07	1.19	0.98	1.05	1.13	0.91	1.04	1.04	1.09	1.19	0.99	2.85	2.45	2.73	2.26	2.41	2.59	2.07	2.4	2.41	2.52	2.69	2.28	240.58	209.82	232.34	189.79	203.52	220.29	177.99	203.62	204.1	211.46	228.55	193.05	1.11	1.04333	2.54833	2.395	216.057	203.128	-0.0978479	0.498475	0.216021	SARM1	HsTIR+++MyD88-5+++SAMD2+++SARM+++hSARM1
11315	11315	PARK7	160.76	166.77	159.56	160.94	167.49	177.17	166.57	161.57	158.16	153.33	159.98	151.05	368.63	381.02	365.73	370.46	384.75	406.25	378.01	371.19	365.2	355.35	362.15	348.99	3105	3261	3100	3143	3240	3431	3283	3165	3070	2977	3060	2945	165.448	158.443	379.473	363.482	3213.33	3083.33	-0.0690803	0.0854286	0.0187536	PARK7	DJ-1+++DJ1+++GATD2+++HEL-S-67p
8517	8517	IKBKG	23.82	23.49	22.03	22.48	21.02	21.98	23.22	23.05	24.22	23.63	24.93	24.82	54.61	53.67	50.51	51.73	48.29	50.41	52.69	52.97	55.93	54.75	56.44	57.33	866	859	811	805	760	804	856	846	885	858	891	908	22.47	23.9783	51.5367	55.0183	817.5	874	0.0868862	0.122859	0.0295944	IKBKG	AMCBX1+++EDAID1+++FIP-3+++FIP3+++Fip3p+++IKK-gamma+++IKKAP1+++IKKG+++IMD33+++IP+++IP1+++IP2+++IPD2+++NEMO+++ZC2HC9
2533	2533	FYB1	0.38	0.35	0.35	0.4	0.4	0.35	0.47	0.27	0.49	0.45	0.36	0.47	0.86	0.8	0.8	0.92	0.92	0.81	1.06	0.62	1.13	1.04	0.81	1.08	27	18	22	32	28	23	31	25	36	37	25	34	0.371667	0.418333	0.851667	0.956667	25	31.3333	0.315469	0.346652	0.122832	FYB1	ADAP+++FYB+++PRO0823+++SLAP-130+++SLAP130+++THC3
100130705	100130705	ATP6V1FNB	0.28	0.41	0.18	0.19	0.33	0.33	0.23	0.23	0.23	0.29	0.46	0.27	0.63	0.94	0.41	0.45	0.76	0.75	0.53	0.53	0.54	0.67	1.04	0.63	20	30	13	14	24	24	17	17	17	21	33	20	0.286667	0.285	0.656667	0.656667	20.8333	20.8333	-0.00869467	0.998246	0.972715	ATP6V1FNB	NA
55929	55929	DMAP1	16.57	18.9	17.7	17.02	18.01	20.42	17.75	19.08	16.7	16.65	17.37	17.97	38.01	43.18	40.56	39.17	41.37	46.83	40.28	43.82	38.56	38.6	39.31	41.52	500	574	542	514	537	616	542	583	504	506	519	554	18.1033	17.5867	41.52	40.3483	547.167	534.667	-0.0427098	0.717328	0.420319	DMAP1	DNMAP1+++DNMTAP1+++EAF2+++MEAF2+++SWC4
80328	80328	ULBP2	7.19	8.27	7.92	8.14	7.35	9.04	8.19	9.35	8.83	9.94	9.34	8.42	16.48	18.88	18.15	18.75	16.88	20.72	18.59	21.49	20.4	23.03	21.15	19.46	173.77	202.19	192.63	196.39	176.82	219.9	199.75	228.38	215.75	241.4	223.05	206.22	7.985	9.01167	18.31	20.6867	193.617	219.092	0.170814	0.116743	0.0277281	ULBP2	ALCAN-alpha+++N2DL2+++NKG2DL2+++RAET1H+++RAET1L
347527	347527	ARSH	0.13	0.11	0.06	0.13	0.11	0.11	0.06	0.04	0.11	0.09	0.07	0.06	0.3	0.25	0.15	0.3	0.25	0.25	0.15	0.1	0.25	0.2	0.15	0.15	6	5	3	6	5	5	3	2	5	4	3	3	0.108333	0.0716667	0.25	0.166667	5	3.33333	-0.595122	0.536863	0.245435	ARSH	sulfatase
29128	29128	UHRF1	17.21	16.98	15.09	16.63	15.36	14.82	17.61	17.51	17.42	17	19.16	18.49	39.47	38.8	34.58	38.27	35.28	33.98	39.97	40.22	40.23	39.4	43.37	42.72	1271.97	1273.93	1132.86	1230.68	1141.56	1106.27	1332.24	1312.58	1292.14	1260.48	1409.73	1384.88	16.015	17.865	36.73	40.985	1192.88	1332.01	0.149809	0.00262116	0.000303181	UHRF1	ICBP90+++Np95+++RNF106+++TDRD22+++hNP95+++hUHRF1+++huNp95
81031	81031	SLC2A10	8.41	8.2	8.58	7.95	7.81	8.11	6.81	6.68	6.44	6.63	6.31	6.96	19.28	18.74	19.67	18.3	17.93	18.59	15.46	15.34	14.87	15.36	14.28	16.08	664.79	653.52	680.08	622.14	609.5	640.78	536.52	529.99	521.26	525.45	498.37	550.47	8.17667	6.63833	18.7517	15.2317	645.135	527.01	-0.301663	6.8587e-10	2.55484e-11	SLC2A10	ATORS+++ATS+++GLUT10
131870	131870	NUDT16	11.53	10.45	10.47	10.67	11.82	11.86	9.42	10.47	9.45	10.98	10.83	10.57	26.44	23.89	23.99	24.57	27.16	27.19	21.38	24.06	21.81	25.45	24.51	24.42	985	882	915	922	974	1026	819	909	841	833	918	835	11.1333	10.2867	25.54	23.605	950.667	859.167	-0.155501	0.00302135	0.000356129	NUDT16	NA
283659	283659	PRTG	5.12	4.68	4.88	4.76	5.26	5.46	4.45	5.32	5.09	4.54	4.86	5.28	11.75	10.69	11.19	10.96	12.09	12.53	10.1	12.21	11.76	10.52	10.99	12.21	713	680.98	692	705	770	763	649.04	761	672	640	651.93	680	5.02667	4.92333	11.535	11.2983	720.663	675.662	-0.102747	0.128093	0.0312228	PRTG	IGDCC5
10003	10003	NAALAD2	0.06	0	0.08	0.06	0.09	0.04	0.05	0.06	0.04	0.04	0.05	0.08	0.15	0	0.18	0.15	0.21	0.09	0.12	0.15	0.09	0.09	0.12	0.18	5	0	6	5	7	3	4	5	3	3	4	6	0.055	0.0533333	0.13	0.125	4.33333	4.16667	-0.0671451	0.965689	0.898645	NAALAD2	GCP3+++GCPIII+++GPCIII
10529	10529	NEBL	26.65	27.31	27.03	28.44	27.53	27.88	23.37	22.33	24.04	23.51	22.39	22.91	61.11	62.39	61.96	65.47	63.24	63.93	53.04	51.3	55.5	54.49	50.68	52.94	3802	3914	3877	4039	3896	4005	3335	3217	3433	3355	3168	3283	27.4733	23.0917	63.0167	52.9917	3922.17	3298.5	-0.259475	6.76378e-27	8.17432e-29	NEBL	C10orf113+++LASP2+++LNEBL+++bA165O3.1
54840	54840	APTX	15.5	14.44	15.01	15.53	15.07	14.71	14.99	15.98	15.47	15.12	16.03	14.45	35.54	33	34.41	35.75	34.61	33.74	34.02	36.71	35.71	35.04	36.28	33.38	538.04	522	500.01	537.2	513	497.07	537.08	539	522.54	503	529	479.93	15.0433	15.34	34.5083	35.19	517.887	518.425	-0.00872647	0.956607	0.858163	APTX	AOA+++AOA1+++AXA1+++EAOH+++EOAHA+++FHA-HIT
643836	643836	ZFP62	11.71	11.72	12.28	11.55	11.49	12.2	12.57	12.51	11.98	11.83	12.06	12.11	26.84	26.78	28.15	26.6	26.4	27.97	28.53	28.75	27.67	27.42	27.29	27.98	904.22	899.13	960.64	899.82	894.14	947.34	983.95	984.57	935.2	903.27	929.65	941.39	11.825	12.1767	27.1233	27.94	917.548	946.338	0.0349012	0.646615	0.341167	ZFP62	ZET+++ZNF755
7799	7799	PRDM2	8.23	8.72	8.44	8.53	8.4	8.59	8.01	8.79	8.29	8.54	9.03	8.09	18.87	19.92	19.35	19.63	19.29	19.7	18.17	20.2	19.14	19.8	20.44	18.7	915.47	989.43	951.54	938.68	944.3	960.58	896.63	992.51	935.59	959.08	1013	908.58	8.485	8.45833	19.46	19.4083	950	950.898	-0.00790557	0.956607	0.837236	PRDM2	HUMHOXY1+++KMT8+++KMT8A+++MTB-ZF+++RIZ+++RIZ1+++RIZ2
94134	94134	ARHGAP12	17.21	18.86	18.32	18.57	18.38	18.69	18.55	19.31	18.69	18.69	17.85	17.05	39.46	43.1	41.98	42.75	42.23	42.85	42.11	44.36	43.16	43.31	40.4	39.4	1581	1742.02	1692.78	1695.74	1695	1729	1715.97	1772.03	1730	1719.03	1633.64	1586	18.3383	18.3567	42.0617	42.1233	1689.26	1692.78	-0.00656214	0.956607	0.834845	ARHGAP12	NA
55363	55363	HEMGN	0	0.03	0	0	0	0	0	0	0	0	0	0	0	0.06	0	0	0	0	0	0	0	0	0	0	0	1.03	0	0	0	0	0	0	0	0	0	0	0.005	0	0.01	0	0.171667	0	-0.490482	0.956607	0.874945	HEMGN	CT155+++EDAG+++EDAG-1+++NDR
80025	80025	PANK2	7.22	7.72	6.56	8.66	7.52	7.85	6.9	7.43	6.5	7.35	6.24	6.86	16.56	17.64	15.04	19.93	17.28	18	15.67	17.07	15	17.02	14.12	15.86	821.15	769.74	811.63	857.99	801.14	856.89	781.94	832.06	776.86	786.82	738.87	762.21	7.58833	6.88	17.4083	15.79	819.757	779.793	-0.0818887	0.169085	0.0448628	PANK2	C20orf48+++HARP+++HSS+++NBIA1+++PKAN
55367	55367	PIDD1	5.33	5.61	5.75	5.3	5.43	5.39	4.83	4.82	5.03	5.2	5.56	5.58	12.22	12.82	13.18	12.2	12.48	12.35	10.95	11.08	11.62	12.06	12.58	12.89	360.88	384.4	403.73	354.88	372.94	376.19	333.44	329.46	350.96	352.97	386.57	398.78	5.46833	5.17	12.5417	11.8633	375.503	358.697	-0.0756167	0.484472	0.206371	PIDD1	LRDD+++PIDD
56253	56253	CRTAM	0.44	0.3	0.38	0.2	0.38	0.35	0.32	0.14	0.4	0.49	0.49	0.17	1.02	0.68	0.87	0.46	0.87	0.81	0.72	0.32	0.92	1.14	1.11	0.39	15.64	11.88	14.76	6.96	13.98	12.49	13.67	4.93	15.79	17.38	17.88	6.21	0.341667	0.335	0.785	0.766667	12.6183	12.6433	0.0116412	0.998246	0.972621	CRTAM	CD355
27339	27339	PRPF19	54.47	53.27	52.21	53.25	52.95	53.42	57.44	58.55	58.23	58.04	61.46	58.83	124.9	121.7	119.66	122.57	121.63	122.5	130.35	134.53	134.44	134.52	139.13	135.92	2360	2328	2278	2301	2295	2331	2510	2555	2544	2522	2645	2576	53.2617	58.7583	122.16	134.815	2315.5	2558.67	0.134527	6.75723e-07	3.63945e-08	PRPF19	NMP200+++PRP19+++PSO4+++SNEV+++UBOX4+++hPSO4
51347	51347	TAOK3	11.72	10.98	10.15	11.1	10.82	10.83	11.22	11.6	11.44	12.71	11.78	11.69	26.88	25.09	23.27	25.54	24.86	24.83	25.46	26.64	26.41	29.47	26.66	27.02	920	883.01	831	900	881.56	869	910	950	946.35	1023.16	947	948.96	10.9333	11.74	25.0783	26.9433	880.762	954.245	0.105696	0.0361988	0.00651222	TAOK3	DPK+++JIK+++MAP3K18+++hKFC-A
9343	9343	EFTUD2	26.07	24.25	24.63	25.38	24.46	24.35	25.76	25	25.54	26.66	24.36	26.47	59.78	55.4	56.45	58.41	56.19	55.85	58.46	57.44	58.97	61.8	55.15	61.15	2110.97	1981	2008.99	2049	1980.98	1987.99	2104	2038.99	2085	2166.09	1958.99	2167	24.8567	25.6317	57.0133	58.8283	2019.82	2086.68	0.0374646	0.473144	0.198464	EFTUD2	MFDGA+++MFDM+++SNRNP116+++Snrp116+++Snu114+++U5-116KD
27201	27201	GPR78	0.19	0.07	0.25	0.13	0.1	0.18	0.14	0.18	0.08	0.11	0.27	0.13	0.43	0.16	0.58	0.29	0.23	0.42	0.32	0.41	0.2	0.26	0.62	0.3	15.14	5.66	20.82	10.35	8.22	15.1	11.48	14.53	6.93	9.05	22.03	10.79	0.153333	0.151667	0.351667	0.351667	12.5483	12.4683	-0.0273512	0.985113	0.937826	GPR78	NA
8402	8402	SLC25A11	23.38	22.16	22.13	20.72	23.46	20.5	23.47	21.6	20.24	24.81	22.32	22.44	53.61	50.64	50.73	47.69	53.89	47	53.27	49.62	46.74	57.5	50.53	51.84	732.49	705.38	703.74	653.17	732.97	648.16	741.22	678.79	636.63	778.66	697.57	706.64	22.0583	22.48	50.5933	51.5833	695.985	706.585	0.0119406	0.956607	0.808936	SLC25A11	OGC+++PGL6+++SLC20A4
51761	51761	ATP8A2	2.11	1.48	2.14	1.68	1.79	1.67	1.85	2.59	2.51	2.23	1.5	2.35	4.84	3.38	4.91	3.87	4.11	3.82	4.19	5.95	5.8	5.17	3.4	5.44	241.15	223.72	241.14	220.88	222.99	245.29	266.78	288.22	257.8	267.23	269.54	254	1.81167	2.17167	4.155	4.99167	232.528	267.262	0.19234	0.0254993	0.00426091	ATP8A2	ATP+++ATPIB+++CAMRQ4+++IB+++ML-1
3775	3775	KCNK1	16.64	15.7	16.74	15.39	15.79	17	16.8	16.39	17.3	17.79	17.15	17.52	38.16	35.86	38.37	35.42	36.27	38.98	38.13	37.66	39.94	41.22	38.82	40.48	634	604	643	585	603	653	646	630	666	680	650	675	16.21	17.1583	37.1767	39.375	620.333	657.833	0.0752036	0.265599	0.0836179	KCNK1	DPK+++HOHO+++K2P1+++K2p1.1+++KCNO1+++TWIK-1+++TWIK1
403273	403273	OR5H14	0.14	0.12	0.09	0.1	0.12	0.08	0.09	0.1	0.05	0.12	0.11	0.13	0.32	0.28	0.21	0.22	0.28	0.18	0.19	0.24	0.11	0.28	0.24	0.29	19.47	16.91	12.63	13.31	16.64	11.16	11.92	14.54	6.45	16.74	14.77	17.76	0.108333	0.1	0.248333	0.225	15.02	13.6967	-0.167543	0.833892	0.56593	OR5H14	NA
51809	51809	GALNT7	32.89	32.15	33.4	34.19	33.61	33.54	28.5	28.89	29.06	28.41	26.87	28.54	75.42	73.46	76.56	78.71	77.2	76.92	64.68	66.38	67.1	65.84	60.82	65.94	2640.54	2602.2	2695.78	2745.14	2695.45	2715.09	2298.11	2332.38	2339.82	2279.76	2134.29	2310.47	33.2967	28.3783	76.3783	65.1267	2682.37	2282.47	-0.242704	1.63136e-19	2.81781e-21	GALNT7	GALNAC-T7+++GalNAcT7
285596	285596	FAM153A	1.1	1.03	1.09	1.32	0.98	1.32	1.1	1.12	1	1.13	1.19	0.91	2.52	2.35	2.49	3.03	2.26	3.02	2.49	2.57	2.32	2.63	2.7	2.11	96.68	92.79	97.04	117.8	88.36	115.97	95.22	101.46	91.33	98.98	104.84	77.17	1.14	1.075	2.61167	2.47	101.44	94.8333	-0.105526	0.652065	0.346742	FAM153A	NY-REN-7
80851	80851	SH3BP5L	9.02	8.39	8.78	8.19	9.18	9.46	8.84	8.45	8.78	9.06	9.55	8.78	20.69	19.17	20.12	18.85	21.09	21.68	20.05	19.42	20.26	21	21.62	20.29	532	502	521	485	541	565	527	502	523	537	562	523	8.83667	8.91	20.2667	20.44	524.333	529	0.00335997	0.989508	0.945551	SH3BP5L	NA
7478	7478	WNT8A	0	0	0	0	0	0.03	0.02	0	0	0.03	0.05	0.04	0	0	0	0	0	0.06	0.04	0.01	0	0.08	0.12	0.1	0	0	0	0	0	1.42	1	0.17	0	1.93	2.98	2.52	0.005	0.0233333	0.01	0.0583333	0.236667	1.43333	1.95376	0.421433	0.165099	WNT8A	WNT8D
163154	163154	PRR22	1.95	2.21	1.74	1.6	2.11	2.5	2.25	1.82	2.45	1.87	2.01	1.97	4.48	5.06	3.99	3.68	4.85	5.72	5.12	4.19	5.66	4.33	4.55	4.56	49	56	44	40	53	63	57	46	62	47	50	50	2.01833	2.06167	4.63	4.735	50.8333	52	0.0233758	0.956607	0.877359	PRR22	NA
23406	23406	COTL1	92.6	90.6	90.98	87.2	92.21	90.98	107.49	110.22	115.3	108.43	119	116.48	212.33	206.99	208.53	200.72	211.81	208.62	243.94	253.23	266.24	251.29	269.37	269.13	3144	3103	3111	2953	3132	3111	3681	3769	3948	3692	4013	3997	90.7617	112.82	208.167	258.867	3092.33	3850	0.306694	1.60152e-27	1.87364e-29	COTL1	CLP
27151	27151	CPAMD8	2.54	2.95	2.7	2.64	2.52	2.54	2.94	3.17	3.3	3.74	3.61	3.33	5.82	6.74	6.18	6.09	5.79	5.81	6.68	7.29	7.63	8.66	8.17	7.7	377.75	410.76	389.82	378.43	362.85	372.26	421.16	424.6	458.19	490.58	467.5	464.77	2.64833	3.34833	6.07167	7.68833	381.978	454.467	0.24218	0.000125526	1.03838e-05	CPAMD8	ASGD8+++K-CAP+++VIP
902	902	CCNH	17.78	17.7	18.25	19.39	16.87	17.98	19.79	18.12	18.99	19.14	18.39	18.65	40.78	40.44	41.83	44.64	38.76	41.22	44.92	41.64	43.84	44.35	41.64	43.09	485.67	470.61	498.65	509.44	463.17	500.46	522.99	479.4	510.99	517.82	497.64	502	17.995	18.8467	41.2783	43.2467	488	505.14	0.039901	0.707653	0.409604	CCNH	CAK+++CycH+++p34+++p37
440689	440689	H2BC18	11.59	13.05	13.81	11.68	11.62	11.15	12.38	8.14	8.43	10.8	11.94	8.45	26.57	29.81	31.65	26.89	26.69	25.56	28.1	18.7	19.47	25.03	27.02	19.52	102.96	114.25	127.04	101.42	105.85	97.77	108.8	73.39	79.13	99.63	106.05	76.27	12.15	10.0233	27.8617	22.9733	108.215	90.545	-0.26499	0.107524	0.0249011	H2BC18	HIST2H2BF
85360	85360	SYDE1	2.94	3.31	2.91	2.76	2.87	2.98	2.65	2.8	2.78	3.32	2.54	2.77	6.75	7.56	6.68	6.36	6.59	6.83	6.01	6.43	6.42	7.7	5.76	6.39	173	201	178	161	173	180	162	171	170	199	153	169	2.96167	2.81	6.795	6.45167	177.667	170.667	-0.0675173	0.714843	0.417639	SYDE1	7h3+++SYD1
56154	56154	TEX15	0.02	0.03	0.03	0.02	0.04	0.01	0.03	0.02	0.02	0.02	0.03	0.04	0.04	0.07	0.07	0.04	0.08	0.03	0.07	0.05	0.05	0.04	0.06	0.1	4	7	7	4	8	3	7	5	5	4	6	9	0.025	0.0266667	0.055	0.0616667	5.5	6	0.115904	0.953339	0.792487	TEX15	CT42+++SPGF25
27121	27121	DKK4	0.63	0.24	0.45	0.48	0.23	0.71	0.34	0.49	0.26	0.27	0.5	0.31	1.45	0.54	1.02	1.11	0.53	1.62	0.78	1.14	0.6	0.63	1.13	0.71	23.83	10.09	17.66	17.7	8.47	26.13	13.17	20.08	9.66	10.05	18.25	11.41	0.456667	0.361667	1.045	0.831667	17.3133	13.77	-0.326984	0.588813	0.288281	DKK4	DKK-4
8569	8569	MKNK1	11.66	11.49	11.63	11.8	11.12	11.37	11.37	10.97	11.54	11.9	12.35	11.77	26.75	26.26	26.65	27.15	25.55	26.08	25.81	25.2	26.65	27.57	27.96	27.19	801.1	810.54	802.24	832.15	823.06	820.51	838.37	807.32	864.63	831.16	857.17	824.79	11.5117	11.65	26.4067	26.73	814.933	837.24	0.0291648	0.736012	0.441552	MKNK1	MNK1
389090	389090	OR6B2	0	0	0	0.06	0	0	0.06	0	0	0.06	0	0	0	0	0	0.14	0	0	0.13	0	0	0.14	0	0	0	0	0	1	0	0	1	0	0	1	0	0	0.01	0.02	0.0233333	0.045	0.166667	0.333333	0.471313	0.956607	0.813902	OR6B2	OR2-1+++OR6B2P
3838	3838	KPNA2	413.11	415.52	413.2	421.37	421.31	407.18	381.19	377.08	386.22	378.04	361.63	377.52	947.29	949.34	947.1	969.94	967.79	933.7	865.07	866.32	891.77	876.13	818.63	872.22	15087	15312	15200	15348	15395	14978	14042	13873	14225	13844	13123	13933	415.282	376.947	952.527	865.023	15220	13840	-0.146877	4.09976e-15	9.66059e-17	KPNA2	IPOA1+++QIP2+++RCH1+++SRP1-alpha+++SRP1alpha
6360	6360	CCL16	0.58	0.7	0.38	0.56	0.49	0.77	0.56	0.54	0.29	0.49	0.84	0.34	1.33	1.61	0.86	1.28	1.12	1.77	1.27	1.24	0.68	1.14	1.9	0.8	17	19.6	11.08	16.14	13.49	21.47	15.63	15.01	8.99	13.62	23.63	9.61	0.58	0.51	1.32833	1.17167	16.4633	14.415	-0.233526	0.717049	0.419971	CCL16	CKb12+++HCC-4+++ILINCK+++LCC-1+++LEC+++LMC+++Mtn-1+++NCC-4+++NCC4+++SCYA16+++SCYL4
221078	221078	NSUN6	7.63	6.83	6.34	7.21	7.02	7.46	7.15	7.14	7.2	6.96	7.3	7.01	17.51	15.61	14.54	16.59	16.12	17.12	16.22	16.4	16.63	16.12	16.53	16.2	411.2	387.26	354.54	405.13	365.85	402.8	395.84	399.03	400.08	385.8	401.68	398.15	7.08167	7.12667	16.2483	16.35	387.797	396.763	0.0235046	0.895782	0.669971	NSUN6	4933414E04Rik+++ARL5B-AS1+++NOPD1
87769	87769	GGACT	1.03	0.88	0.74	0.92	0.69	0.77	0.76	0.67	0.72	1.08	1.05	1	2.35	2.01	1.69	2.13	1.57	1.76	1.72	1.53	1.66	2.5	2.38	2.31	54.44	46.59	42.61	47.4	35.75	37.98	39.68	36.1	37.62	55.22	53.3	56.79	0.838333	0.88	1.91833	2.01667	44.1283	46.4517	0.0710423	0.898581	0.675351	GGACT	A2LD1
25950	25950	RWDD3	6.96	6.94	6.55	5.61	7.16	7.27	6.39	5.93	6.24	5.31	6.59	6.47	15.95	15.86	15.02	12.91	16.44	16.67	14.49	13.63	14.41	12.31	14.92	14.95	157.53	153.75	148.76	126.99	156.99	159.89	147.22	134.16	137.82	120.75	145.47	141.53	6.74833	6.155	15.475	14.1183	150.652	137.825	-0.1351	0.367608	0.134153	RWDD3	RSUME
10599	10599	SLCO1B1	0	0	0	0	0	0	0	0	0	0	0	0	0	0	0	0	0	0	0	0	0	0	0	0	0	0	0	0	0	0	0	0	0	0	0	0	0	0	0	0	0	0	NA	NA	NA	SLCO1B1	HBLRR+++LST-1+++LST1+++OATP-C+++OATP1B1+++OATP2+++OATPC+++SLC21A6
84129	84129	ACAD11	8.99	9.21	9.53	9.08	9.07	10.08	8.09	7.91	7.61	8.71	8.44	6.86	20.61	21.05	21.85	20.89	20.84	23.13	18.37	18.17	17.57	20.19	19.11	15.85	541.59	560.06	578.4	545.53	546.87	611.99	491.85	479.84	462.49	526.36	505.15	417.68	9.32667	7.93667	21.395	18.21	564.073	480.562	-0.240669	7.93253e-05	6.28614e-06	ACAD11	ACAD-11
140766	140766	ADAMTS14	0.05	0.04	0.03	0.04	0.01	0.08	0.06	0.04	0.05	0.04	0.08	0.06	0.12	0.09	0.06	0.09	0.03	0.18	0.13	0.09	0.12	0.1	0.18	0.15	4	3	2	3	1	6	3	3	4	4	6	5	0.0416667	0.055	0.095	0.128333	3.16667	4.16667	0.387438	0.771292	0.483521	ADAMTS14	NA
113177	113177	IZUMO4	1.05	0.49	0.22	0.62	0.77	0.86	0.39	0.31	0.57	0.49	0.4	0.75	2.41	1.12	0.5	1.43	1.77	1.97	0.88	0.71	1.31	1.14	0.91	1.73	17	9	5	12	14	18	7	6	11	9	8	16	0.668333	0.485	1.53333	1.11333	12.5	9.5	-0.406329	0.5312	0.240783	IZUMO4	C19orf36+++IMAGE:4215339
440730	440730	TRIM67	0.03	0.02	0.09	0.04	0.04	0.02	0.03	0.01	0.04	0.04	0.05	0.02	0.07	0.04	0.2	0.1	0.1	0.04	0.08	0.01	0.09	0.09	0.12	0.06	3.34	3	6.96	3.5	5.87	3	6	1	7	3.27	4.71	2.81	0.04	0.0316667	0.0916667	0.075	4.27833	4.13167	-0.00911904	0.998246	0.986763	TRIM67	TNL
828	828	CAPS	1.77	1.87	2.04	1.6	1.45	1.39	1.89	1.62	1.27	1.82	1.45	1.42	4.07	4.28	4.68	3.69	3.32	3.18	4.28	3.71	2.93	4.21	3.28	3.27	50	53.26	58	45	40.11	39.31	53	45.24	36	50.13	40	40.31	1.68667	1.57833	3.87	3.61333	47.6133	44.1133	-0.11988	0.749657	0.456347	CAPS	CAPS1
3843	3843	IPO5	27.24	27.98	27.32	28.05	28.19	28.15	29.9	29.72	29.05	28.84	27.39	29.21	62.47	63.92	62.62	64.56	64.75	64.54	67.84	68.27	67.07	66.84	62.01	67.49	3017	3124	3046	3097	3122	3138	3339	3313	3243	3202	3012	3268	27.8217	29.0183	63.81	66.5867	3090.67	3229.5	0.0537023	0.114386	0.0270358	IPO5	IMB3+++KPNB3+++Pse1+++RANBP5+++imp5
10059	10059	DNM1L	28.63	27.92	29.19	29.8	28.79	27.99	29.63	31.12	32.32	31.16	29.05	30.31	65.65	63.79	66.92	68.59	66.14	64.18	67.25	71.49	74.63	72.21	65.75	70.03	2345.18	2326.79	2434.41	2449.76	2380.31	2306.56	2465.61	2597.8	2679.23	2562.04	2357.57	2515.03	28.72	30.5983	65.8783	70.2267	2373.84	2529.55	0.081999	0.0271097	0.00460481	DNM1L	DLP1+++DRP1+++DVLP+++DYMPLE+++EMPF+++EMPF1+++HDYNIV+++OPA5
57519	57519	STARD9	0.04	0.04	0.04	0.04	0.06	0.06	0.03	0.03	0.05	0.07	0.06	0.05	0.08	0.1	0.08	0.08	0.13	0.14	0.06	0.06	0.12	0.15	0.13	0.12	10	13	11	10	16	15	7	7	15	18	17.13	14	0.0466667	0.0483333	0.101667	0.106667	12.5	13.0217	0.0475513	0.956607	0.877505	STARD9	KIF16A
251	251	ALPG	0.17	0.07	0.05	0.02	0	0.03	0.2	0.14	0.03	0.21	0.22	0.24	0.38	0.15	0.12	0.05	0	0.07	0.44	0.31	0.07	0.48	0.51	0.55	7.7	3.04	2.47	1.08	0	1.35	9.15	6.32	1.48	9.6	10.29	11.14	0.0566667	0.173333	0.128333	0.393333	2.60667	7.99667	1.70672	0.0245867	0.00406364	ALPG	ALPPL+++ALPPL2+++GCAP
2072	2072	ERCC4	4.16	4.29	4.32	3.9	3.7	3.88	4.12	4.5	3.99	4.44	4.24	3.93	9.53	9.8	9.9	8.98	8.5	8.91	9.35	10.34	9.21	10.29	9.59	9.08	432.76	457.55	453.33	440.27	401.02	426.85	449.61	460.23	451.5	486.16	427.02	426.03	4.04167	4.20333	9.27	9.64333	435.297	450.092	0.0393871	0.746477	0.45297	ERCC4	ERCC11+++FANCQ+++RAD1+++XFEPS+++XPF
192134	192134	B3GNT6	0.14	0.14	0.09	0.16	0.22	0.35	0.18	0.16	0.23	0.23	0.19	0.23	0.33	0.33	0.22	0.38	0.51	0.8	0.42	0.37	0.54	0.52	0.43	0.54	6.71	6.76	4.41	7.59	10.22	16.42	8.6	7.53	10.93	10.54	8.81	10.95	0.183333	0.203333	0.428333	0.47	8.685	9.56	0.103874	0.947481	0.781521	B3GNT6	B3Gn-T6+++BGnT-6+++beta-1,3-Gn-T6+++beta3Gn-T6
84630	84630	TTBK1	0.06	0.11	0.1	0.06	0.11	0.12	0.07	0.06	0.03	0.12	0.07	0.06	0.14	0.26	0.22	0.15	0.25	0.26	0.16	0.13	0.06	0.28	0.17	0.14	7.13	13.95	10.68	7.05	12.03	12.61	8.23	6	2.81	12.52	8.16	6.49	0.0933333	0.0683333	0.213333	0.156667	10.575	7.36833	-0.547259	0.390034	0.146491	TTBK1	BDTK
79869	79869	CPSF7	32.28	31.67	29.69	30.58	30.78	30.73	32.48	32.48	33.7	32.96	32.99	34.46	74.02	72.36	68.04	70.39	70.7	70.46	73.71	74.62	77.8	76.38	74.68	79.62	2114	2091	1957	1996	2018	2027	2147	2144	2224	2163	2141	2278	30.955	33.1783	70.995	76.135	2033.83	2182.83	0.0923474	0.0061404	0.00080512	CPSF7	CFIm59
10653	10653	SPINT2	569.67	571.54	567.53	554.1	547.11	548.88	489.63	484.84	471.33	468.57	495.13	485.93	1306.3	1305.8	1300.83	1275.47	1256.76	1258.63	1111.16	1113.89	1088.29	1085.94	1120.83	1122.71	17666	17868	17713	17138	16975	17136	15302	15137	14733	14569	15247	15225	559.805	482.572	1283.96	1107.14	17416	15035.5	-0.221545	2.16286e-32	2.10067e-34	SPINT2	DIAR3+++HAI-2+++HAI2+++Kop+++PB
377677	377677	CA13	0.23	0.24	0.31	0.28	0.18	0.23	0.33	0.13	0.24	0.33	0.32	0.21	0.53	0.55	0.71	0.65	0.41	0.52	0.75	0.29	0.56	0.77	0.72	0.48	16.77	17.68	22.62	20.3	13.12	16.6	24.27	9.36	17.64	24.11	22.96	15.19	0.245	0.26	0.561667	0.595	17.8483	18.9217	0.0850026	0.932224	0.745662	CA13	CAXIII
64857	64857	PLEKHG2	2.55	2.72	2.87	2.66	2.51	2.75	2.09	2.42	2.45	2.38	2.54	2.33	5.85	6.22	6.57	6.11	5.77	6.3	4.75	5.56	5.65	5.52	5.74	5.39	375.4	408.02	424.24	392.57	368.57	405.32	307.33	351.25	368.38	351.59	368.51	329.33	2.67667	2.36833	6.13667	5.435	395.687	346.065	-0.202993	0.00453482	0.000568648	PLEKHG2	ARHGEF42+++CLG+++CTB-60E11.4+++LDAMD
22900	22900	CARD8	5.35	5.43	5.53	5.79	5.9	6.21	4.74	5.55	5.47	5.19	5.22	5.41	12.28	12.41	12.67	13.34	13.56	14.25	10.76	12.75	12.63	12.02	11.81	12.5	365.65	376.94	362.52	361.26	368.47	395.97	397.79	388.37	372.12	359.99	385.57	376.11	5.70167	5.26333	13.085	12.0783	371.802	379.992	0.0225322	0.902301	0.68119	CARD8	CARDINAL+++DACAR+++DAKAR+++NDPP+++NDPP1+++TUCAN
2535	2535	FZD2	1.7	2.3	2.31	2.26	1.82	2.02	1.88	2.12	1.83	1.79	1.89	2.29	3.89	5.25	5.3	5.21	4.19	4.64	4.26	4.86	4.24	4.14	4.28	5.28	119.88	163.84	164.63	159.42	128.78	143.8	133.77	150.58	130.7	126.56	132.52	163.2	2.06833	1.96667	4.74667	4.51	146.725	139.555	-0.0802639	0.710954	0.413549	FZD2	Fz2+++OMOD2+++fz-2+++fzE2+++hFz2
390064	390064	OR51I2	0	0	0	0	0.02	0	0	0	0	0	0	0	0	0	0	0	0.04	0	0	0	0	0	0	0	0	0	0	0	1	0	0	0	0	0	0	0	0.00333333	0	0.00666667	0	0.166667	0	-0.490482	0.956607	0.874945	OR51I2	OR11-38
124512	124512	METTL23	15.5	16.8	17.79	15.86	17.2	17.85	15.2	16.01	17.63	16.32	17.13	15.59	35.54	38.38	40.77	36.5	39.51	40.93	34.5	36.79	40.71	37.82	38.78	36.02	307.53	347.88	358.69	321.42	354.11	364.18	316.48	323.61	330.36	336.17	336.69	315.94	16.8333	16.3133	38.605	37.4367	342.302	326.542	-0.0777871	0.463391	0.191662	METTL23	C17orf95+++MRT44
102723532	102723532	LOC102723532	0	0	0	0.05	0	0	0	0	0	0	0	0	0	0	0	0.12	0	0	0	0	0	0	0	0	0	0	0	1	0	0	0	0	0	0	0	0	0.00833333	0	0.02	0	0.166667	0	-0.490482	0.956607	0.874945	LOC102723532	NA
6181	6181	RPLP2	446.63	465.58	465.06	435.74	423.69	438.14	455.76	465.7	453.67	441.65	525.23	417.27	1024.15	1063.72	1065.95	1003.02	973.26	1004.69	1034.28	1069.93	1047.52	1023.56	1188.98	964.06	3493	3673	3663	3399	3315	3451	3595	3668	3578	3464	4080	3298	445.807	459.88	1022.47	1054.72	3499	3613.83	0.0375425	0.742349	0.449055	RPLP2	D11S2243E+++LP2+++P2+++RPP2
283152	283152	CCDC153	1.85	1.83	2.14	2.09	2.16	2.6	2.83	2.07	1.99	1.92	2.25	1.91	4.24	4.19	4.91	4.8	4.96	5.97	6.42	4.75	4.59	4.45	5.1	4.41	24	24	28	27	28	34	37	27	26	25	29	25	2.11167	2.16167	4.845	4.95333	27.5	28.1667	0.0252333	0.966075	0.899435	CCDC153	NA
11322	11322	TMC6	12.1	12.12	12.28	10.21	12.62	10.86	11.67	9.99	10.87	12.26	12.21	11.21	27.73	27.69	28.15	23.51	28.99	24.9	26.49	22.94	25.1	28.42	27.64	25.89	816.07	834.91	843.86	735.99	801.5	794.46	756.08	740.22	748.99	815.38	777.87	748.26	11.6983	11.3683	26.8283	26.08	804.465	764.467	-0.0827564	0.172796	0.0461908	TMC6	EV1+++EVER1+++EVIN1+++LAK-4P+++TNRC6C-AS1+++lnc
84060	84060	RBM48	6.29	6.08	5.89	6.48	6.23	6.2	6.54	5.68	7.17	6.95	6.65	6.39	14.42	13.88	13.51	14.91	14.32	14.21	14.85	13.05	16.56	16.11	15.06	14.76	383.25	375.11	364.47	409.59	382.53	383.75	406.48	364.4	424.21	431.48	416.72	399.02	6.195	6.56333	14.2083	15.065	383.117	407.052	0.07813	0.420836	0.164516	RBM48	C7orf64+++HSPC304
51534	51534	VTA1	10.16	9.68	9.72	10.17	10.39	10.07	10	9.58	10.53	9.58	9.18	10.02	23.29	22.11	22.28	23.42	23.86	23.08	22.68	22	24.32	22.21	20.79	23.16	1334.91	1282.43	1286.21	1333.37	1366.21	1332.01	1323.97	1267.56	1396.08	1262.66	1198.82	1330.59	10.0317	9.815	23.0067	22.5267	1322.52	1296.61	-0.0386213	0.573841	0.27497	VTA1	6orf55+++C6orf55+++DRG-1+++DRG1+++HSPC228+++LIP5+++My012+++SBP1
9650	9650	MTFR1	20.78	19.94	21.8	19.66	21.14	21.37	19.03	20.3	18.61	17.37	20.42	17.85	47.64	45.55	49.98	45.25	48.56	49	43.19	46.64	42.96	40.26	46.23	41.24	927	898	969	869	905	944	846	898	860	833	853	830	20.7817	18.93	47.6633	43.42	918.667	853.333	-0.115902	0.0144106	0.0021575	MTFR1	CHPPR+++FAM54A2
729747	729747	ZNF878	1.63	1.01	1.59	1.25	2	1.24	1.22	1.67	1.4	1.47	0.96	1.47	3.73	2.31	3.64	2.89	4.6	2.84	2.77	3.85	3.22	3.42	2.18	3.4	54.11	35.87	54.29	43.56	66.95	43.23	44.32	56.12	46.98	47.79	33.61	52.63	1.45333	1.365	3.335	3.14	49.6683	46.9083	-0.0959904	0.835812	0.568985	ZNF878	NA
2969	2969	GTF2I	134.21	135.41	137.51	134.84	135.93	137.87	128.35	130.4	130.02	131	127.59	120.14	307.74	309.37	315.19	310.37	312.24	316.15	291.26	299.59	300.21	303.61	288.82	277.57	11081.7	11282	11439.7	11106.2	11237	11488	10684	10866.7	10836.7	10864.6	10479.6	10037.1	135.962	127.917	311.843	293.51	11272.4	10628.1	-0.0944339	1.30444e-05	8.86132e-07	GTF2I	BAP135+++BTKAP1+++DIWS+++GTFII-I+++IB291+++SPIN+++TFII-I+++WBS+++WBSCR6
79364	79364	ZXDC	13.95	14.96	15.28	15.29	15.54	15.55	16.25	15.86	15.2	16.38	15.4	16.22	31.99	34.17	35.01	35.2	35.7	35.67	36.87	36.44	35.09	37.95	34.86	37.47	1013	1081	1107	1104	1147	1145	1209	1160	1128	1190	1115	1212	15.095	15.885	34.6233	36.4467	1099.5	1169	0.0788357	0.120574	0.0289175	ZXDC	ZXDL
2259	2259	FGF14	0	0	0	0	0	0	0	0	0	0	0	0	0	0	0	0.01	0	0	0	0	0	0	0	0	0	0	0	0.62	0	0	0	0	0	0	0	0	0	0	0.00166667	0	0.103333	0	NA	NA	NA	FGF14	FGF-14+++FHF-4+++FHF4+++SCA27
89891	89891	DYNC2I2	81.76	78.37	78.13	78.21	79.29	77.96	76.64	77.73	74.58	78.24	79.65	78.83	187.47	179.06	179.09	180.04	182.13	178.76	173.92	178.59	172.21	181.33	180.32	182.12	2687	2617	2584	2553	2617	2583	2533	2564	2461	2594	2605	2614	78.9533	77.6117	181.092	178.082	2606.83	2561.83	-0.034706	0.412655	0.159223	DYNC2I2	CFAP133+++DIC5+++FAP133+++SRTD11+++WDR34+++bA216B9.3
2863	2863	GPR39	3.55	3.06	4.82	3.33	4.25	3.68	3.99	3.87	3.43	3.73	3.98	3.89	8.14	7	11.05	7.67	9.77	8.44	9.05	8.9	7.92	8.64	9	8.99	169.83	147.93	232.36	158.99	203.57	177.31	192.42	186.67	165.59	178.91	189.05	188.18	3.78167	3.815	8.67833	8.75	181.665	183.47	0.00658753	0.988743	0.944274	GPR39	NA
2669	2669	GEM	0.4	0.49	0.53	0.39	0.86	0.39	0.94	0.81	1.03	0.81	1.02	1.17	0.91	1.12	1.21	0.9	1.98	0.9	2.14	1.86	2.38	1.88	2.32	2.71	16	20	21	15	34	16	37	33	42	33	40	48	0.51	0.963333	1.17	2.215	20.3333	38.8333	0.923632	0.000179851	1.53739e-05	GEM	KIR
64147	64147	KIF9	3.8	2.87	3.19	4.87	3.91	3.33	3.72	3.55	5.02	5.3	4.25	5.94	8.71	6.55	7.3	11.21	8.99	7.64	8.43	8.15	11.59	12.29	9.62	13.72	61	51	58	78	63	64	61	59	82	80	73	91	3.66167	4.63	8.4	10.6333	62.5	74.3333	0.24027	0.266179	0.0838155	KIF9	NA
23136	23136	EPB41L3	0.01	0.03	0	0	0.03	0.03	0.09	0.07	0.07	0.07	0.07	0.06	0.03	0.07	0	0	0.07	0.07	0.21	0.16	0.17	0.17	0.15	0.13	1	2	0	0	2	2	7	5	5	5	5	4	0.0166667	0.0716667	0.04	0.165	1.16667	5.16667	2.13738	0.0151625	0.00228848	EPB41L3	4.1B+++DAL-1+++DAL1
6698	6698	SPRR1A	0.18	0	0.09	0	0	0.18	0	0	0	0	0	0	0.4	0	0.2	0	0	0.4	0	0	0	0	0	0	2	0	1	0	0	2	0	0	0	0	0	0	0.075	0	0.166667	0	0.833333	0	-2.1867	0.476496	0.200727	SPRR1A	SPRK
10324	10324	KLHL41	0.07	0.07	0.11	0.11	0.13	0.04	0.11	0.09	0.17	0.02	0.11	0.04	0.15	0.15	0.25	0.25	0.3	0.1	0.25	0.2	0.4	0.05	0.25	0.1	3	3	5	5	6	2	5	4	8	1	5	2	0.0883333	0.09	0.2	0.208333	4	4.16667	0.048926	0.98092	0.927615	KLHL41	KBTBD10+++Krp1+++SARCOSIN
4885	4885	NPTX2	0	0	0	0	0.02	0	0	0	0	0	0	0	0	0	0	0	0.05	0	0	0	0	0	0	0	0	0	0	0	1	0	0	0	0	0	0	0	0.00333333	0	0.00833333	0	0.166667	0	-0.490482	0.956607	0.874945	NPTX2	NARP+++NP-II+++NP2
4018	4018	LPA	0	0.03	0	0.01	0.01	0.02	0.01	0.03	0.03	0	0.02	0.02	0	0.08	0	0.02	0.02	0.04	0.02	0.08	0.08	0	0.04	0.06	0	4.01	0	1	1	2	1	4	4.03	0	2.01	3.01	0.0116667	0.0183333	0.0266667	0.0466667	1.335	2.34167	0.798385	0.655524	0.350932	LPA	AK38+++APOA+++LP
55016	55016	MARCHF1	1.13	0.99	0.88	1.13	0.81	0.9	0.98	1.14	1.12	1.19	0.91	1.14	2.58	2.27	2.01	2.6	1.87	2.06	2.23	2.62	2.58	2.77	2.06	2.64	112	99	88	112	81	88	97	114	112	119	90	115	0.973333	1.08	2.23167	2.48333	96.6667	107.833	0.147678	0.457156	0.187721	MARCHF1	MARCH-I+++MARCH1+++RNF171
7410	7410	VAV2	12.5	11.79	11.31	11.87	11.67	12.16	12.42	11.54	12.39	13.24	12.54	12.33	28.66	26.94	25.91	27.33	26.82	27.89	28.17	26.51	28.61	30.69	28.39	28.48	1102	1042	1001	1047	1022	1078	1099	1021	1096	1164	1095	1093	11.8833	12.41	27.2583	28.475	1048.67	1094.67	0.0523356	0.411032	0.157962	VAV2	VAV-2
150274	150274	HSCB	18.39	19.97	20.75	20.08	17.64	20.24	22.29	18.45	18.57	18.01	21.17	18.41	42.17	45.62	47.55	46.23	40.53	46.42	50.58	42.38	42.88	41.74	47.93	42.54	323.57	345.16	355.11	341.23	298.05	346.87	362.26	338.4	336.46	320.92	330.79	319.26	19.5117	19.4833	44.7533	44.675	334.998	334.682	-0.0115731	0.956607	0.846875	HSCB	DNAJC20+++HSC20+++JAC1+++SIDBA5
440957	440957	SMIM4	16.75	18.16	17.97	18.81	14.51	16.74	20.49	18.52	20.04	15.82	24.74	17.68	38.4	41.5	41.19	43.29	33.33	38.38	46.5	42.55	46.27	36.66	55.99	40.84	185	187	186	195	155	186	213	191	210	169	253	193	17.1567	19.5483	39.3483	44.8017	182.333	204.833	0.158761	0.245821	0.0748214	SMIM4	C3orf78
10568	10568	SLC34A2	0.04	0.03	0.01	0.01	0.03	0.01	0.08	0.03	0.01	0.01	0.01	0.01	0.09	0.06	0.03	0.03	0.06	0.03	0.17	0.06	0.03	0.03	0.03	0.03	2.99	2	1	0.98	2	1	5.87	2	1.01	1.01	1	1.01	0.0216667	0.025	0.05	0.0583333	1.66167	1.98333	0.449235	0.852173	0.600297	SLC34A2	NAPI-3B+++NAPI-IIb+++NPTIIb+++PULAM
4817	4817	NIT1	16.8	19.32	17.34	18.33	20.14	18.82	18.91	17.65	18.53	19.59	18.85	18.96	38.53	44.13	39.74	42.18	46.26	43.16	42.91	40.54	42.79	45.39	42.67	43.81	523.57	622.26	538.57	566.38	634.91	591.08	599.29	554.05	584.98	614.37	594.59	591.94	18.4583	18.7483	42.3333	43.0183	579.462	589.87	0.0159443	0.936749	0.753193	NIT1	NA
6345	6345	SRL	0.18	0.23	0.25	0.18	0.18	0.13	0.19	0.09	0.15	0.25	0.15	0.26	0.42	0.53	0.56	0.41	0.41	0.3	0.43	0.22	0.36	0.58	0.34	0.6	15.21	19.64	19.65	14.09	14.23	10.91	15.12	7.46	12.86	20.48	11.86	21.03	0.191667	0.181667	0.438333	0.421667	15.6217	14.8017	-0.0911902	0.937269	0.75411	SRL	SAR
78991	78991	PCYOX1L	6.81	7.11	6.83	6.4	6.59	7.05	6.97	7.53	7.39	7.03	7.57	6.8	15.62	16.25	15.65	14.73	15.14	16.17	15.81	17.3	17.07	16.28	17.14	15.72	317	334	320	297	307	326	327	353	347	328	350	320	6.79833	7.215	15.5933	16.5533	316.833	337.5	0.0817302	0.423098	0.166194	PCYOX1L	NA
10753	10753	CAPN9	1.61	1.45	1.46	1.41	1.31	1.42	1.35	1.62	1.54	1.45	1.34	1.14	3.68	3.32	3.34	3.26	3	3.25	3.07	3.73	3.54	3.35	3.03	2.64	74.73	74.92	76.57	74.29	64.41	72.93	67.55	79.83	80.08	73.31	66.72	58.83	1.44333	1.40667	3.30833	3.22667	72.975	71.0533	-0.0465827	0.913162	0.709897	CAPN9	GC36+++nCL-4
5579	5579	PRKCB	0.01	0.01	0.01	0	0	0	0	0	0.01	0.02	0.02	0	0.02	0.02	0.02	0	0	0	0	0	0.02	0.05	0.05	0	1.06	1.05	1.01	0	0	0	0	0.04	1.18	2.01	2	0	0.005	0.00833333	0.01	0.02	0.52	0.871667	0.729799	0.849105	0.594997	PRKCB	PKC-beta+++PKCB+++PKCI(2)+++PKCbeta+++PRKCB1+++PRKCB2
26145	26145	IRF2BP1	19.02	17.59	17.85	17.04	17.23	16.35	18.77	17.85	19.41	18.77	19.15	19.47	43.61	40.19	40.92	39.23	39.57	37.5	42.6	41.01	44.81	43.51	43.35	44.99	895	835	846	800	811	775	891	846	921	886	895	926	17.5133	18.9033	40.17	43.3783	827	894.167	0.103037	0.0567306	0.0111952	IRF2BP1	NA
51225	51225	ABI3	0.03	0	0.03	0.03	0	0.03	0.03	0	0	0	0	0.03	0.08	0	0.08	0.08	0	0.08	0.08	0	0	0	0	0.08	1	0	1	1	0	1	1	0	0	0	0	1	0.02	0.01	0.0533333	0.0266667	0.666667	0.333333	-0.9049	0.810669	0.533142	ABI3	NESH+++SSH3BP3
64412	64412	GZF1	8.33	8.47	8.74	8.78	8.53	9.38	9.51	8.76	8.79	8.85	8.56	7.61	19.11	19.35	20.02	20.2	19.6	21.5	21.57	20.13	20.29	20.5	19.38	17.58	711.93	724.12	696.35	670.89	661.65	694.6	704.6	677.74	646.4	732.47	667.37	656.41	8.705	8.68	19.9633	19.9083	693.257	680.832	-0.0354454	0.709567	0.411849	GZF1	JLSM+++ZBTB23+++ZNF336
55740	55740	ENAH	13.46	11.95	12.95	13.16	12.47	12.84	12.44	11.63	12.42	13.3	12.43	12.33	30.87	27.3	29.68	30.3	28.65	29.45	28.22	26.72	28.67	30.82	28.14	28.5	2208.63	2010.55	2116.96	2182.44	2061.26	2150.67	2087.83	1964.03	2071.33	2177.2	2031.61	2032.46	12.805	12.425	29.375	28.5117	2121.75	2060.74	-0.0516225	0.276643	0.0885604	ENAH	ENA+++MENA+++NDPP1
10179	10179	RBM7	4.11	4.12	4.3	3.9	4.02	4.06	4.14	3.79	4.21	4.17	4.2	4.3	9.42	9.41	9.87	8.99	9.24	9.32	9.39	8.71	9.73	9.66	9.5	9.92	276.83	279.79	290.51	261.74	269.9	275.44	281.14	257.3	285.42	280.6	280.34	291.46	4.085	4.135	9.375	9.485	275.702	279.377	0.0113561	0.956607	0.857657	RBM7	NA
126	126	ADH1C	0.04	0.04	0	0	0	0.07	0	0.07	0.04	0.04	0.09	0.04	0.09	0.08	0	0	0	0.16	0	0.17	0.09	0.09	0.21	0.09	1	1	0	0	0	1.87	0	2	0.99	0.98	2.4	1	0.025	0.0466667	0.055	0.108333	0.645	1.22833	0.729106	0.849265	0.595364	ADH1C	ADH3
1653	1653	DDX1	99.11	101.54	102.07	101.22	103.58	102.35	100.16	98.8	100.58	97.48	96.86	96.44	227.27	231.99	233.95	232.99	237.93	234.7	227.3	226.99	232.24	225.93	219.26	222.81	4570	4723	4740	4655	4778	4753	4658	4588	4677	4508	4436	4494	101.645	98.3867	233.138	225.755	4703.17	4560.17	-0.0541311	0.032202	0.00563682	DDX1	DBP-RB+++UKVH5d
950	950	SCARB2	75.31	75.58	73.86	75.08	73.44	72.68	68.15	68.55	69.48	67.91	63.07	68.26	172.7	172.68	169.3	172.81	168.69	166.66	154.66	157.49	160.44	157.38	142.78	157.71	6620.29	6698.91	6540.32	6581	6449.42	6437.58	6041.6	6072.36	6158.6	5984.76	5507.34	6067.84	74.325	67.57	170.473	155.077	6554.59	5972.08	-0.144088	5.68633e-09	2.388e-10	SCARB2	AMRF+++CD36L2+++EPM4+++HLGP85+++LGP85+++LIMP-2+++LIMPII+++SR-BII
8322	8322	FZD4	6.4	6.76	7.59	6.37	6.47	7	5.72	5.93	5.52	5.65	5.41	5.21	14.67	15.45	17.4	14.67	14.86	16.05	12.99	13.61	12.74	13.1	12.24	12.04	888.71	947.64	1062.36	883.41	899.38	979.32	802.04	829.22	773.02	787.83	746	731.53	6.765	5.57333	15.5167	12.7867	943.47	778.273	-0.286769	4.38802e-09	1.81371e-10	FZD4	CD344+++EVR1+++FEVR+++FZD4S+++Fz-4+++Fz4+++FzE4+++GPCR+++hFz4
11187	11187	PKP3	37.07	37.71	35.82	35.08	36.54	37.07	36.53	37.95	38.77	39.64	38.4	39.62	85	86.17	82.11	80.75	83.94	85.01	82.89	87.18	89.51	91.88	86.92	91.55	1943	1994	1891	1834	1916	1957	1931	2003	2049	2084	1999	2099	36.5483	38.485	83.83	88.3217	1922.5	2027.5	0.0671686	0.0804921	0.0174168	PKP3	NA
79974	79974	CPED1	0.01	0	0.06	0	0.06	0.02	0.02	0.06	0.04	0.02	0.05	0.02	0.03	0	0.13	0	0.13	0.05	0.05	0.13	0.09	0.04	0.11	0.05	1	0	3	0	3	2	2	4	2	1	4	2	0.025	0.035	0.0566667	0.0783333	1.5	2.5	0.728827	0.654692	0.350045	CPED1	C7orf58
4744	4744	NEFH	0.03	0.02	0.01	0.01	0	0.05	0.06	0	0	0.05	0.03	0.06	0.06	0.04	0.03	0.03	0	0.11	0.14	0	0	0.11	0.06	0.13	2	1	1	1	0	3	4	0	0	3	2	4	0.02	0.0333333	0.045	0.0733333	1.33333	2.16667	0.692031	0.719802	0.423516	NEFH	CMT2CC+++NFH
5657	5657	PRTN3	0	0.08	0.28	0.11	0	0.08	0	0	0	0.06	0	0.06	0	0.18	0.64	0.26	0	0.18	0	0	0	0.13	0	0.13	0	1	5	2	0	1	0	0	0	1	0	1	0.0916667	0.02	0.21	0.0433333	1.5	0.333333	-2.07168	0.308896	0.104221	PRTN3	ACPA+++AGP7+++C-ANCA+++CANCA+++MBN+++MBT+++NP-4+++NP4+++P29+++PR-3+++PR3
5189	5189	PEX1	9.98	10.48	10.41	10.65	11.14	10.77	10.73	9.99	10.61	10.74	9.89	9.96	22.89	23.95	23.85	24.52	25.58	24.69	24.35	22.94	24.49	24.89	22.38	23.01	782	807	810	815	863	820	831	768	822	824	761	783	10.5717	10.32	24.2467	23.6767	816.167	798.167	-0.0418222	0.594971	0.294284	PEX1	HMLR1+++PBD1A+++PBD1B+++ZWS+++ZWS1
285525	285525	YIPF7	0.03	0.03	0.06	0.07	0.05	0.12	0.13	0.08	0.12	0.05	0.03	0.06	0.07	0.06	0.13	0.17	0.11	0.27	0.28	0.19	0.27	0.11	0.06	0.14	2.07	2.05	4.26	5.18	3.98	8.65	9.06	6.11	8.42	3.28	2	4.5	0.06	0.0783333	0.135	0.175	4.365	5.56167	0.405552	0.728699	0.433455	YIPF7	FinGER9
594	594	BCKDHB	11.2	12.41	10.67	11.44	12.28	11.8	11.28	11.54	11.49	11.33	10.95	11.69	25.69	28.35	24.45	26.33	28.21	27.06	25.6	26.51	26.54	26.27	24.78	27.01	432.72	424.63	411.46	416.11	410.3	414.77	375.92	419.65	425.83	401.15	385.74	384.55	11.6333	11.38	26.6817	26.1183	418.332	398.807	-0.0791874	0.373996	0.137331	BCKDHB	BCKDE1B+++BCKDH E1-beta+++E1B
5037	5037	PEBP1	293.73	294.83	289.26	297.06	286.88	286.04	285.58	277.39	291.31	287.93	295.03	283.8	673.54	673.59	663.02	683.79	659	655.91	648.09	637.3	672.63	667.31	667.87	655.7	7687	7783	7624	7754	7511	7539	7538	7311	7688	7557	7669	7506	291.3	286.84	668.142	658.15	7649.67	7544.83	-0.0294715	0.323849	0.111429	PEBP1	HCNP+++HCNPpp+++HEL-210+++HEL-S-34+++HEL-S-96+++PBP+++PEBP+++PEBP-1+++RKIP
96626	96626	LIMS3	0.68	0.43	0.06	0.65	0.9	0.55	0.15	0	1.15	0.33	1.09	0.22	1.56	0.99	0.15	1.49	2.08	1.25	0.34	0	2.65	0.78	2.47	0.5	26.36	16.89	2.49	24.95	33.69	21.32	5.8	0	44.88	13.01	41.96	8.5	0.545	0.49	1.25333	1.12333	20.95	19.025	-0.145976	0.956607	0.865109	LIMS3	LIMS3L+++LIMS4+++PINCH-3
56647	56647	BCCIP	60.81	59.76	59.38	67.68	63.83	62.91	63.39	60.24	59.59	59.52	56.86	58.5	139.43	136.53	136.11	155.8	146.63	144.25	143.86	138.4	137.58	137.95	128.72	135.16	1611.13	1607.2	1571.57	1774.88	1671.08	1656.38	1689.51	1618.86	1594.61	1562	1507.34	1577.05	62.395	59.6833	143.125	136.945	1648.71	1591.56	-0.0607398	0.245286	0.0745698	BCCIP	TOK-1+++TOK1
8650	8650	NUMB	26.57	26.39	26.68	25.95	25.66	24.82	25.43	25.38	28.67	27.6	27.82	25.88	60.92	60.29	61.14	59.73	58.94	56.9	57.7	58.3	66.21	63.97	62.97	59.8	1764	1762	1786	1715	1701	1665	1700	1701	1914	1834	1833	1737	26.0117	26.7967	59.6533	61.4917	1732.17	1786.5	0.0350471	0.588001	0.287624	NUMB	C14orf41+++S171+++c14_5527
55858	55858	TMEM165	34.24	36.09	36.16	36.02	35.37	37.18	35.05	35.93	34.88	35.47	36.19	33.19	78.5	82.46	82.88	82.91	81.24	85.25	79.54	82.56	80.53	82.2	81.92	76.69	1221.25	1298.08	1298.22	1282.75	1263.54	1335.36	1262.45	1290.22	1255.36	1267.05	1282.11	1197.24	35.8433	35.1183	82.2067	80.5733	1283.2	1259.07	-0.0367038	0.548326	0.253718	TMEM165	CDG2K+++FT27+++GDT1+++SLC64A1+++TMPT27+++TPARL
27156	27156	RSPH14	0.12	0.19	0.15	0.46	0.09	0.08	0.08	0.14	0.24	0.31	0.27	0.15	0.27	0.45	0.34	1.07	0.2	0.19	0.19	0.33	0.55	0.71	0.62	0.34	2.99	4	3	10.07	2	2	2	4	5	8	6	3	0.181667	0.198333	0.42	0.456667	4.01	4.66667	0.273572	0.861621	0.618079	RSPH14	RTDR1
56998	56998	CTNNBIP1	15.45	17.17	14.57	14.55	14.21	14.26	14.52	16.01	15.96	14.17	16.38	16.7	35.43	39.22	33.41	33.49	32.63	32.71	32.96	36.77	36.84	32.85	37.09	38.58	518	566	455	466	488	484	491	474	521	422	518	514	15.035	15.6233	34.4817	35.8483	496.167	490	-0.0275679	0.881086	0.645997	CTNNBIP1	ICAT
84275	84275	SLC25A33	5.67	5.56	5.81	5.57	5.98	6.35	6.21	5.54	5.39	5.44	5.85	6.22	13.01	12.7	13.31	12.83	13.73	14.57	14.09	12.73	12.44	12.62	13.25	14.37	410.01	405.24	422.69	401.71	432.15	462.26	452.51	403.38	392.5	394.56	420.14	454.3	5.82333	5.775	13.3583	13.25	422.343	419.565	-0.019192	0.925832	0.73182	SLC25A33	BMSC-MCP+++PNC1
80177	80177	MYCT1	0.61	0.69	0.57	0.56	0.57	0.49	0.33	0.53	0.53	0.47	0.67	0.46	1.39	1.57	1.3	1.29	1.3	1.13	0.74	1.22	1.22	1.1	1.51	1.05	24.51	28.26	23.17	22.83	23.02	20.18	13.37	21.58	21.49	19.45	26.86	18.99	0.581667	0.498333	1.33	1.14	23.6617	20.29	-0.255943	0.558698	0.262006	MYCT1	MTLC
7738	7738	ZNF184	2.38	2.52	3.03	3.14	2.93	3.1	2.83	2.85	2.94	3.66	2.33	3.23	5.47	5.75	6.95	7.23	6.73	7.11	6.42	6.56	6.78	8.48	5.27	7.46	144	149	184	186	173	185	170	173	174	222	139	192	2.85	2.97333	6.54	6.82833	170.167	178.333	0.0578606	0.826417	0.554289	ZNF184	kr-ZNF3
9836	9836	LCMT2	2.87	2.51	2.43	2.66	2.49	2.24	2.39	2.54	2.45	2.24	2.32	2.41	6.59	5.74	5.58	6.13	5.72	5.15	5.42	5.83	5.67	5.2	5.25	5.57	374.05	329.91	319.11	345.65	324.2	294.38	313.78	332.92	322.2	292.82	299.66	317.01	2.53333	2.39167	5.81833	5.49	331.217	313.065	-0.0921351	0.397801	0.150638	LCMT2	PPM2+++TYW4
80063	80063	ATF7IP2	2.42	1.87	2.17	2.11	1.74	2.26	2.07	2.38	2.26	2.69	2.02	1.99	5.54	4.28	4.97	4.86	4	5.19	4.69	5.46	5.21	6.22	4.58	4.61	153.39	121.52	141.5	132.96	110.2	139.33	134.15	147.95	142.4	168.3	129.68	130.23	2.095	2.235	4.80667	5.12833	133.15	142.118	0.0851267	0.685908	0.381997	ATF7IP2	MCAF2
169714	169714	QSOX2	8.38	8.77	8.07	7.93	7.61	8.4	8.95	9.01	9.02	9.68	9.1	9	19.22	20.04	18.49	18.26	17.49	19.26	20.31	20.7	20.83	22.44	20.6	20.8	706.76	745.99	685	667	642.09	713.26	760.95	764.87	767	818.79	762.08	767	8.19333	9.12667	18.7933	20.9467	693.35	773.448	0.148136	0.00355298	0.000429393	QSOX2	QSCN6L1+++SOXN
2788	2788	GNG7	0.52	0.63	0.56	0.55	0.46	0.51	0.68	0.55	0.54	0.69	0.55	0.52	1.19	1.43	1.29	1.27	1.06	1.17	1.54	1.27	1.25	1.59	1.25	1.21	41.16	50.11	44.58	43.14	36.29	40.47	53.93	43.74	43.1	54.03	43.04	41.39	0.538333	0.588333	1.235	1.35167	42.625	46.5383	0.115581	0.758238	0.466343	GNG7	HG3B
200576	200576	PIKFYVE	5.87	6.14	6.16	5.88	5.96	6.07	5.8	6.14	5.95	6.23	5.73	6.08	13.46	14.02	14.12	13.54	13.69	13.91	13.15	14.12	13.74	14.44	12.97	14.04	1023.47	1089.28	1101.92	1031.81	1045.06	1046.46	1036.37	1091.12	1088.18	1070.22	1007.24	1076.66	6.01333	5.98833	13.79	13.7433	1056.33	1061.63	-0.00206186	0.993001	0.952286	PIKFYVE	CFD+++FAB1+++HEL37+++PIP5K+++PIP5K3+++ZFYVE29
55252	55252	ASXL2	7.69	7.91	7.58	7.7	7.86	7.77	8.43	8.89	9.15	8.89	8.7	9.13	17.63	18.06	17.38	17.72	18.05	17.82	19.13	20.41	21.12	20.59	19.71	21.1	1864	1933	1851	1861	1905	1896	2060	2168	2236	2160	2095	2237	7.75167	8.865	17.7767	20.3433	1885	2159.33	0.186399	2.66115e-10	9.50148e-12	ASXL2	ASXH2+++SHAPNS
54658	54658	UGT1A1	0	0	0	0	0	0	0.05	0	0	0.05	0.06	0.1	0	0	0	0	0	0	0.11	0	0	0.11	0.14	0.22	0	0	0	0	0	0	2.15	0	0	2.09	2.74	4.21	0	0.0433333	0	0.0966667	0	1.865	3.17042	0.076669	0.0163949	UGT1A1	BILIQTL1+++GNT1+++HUG-BR1+++UDPGT+++UDPGT 1-1+++UGT1+++UGT1A
204219	204219	CERS3	0	0	0	0.01	0	0	0	0	0	0	0	0	0	0	0	0.03	0	0	0	0	0	0	0	0	0	0	0	1	0	0	0	0	0	0	0	0	0.00166667	0	0.005	0	0.166667	0	-0.490482	0.956607	0.874945	CERS3	ARCI9+++LASS3
29883	29883	CNOT7	33.43	32.02	31.7	33.26	31.68	32.42	32.57	31.84	32.28	32.52	31.98	32.08	76.66	73.17	72.67	76.55	72.78	74.34	73.92	73.14	74.54	75.36	72.4	74.12	1592.23	1570	1570.48	1620	1513	1581.31	1554	1514.45	1549.5	1570	1533	1555	32.4183	32.2117	74.3617	73.9133	1574.5	1545.99	-0.0359405	0.488308	0.208894	CNOT7	CAF-1+++CAF1+++Caf1a+++hCAF-1
3984	3984	LIMK1	7.64	7.36	7.53	7.2	7.58	7.08	8.98	8.94	8.6	9.77	10.23	10.06	17.51	16.82	17.26	16.58	17.41	16.24	20.38	20.54	19.86	22.65	23.15	23.24	476	460	465	443	464	437	567	553	543	602	636	634	7.39833	9.43	16.97	21.6367	457.5	589.167	0.355406	2.48052e-10	8.84286e-12	LIMK1	LIMK+++LIMK-1
441864	441864	TARM1	0.36	0.3	0.38	0.35	0.07	0.15	0.56	0.26	0.25	0.32	0.39	0.22	0.83	0.67	0.87	0.8	0.15	0.35	1.28	0.59	0.57	0.74	0.89	0.52	8.17	6.69	8.56	7.82	1.51	3.45	12.73	5.74	5.62	7.12	8.72	5.08	0.268333	0.333333	0.611667	0.765	6.03333	7.50167	0.338777	0.741265	0.448122	TARM1	OLT-2
256394	256394	SERPINA11	0	0.1	0.07	0.05	0.04	0.07	0.04	0.05	0.05	0	0	0	0	0.24	0.17	0.12	0.08	0.17	0.08	0.12	0.12	0	0	0	0	2	2	1	1	2	1	1	1	0	0	0	0.055	0.0233333	0.13	0.0533333	1.33333	0.5	-1.42262	0.519929	0.231459	SERPINA11	NA
7884	7884	SLBP	28.05	28.27	25.05	27.15	28.1	27.45	27.35	28.39	27.96	26.79	26.28	29.11	64.31	64.59	57.41	62.5	64.55	62.95	62.07	65.22	64.56	62.09	59.49	67.26	932	941	838	898	928	921	912	944	933	891	864	980	27.345	27.6467	62.7183	63.4483	909.667	920.667	0.00758157	0.956607	0.849115	SLBP	HBP
4071	4071	TM4SF1	0.97	1.24	1.07	0.75	0.96	1.07	0.56	0.77	0.4	0.76	0.35	0.56	2.23	2.84	2.44	1.72	2.21	2.46	1.27	1.78	0.92	1.77	0.78	1.3	25	31	22	19	22	26	14	17	10	18	9	13	1.01	0.566667	2.31667	1.30333	24.1667	13.5	-0.849634	0.00594049	0.000774975	TM4SF1	H-L6+++L6+++M3S1+++TAAL6
5266	5266	PI3	0.42	0.63	0.63	0.95	0.63	0.42	0.83	0.84	0.42	0.42	0.42	0.42	0.96	1.43	1.44	2.18	1.45	0.96	1.89	1.92	0.96	0.97	0.96	0.96	4	6	6	9	6	4	8	8	4	4	4	4	0.613333	0.558333	1.40333	1.27667	5.83333	5.33333	-0.139542	0.937864	0.755063	PI3	ESI+++SKALP+++WAP3+++WFDC14+++cementoin
84188	84188	FAR1	22.53	22.94	22.32	24.03	23.44	22.68	20.73	20.64	22.13	21.16	19.31	20.04	51.66	52.4	51.16	55.31	53.85	52.01	47.05	47.43	51.1	49.05	43.72	46.3	2226	2286	2221	2368	2317	2257	2066	2054	2205	2097	1895	2001	22.99	20.6683	52.7317	47.4417	2279.17	2053	-0.160576	4.28854e-06	2.68268e-07	FAR1	CSPSD+++MLSTD2+++PFCRD+++SDR10E1
29070	29070	CCDC113	5.55	4.82	5.15	5.71	5.51	5.34	6.13	6	5.79	6.31	5.67	5.72	12.73	11	11.81	13.14	12.65	12.26	13.91	13.77	13.37	14.62	12.83	13.22	401.88	371.77	379.22	409.06	408.66	410.11	412.77	421.42	427.42	459.32	369.78	420.1	5.34667	5.93667	12.265	13.62	396.783	418.468	0.0669823	0.524594	0.235083	CCDC113	HSPC065
1345	1345	COX6C	251.43	241.25	237.39	243.54	238.3	245.64	254.42	249.31	238.57	237	267.21	230.12	576.54	551.17	544.12	560.59	547.41	563.28	577.38	572.79	550.85	549.28	604.88	531.66	3212	3126	3049	3085	3051	3172	3249	3215	3067	3015	3331	2968	242.925	246.105	557.185	564.473	3115.83	3140.83	0.00206436	0.988555	0.943802	COX6C	NA
7093	7093	TLL2	0.24	0.16	0.15	0.15	0.19	0.21	0.17	0.18	0.23	0.2	0.16	0.14	0.54	0.37	0.35	0.35	0.43	0.49	0.39	0.42	0.53	0.47	0.36	0.32	30.12	20.83	19.5	19.03	23.73	27.22	22.14	23.57	29.61	26.11	20.11	18.03	0.183333	0.18	0.421667	0.415	23.405	23.2617	-0.0097779	0.998246	0.96496	TLL2	NA
6996	6996	TDG	29.19	28.3	28.2	31.11	28.56	26.94	28.29	31.08	30.26	28.57	30.77	28.8	66.94	64.65	64.63	71.61	65.6	61.79	64.21	71.4	69.88	66.22	69.66	66.55	1705	1672	1656	1815	1672	1582	1669	1831	1792	1679	1785	1700	28.7167	29.6283	65.87	67.9867	1683.67	1742.67	0.0399451	0.551554	0.256543	TDG	hTDG
84873	84873	ADGRG7	0	0.02	0	0	0	0	0	0	0	0	0	0	0	0.05	0	0	0	0	0	0	0	0	0	0	0	1	0	0	0	0	0	0	0	0	0	0	0.00333333	0	0.00833333	0	0.166667	0	-0.490482	0.956607	0.874945	ADGRG7	GPR128
2558	2558	GABRA5	0.18	0.16	0.12	0.17	0.14	0.19	0.19	0.12	0.11	0.13	0.1	0.11	0.42	0.36	0.28	0.39	0.32	0.44	0.43	0.28	0.26	0.29	0.23	0.25	22.37	19.54	14.92	21	17.1	23.75	23.36	15.07	13.97	15.51	12.35	13.68	0.16	0.126667	0.368333	0.29	19.78	15.6567	-0.360084	0.417758	0.162944	GABRA5	DEE79+++EIEE79
7461	7461	CLIP2	1.47	1.41	1.57	1.24	1.56	1.7	1.89	2	1.96	2.02	2.24	2.15	3.38	3.21	3.6	2.85	3.59	3.9	4.29	4.58	4.53	4.67	5.06	4.97	153	147	164	128	162	178	198	209	205	210	230	226	1.49167	2.04333	3.42167	4.68333	155.333	213	0.446243	1.22127e-06	6.91473e-08	CLIP2	CLIP+++CLIP-115+++CYLN2+++WBSCR3+++WBSCR4+++WSCR3+++WSCR4
128153	128153	SPATA17	6.1	7.02	6.44	5.8	6.02	5.26	6.89	5.7	5.45	6.39	5.83	5.15	13.99	16.04	14.76	13.34	13.83	12.07	15.64	13.09	12.58	14.8	13.19	11.9	170.81	187.11	169.15	161.19	170.38	147.79	189.7	165.07	151.97	167.13	163.77	153.69	6.10667	5.90167	14.005	13.5333	167.738	165.222	-0.032798	0.908888	0.700517	SPATA17	CFAP305+++FAP305+++IQCH+++MOT17+++MSRG-11+++MSRG11
90459	90459	ERI1	10.14	9.08	8.62	8.9	9.3	10.07	9.58	9.75	9.42	9.42	9.4	9.5	23.25	20.74	19.77	20.49	21.36	23.08	21.74	22.4	21.76	21.82	21.28	21.94	589.21	533.22	519.58	551.95	559.01	588.96	579.46	577.39	564.97	600.41	564.79	559.91	9.35167	9.51167	21.4483	21.8233	556.988	574.488	0.0346008	0.753672	0.460829	ERI1	3'HEXO+++HEXO+++THEX1
23471	23471	TRAM1	43.72	43.69	46.17	45.71	46.2	43.61	43.31	45.03	42.95	42.94	40.49	43.04	100.26	99.82	105.83	105.21	106.12	99.99	98.28	103.45	99.18	99.52	91.65	99.45	2476	2513	2628	2572	2596	2500	2492	2558	2454	2443	2269	2477	44.85	42.96	102.872	98.5883	2547.5	2448.83	-0.0666967	0.0684217	0.0141216	TRAM1	PNAS8+++TRAM+++TRAMP
129285	129285	PPP1R21	7.82	8.46	7.59	7.81	7.8	7.6	8.33	7.8	7.97	7.58	6.93	7.51	17.93	19.32	17.39	17.97	17.92	17.43	18.91	17.92	18.4	17.58	15.68	17.35	463	505	452	461	461	454	498	464	476	450	407	449	7.84667	7.68667	17.9933	17.64	466	457.333	-0.0367965	0.775172	0.48822	PPP1R21	CCDC128+++KLRAQ1+++NEDHFBA
3516	3516	RBPJ	10.81	10.62	10.29	10.46	11	10.01	10.56	10.73	11.01	11.15	10.98	11.42	24.78	24.26	23.59	24.07	25.27	22.96	23.96	24.65	25.41	25.85	24.85	26.39	939	972.32	946.01	1011.74	996	939	920	938	1036	957	952	1039	10.5317	10.975	24.155	25.185	967.345	973.667	-5.33955e-05	0.99942	0.998923	RBPJ	AOS3+++CBF-1+++CBF1+++IGKJRB+++IGKJRB1+++KBF2+++RBP-J+++RBP-J kappa+++RBP-JK+++RBPJK+++RBPSUH+++SUH+++csl
55723	55723	ASF1B	67.11	70.93	63.98	68.51	67.49	64.46	62.54	69.19	66.26	63.38	64.51	69.01	153.88	162.05	146.64	157.69	155.04	147.8	141.93	158.96	152.98	146.89	146.04	159.45	2084	2222	2001	2122	2097	2016	1959	2164	2075	1974	1990	2166	67.08	65.815	153.85	151.042	2090.33	2054.67	-0.0345874	0.593837	0.293459	ASF1B	CIA-II
160140	160140	C11orf65	0.89	1	0.9	0.76	1.03	0.69	1.22	1.36	1.15	1.27	1.33	1.62	2.04	2.28	2.06	1.75	2.36	1.59	2.77	3.13	2.65	2.95	3.01	3.74	16	23	17	14	20.15	16	28.05	25	24.24	23.17	27.13	32.34	0.878333	1.325	2.01333	3.04167	17.6917	26.655	0.575468	0.055041	0.0107919	C11orf65	MFI
8997	8997	KALRN	0.23	0.12	0.13	0.13	0.05	0.19	0.13	0.13	0.16	0.07	0.17	0.1	0.52	0.28	0.3	0.29	0.12	0.43	0.3	0.29	0.37	0.16	0.37	0.23	21.82	13.75	11.01	12.27	9	18.8	17.38	15.49	16.84	11.52	19.35	16.36	0.141667	0.126667	0.323333	0.286667	14.4417	16.1567	0.153003	0.844652	0.585203	KALRN	ARHGEF24+++CHD5+++CHDS5+++DUET+++DUO+++HAPIP+++TRAD
55763	55763	EXOC1	7.81	8	8.03	8.01	8.59	8.82	8.33	8.38	8.63	8.22	8.33	8.12	17.91	18.29	18.41	18.43	19.73	20.22	18.91	19.24	19.93	19.05	18.87	18.77	507.05	539.13	527.97	527.54	566.56	575.47	548.31	540.04	559.09	533.46	544.26	542.2	8.21	8.335	18.8317	19.1283	540.62	544.56	0.00155708	0.998246	0.973397	EXOC1	BM-102+++SEC3+++SEC3L1+++SEC3P
11216	11216	AKAP10	7.29	8.18	7.75	7.19	7.81	7.82	7.84	8.52	7.89	7.92	7.58	8.41	16.71	18.68	17.76	16.55	17.94	17.94	17.79	19.57	18.22	18.36	17.15	19.43	554	627	593	545	594	599	601	652	605	601	572	646	7.67333	8.02667	17.5967	18.42	585.333	612.833	0.0566926	0.51332	0.226704	AKAP10	AKAP-10+++D-AKAP-2+++D-AKAP2+++PRKA10
353116	353116	RILPL1	8.37	8.92	9.3	9.17	8.41	9.4	9.93	8.84	8.93	9.39	10.6	9.36	19.19	20.38	21.31	21.11	19.31	21.55	22.54	20.32	20.62	21.77	23.99	21.64	387.5	385.97	386.64	396.18	367.06	450.13	407.74	385.35	404.42	416.97	443.41	402.59	8.92833	9.50833	20.475	21.8133	395.58	410.08	0.0420956	0.753601	0.460724	RILPL1	GOSPEL+++RLP1
65109	65109	UPF3B	22.4	22.66	23.48	24.26	22.6	23.06	23.12	22.07	22.04	24.61	24.6	22.57	51.35	51.78	53.82	55.85	51.91	52.88	52.48	50.71	50.88	57.04	55.69	52.14	952.13	973.73	1008.19	1025.73	957.1	982.32	988.81	940.45	943.22	1046.07	1023.68	969.36	23.0767	23.1683	52.9317	53.1567	983.2	985.265	-0.00655419	0.956607	0.861931	UPF3B	HUPF3B+++MRX62+++MRX82+++MRXS14+++RENT3B+++UPF3BP1+++UPF3BP2+++UPF3BP3+++UPF3X+++Upf3p-X
139728	139728	PNCK	0.03	0	0.13	0	0.04	0.06	0.04	0.03	0.07	0.07	0.07	0.12	0.06	0	0.29	0	0.09	0.14	0.08	0.07	0.16	0.17	0.17	0.27	1	0	4	0	1	2	1	1	2	2	2	4	0.0433333	0.0666667	0.0966667	0.153333	1.33333	2	0.577728	0.784774	0.498616	PNCK	BSTK3+++CaMK1b
392399	392399	LCN9	0	0	0.07	0	0.03	0	0	0	0	0	0.03	0.07	0	0	0.15	0	0.08	0	0	0	0	0	0.08	0.16	0	0	1.99	0	1	0	0	0	0	0	1	2	0.0166667	0.0166667	0.0383333	0.04	0.498333	0.5	0.471191	0.946946	0.780092	LCN9	HEL129
83940	83940	TATDN1	89.33	89.69	93.34	98.38	93.96	95.31	91.6	95.15	100.97	89.61	93.61	92.35	204.83	204.92	213.95	226.46	215.84	218.56	207.87	218.61	233.13	207.67	211.91	213.37	1411.39	1413.06	1444.09	1511.77	1474.92	1525.68	1464.16	1532.03	1575.78	1407.11	1456.67	1449.67	93.335	93.8817	214.093	215.427	1463.48	1480.9	0.00754549	0.956607	0.82019	TATDN1	CDA11
3578	3578	IL9	0	0	0	0	0	0	0	0	0	0	0	0	0	0	0	0	0	0	0	0	0	0	0	0	0	0	0	0	0	0	0	0	0	0	0	0	0	0	0	0	0	0	NA	NA	NA	IL9	HP40+++IL-9+++P40
30832	30832	ZNF354C	3.91	3.67	3.84	3.67	4.08	3.73	4.25	4.61	4.05	4.51	3.9	4.35	8.97	8.4	8.81	8.45	9.38	8.56	9.65	10.6	9.36	10.44	8.83	10.05	409.74	410.2	408.25	385.23	430.22	399.99	454.62	500.81	423.01	487.72	428.59	464.82	3.81667	4.27833	8.76167	9.82167	407.272	459.928	0.165417	0.015543	0.00235978	ZNF354C	KID3
374403	374403	TBC1D10C	0.5	0.6	0.74	0.69	0.59	0.44	0.26	0.77	0.33	0.38	0.58	0.41	1.15	1.36	1.7	1.6	1.37	1	0.6	1.77	0.77	0.88	1.32	0.95	15	18	23	19	19	16	8	24	10	11	19	12	0.593333	0.455	1.36333	1.04833	18.3333	14	-0.398136	0.407067	0.155698	TBC1D10C	CARABIN+++EPI64C
56915	56915	EXOSC5	14.08	12.19	13.98	15.01	13.13	16.91	20.41	18.45	16.55	18.09	17.82	16.85	32.28	27.85	32.04	34.55	30.15	38.77	46.33	42.4	38.22	41.92	40.33	38.93	253	221	253	269	236	306	370	334	300	326	318	306	14.2167	18.0283	32.6067	41.355	256.333	325.667	0.335924	5.8486e-05	4.51531e-06	EXOSC5	CABAC+++RRP41B+++RRP46+++Rrp46p+++hRrp46p+++p12B
56146	56146	PCDHA2	2.48	2.41	2.52	2.34	2.35	2.61	2.59	2.8	2.12	2.45	2.85	2.59	5.69	5.5	5.78	5.39	5.39	5.99	5.87	6.43	4.9	5.68	6.45	5.99	121.62	118.5	130.26	114.02	114.49	128.41	135.61	138.2	104.36	119.88	138.72	127.9	2.45167	2.56667	5.62333	5.88667	121.217	127.445	0.060598	0.810669	0.533208	PCDHA2	PCDH-ALPHA2
10952	10952	SEC61B	188.57	180.33	174.41	181.56	181.11	187.14	167.85	159.45	172.55	164.62	175.3	166.3	432.41	412	399.76	417.92	416.03	429.12	380.92	366.32	398.42	381.51	396.82	384.22	1839	1774	1713	1766	1767	1838	1651	1566	1697	1610	1698	1639	182.187	167.678	417.873	384.702	1782.83	1643.5	-0.126949	0.00029474	2.64796e-05	SEC61B	NA
85012	85012	TCEAL3	13.48	14.28	12.93	14.47	12.71	14.64	12.19	13.98	14.09	12.59	15.51	12.39	30.9	32.62	29.63	33.3	29.21	33.56	27.67	32.13	32.54	29.17	35.12	28.63	257.4	274.61	248.69	275.84	242.9	281.89	234.78	268.86	271.44	241.97	294.74	239.16	13.7517	13.4583	31.5367	30.8767	263.555	258.492	-0.0370503	0.85435	0.603856	TCEAL3	WEX8
283383	283383	ADGRD1	1.17	1.56	1.15	0.98	1.3	1.17	1.19	1.06	1.38	1.21	1.09	1.45	2.68	3.56	2.64	2.27	2.99	2.68	2.7	2.45	3.2	2.8	2.47	3.34	90	116	89	74	97	88	94	80	105	90	84	111	1.22167	1.23	2.80333	2.82667	92.3333	94	0.0162443	0.962638	0.891544	ADGRD1	GPR133+++PGR25
11009	11009	IL24	0	0.03	0	0	0	0	0	0	0	0	0	0	0	0.08	0	0	0	0	0	0	0	0	0	0	0	1	0	0	0	0	0	0	0	0	0	0	0.005	0	0.0133333	0	0.166667	0	-0.490482	0.956607	0.874945	IL24	C49A+++FISP+++IL10B+++MDA7+++MOB5+++ST16
10010	10010	TANK	20.46	21.1	19.53	22.68	20.05	19.53	20.08	19.15	19.38	20.25	20.1	18.49	46.92	48.2	44.78	52.21	46.07	44.77	45.56	44	44.75	46.93	45.51	42.72	733	772	718	792	764	712	768	729	703	734	728	688	20.5583	19.575	47.1583	44.9117	748.5	725	-0.0557128	0.466557	0.194053	TANK	I-TRAF+++ITRAF+++TRAF2
7148	7148	TNXB	0.15	0.14	0.2	0.17	0.14	0.22	0.19	0.17	0.11	0.24	0.22	0.16	0.34	0.32	0.45	0.39	0.33	0.5	0.44	0.39	0.26	0.55	0.5	0.37	21	17.57	19.48	20	19	32	24	19	19	37	20.35	30.18	0.17	0.181667	0.388333	0.418333	21.5083	24.9217	0.209769	0.679962	0.375347	TNXB	EDS3+++EDSCLL+++EDSCLL1+++HXBL+++TENX+++TN-X+++TNX+++TNXB1+++TNXB2+++TNXBS+++VUR8+++XB+++XBS
221091	221091	LRRN4CL	0.23	0.43	0.52	0.55	0.59	0.51	0.42	0.35	0.54	0.28	0.66	0.27	0.53	0.98	1.2	1.26	1.35	1.18	0.96	0.81	1.25	0.66	1.5	0.62	9.44	17.66	21.57	22.32	24.02	21.18	17.49	14.5	22.42	11.69	27.02	11.15	0.471667	0.42	1.08333	0.966667	19.365	17.3783	-0.169075	0.818617	0.542598	LRRN4CL	NA
5525	5525	PPP2R5A	25.3	25.32	26.82	26.15	25.04	26.15	23.58	22.77	22.54	23.26	22.48	22.51	58	57.86	61.48	60.2	57.51	59.95	53.51	52.32	52.04	53.91	50.9	52	1496	1491	1573	1492	1477	1544	1408	1360	1333	1384	1296	1319	25.7967	22.8567	59.1667	52.4467	1512.17	1350	-0.173192	2.29935e-07	1.16103e-08	PPP2R5A	B56A+++B56alpha+++PR61A
8398	8398	PLA2G6	6.17	5.6	5.9	5.87	5.59	5.63	6.48	6.82	5.81	6.44	5.94	6.4	14.15	12.79	13.53	13.52	12.85	12.92	14.71	15.66	13.4	14.93	13.45	14.79	363	329	351	345	336	342	382	402	351	376	354	389	5.79333	6.315	13.2933	14.49	344.333	375.667	0.11598	0.161066	0.0419373	PLA2G6	CaI-PLA2+++GVI+++INAD1+++IPLA2-VIA+++NBIA2+++NBIA2A+++NBIA2B+++PARK14+++PLA2+++PNPLA9+++iPLA2+++iPLA2beta
10844	10844	TUBGCP2	23.69	23.47	23.16	22.39	23.07	22.41	23.2	22.88	22.46	22.93	23.7	24.35	54.32	53.62	53.09	51.54	52.99	51.4	52.66	52.57	51.86	53.14	53.66	56.26	1744.72	1741.43	1715.26	1642.18	1699.65	1661.04	1723.72	1696	1670.29	1696.13	1732.6	1809.47	23.0317	23.2533	52.8267	53.3583	1700.71	1721.37	0.00786172	0.950307	0.786611	TUBGCP2	ALP4+++GCP-2+++GCP2+++Grip103+++PAMDDFS+++SPBC97+++SPC97+++Spc97p+++h103p+++hGCP2+++hSpc97
3431	3431	SP110	13.24	14.7	12.63	12.12	13.32	13.49	6.52	5.83	6.28	7.06	5.82	5.5	30.35	33.58	28.95	27.89	30.59	30.93	14.79	13.4	14.49	16.37	13.17	12.71	578.86	632.9	549.45	536.25	581.67	576.91	297.96	275.23	279.09	323.4	286.87	253.57	13.25	6.16833	30.3817	14.155	576.007	286.02	-1.02042	3.0794e-64	1.17255e-66	SP110	IFI41+++IFI75+++IPR1+++VODI
23012	23012	STK38L	7.15	7.08	7.52	7.73	7.91	7.25	7.29	7.48	7.8	7.11	7.11	7.16	16.4	16.16	17.25	17.79	18.18	16.62	16.54	17.19	18.02	16.47	16.1	16.54	618	614	652	663	683	630	632	653	676	617	610	620	7.44	7.325	17.0667	16.81	643.333	634.667	-0.0292628	0.796279	0.513114	STK38L	NDR2
388523	388523	ZNF728	0.02	0.06	0.07	0.03	0.06	0.02	0.07	0.07	0.03	0.07	0.11	0.02	0.05	0.15	0.16	0.08	0.15	0.05	0.15	0.17	0.07	0.17	0.24	0.05	1.09	3.1	3.47	1.58	3.11	1.13	3.21	3.49	1.44	3.59	5.14	1.15	0.0433333	0.0616667	0.106667	0.141667	2.24667	3.00333	0.406883	0.830093	0.561015	ZNF728	NA
51360	51360	MBTPS2	11.82	12.28	12.16	11.94	12.1	12.4	12.55	12.19	12.77	11.72	12.19	12.25	27.1	28.05	27.88	27.5	27.8	28.44	28.48	28	29.48	27.17	27.59	28.31	984	1031	1020	992	1008	1040	1054	1022	1072	979	1008	1031	12.1167	12.2783	27.795	28.1717	1012.5	1027.67	0.011919	0.925817	0.731621	MBTPS2	BRESEK+++IFAP+++KFSD+++KFSDX+++OI19+++OLMSX+++S2P
80823	80823	BHLHB9	0.27	0.57	0.84	0.32	0.74	1.41	0.72	1.21	0.7	0.92	0.79	0.85	0.61	1.3	1.91	0.74	1.7	3.24	1.63	2.78	1.61	2.13	1.79	1.97	25.46	49.8	66	30.58	59.02	128.46	59.34	103.02	57.77	76.16	71.63	73.03	0.691667	0.865	1.58333	1.985	59.8867	73.4917	0.292059	0.715846	0.418779	BHLHB9	GASP3+++p60TRP
5500	5500	PPP1CB	50.49	49.69	50.55	53.88	53.19	51.45	52.99	53.85	52.96	52	50.38	50.84	115.78	113.53	115.86	124.02	122.2	117.98	120.25	123.72	122.29	120.52	114.04	117.47	4656	4622	4694	4955	4907	4778	4928	5001	4925	4809	4614	4738	51.5417	52.17	118.228	119.715	4768.67	4835.83	0.0103932	0.895782	0.669336	PPP1CB	HEL-S-80p+++MP+++NSLH2+++PP-1B+++PP1B+++PP1beta+++PP1c+++PPP1CD+++PPP1beta
91752	91752	ZNF804A	0.01	0	0.02	0	0.09	0.01	0.01	0.01	0	0.01	0.01	0.01	0.03	0	0.05	0	0.22	0.03	0.03	0.03	0	0.03	0.03	0.03	1	0	2	0	8	1	1	1	0	1	1	1	0.0216667	0.00833333	0.055	0.025	2	0.833333	-1.275	0.50359	0.220052	ZNF804A	C2orf10
23461	23461	ABCA5	9.54	9.5	9.77	10.15	9.72	8.99	9.7	10.11	10.51	10.76	10.4	9.5	21.87	21.7	22.4	23.37	22.32	20.61	22.02	23.23	24.26	24.94	23.54	21.95	1630.37	1617.81	1679.73	1714.07	1654.04	1535.06	1670.22	1716.91	1806.08	1832.77	1751.03	1625.39	9.61167	10.1633	22.045	23.3233	1638.51	1733.73	0.0718077	0.15167	0.038878	ABCA5	ABC13+++EST90625+++HTC3
7852	7852	CXCR4	2.3	2.3	1.46	2.17	2.26	2.2	1.39	1.06	0.84	1.02	0.82	1.42	5.28	5.25	3.34	4.99	5.2	5.04	3.16	2.43	1.94	2.37	1.86	3.28	72	71	45	67	70	69	43	33	26	32	25	44	2.115	1.09167	4.85	2.50667	65.6667	33.8333	-0.967008	2.19797e-07	1.10499e-08	CXCR4	CD184+++D2S201E+++FB22+++HM89+++HSY3RR+++LAP-3+++LAP3+++LCR1+++LESTR+++NPY3R+++NPYR+++NPYRL+++NPYY3R+++WHIM+++WHIMS+++WHIMS1
4878	4878	NPPA	1.64	1.43	1.04	1.25	0.98	1.11	1.36	0.98	1.43	1.31	1.06	0.84	3.76	3.26	2.39	2.87	2.26	2.54	3.1	2.24	3.3	3.03	2.39	1.95	25	22	16	19	15	17	21	15	22	20	16	13	1.24167	1.16333	2.84667	2.66833	19	17.8333	-0.101238	0.903764	0.683394	NPPA	ANF+++ANP+++ATFB6+++ATRST2+++CDD+++CDD-ANF+++CDP+++PND
64922	64922	LRRC19	0.13	0.17	0.06	0.14	0.1	0.11	0.15	0.07	0.14	0.12	0.1	0.2	0.29	0.39	0.15	0.32	0.24	0.25	0.33	0.15	0.32	0.27	0.22	0.46	8.56	11.49	4.28	9.28	6.93	7.39	9.97	4.55	9.36	7.8	6.59	13.46	0.118333	0.13	0.273333	0.291667	7.98833	8.62167	0.0829343	0.956607	0.830993	LRRC19	NA
10785	10785	WDR4	17.61	14.53	15.62	15.82	14.9	15.23	15.77	16.89	16.68	15.07	16.1	16.49	40.39	33.2	35.81	36.43	34.22	34.91	35.79	38.8	38.51	34.93	36.44	38.11	604	490	536	538	514	522	527	575	554	516	534	564	15.6183	16.1667	35.8267	37.0967	534	545	0.0196758	0.910137	0.703552	WDR4	GAMOS6+++MIGSB+++TRM82+++TRMT82+++Wuho+++hWH
8776	8776	MTMR1	15.64	15.46	14.65	16.34	15.15	16.48	14.89	15.96	15.15	17.32	15.7	16.91	35.85	35.33	33.57	37.62	34.81	37.78	33.8	36.66	34.99	40.14	35.55	39.07	1175.97	1152.12	1094.05	1187.79	1105.55	1190.63	1119.9	1162.09	1120.46	1199.69	1160.05	1172.03	15.62	15.9883	35.8267	36.7017	1151.02	1155.7	-0.00355072	0.976082	0.918321	MTMR1	NA
139760	139760	GPR119	0.1	0.09	0.1	0.14	0.17	0.2	0.09	0.13	0.13	0.12	0.2	0.17	0.23	0.2	0.24	0.33	0.38	0.45	0.2	0.3	0.3	0.27	0.44	0.39	8.12	7.3	8.46	11.47	13.6	16.21	7.08	10.59	10.83	9.53	15.83	13.79	0.133333	0.14	0.305	0.316667	10.86	11.275	0.0135928	0.998246	0.967298	GPR119	GPCR2
5790	5790	PTPRCAP	0.07	0	0.07	0	0.14	0.07	0	0	0	0	0	0	0.15	0	0.15	0	0.31	0.15	0	0	0	0	0	0	1.07	0	1.07	0	2.22	1.1	0	0	0	0	0	0	0.0583333	0	0.126667	0	0.91	0	-2.18982	0.427389	0.168658	PTPRCAP	CD45-AP+++LPAP
116151	116151	FAM210B	30.43	32.27	32.44	30.95	33.59	32.83	33.36	32.42	34	33.3	33.28	31.58	69.78	73.74	74.36	71.24	77.15	75.28	75.71	74.48	78.5	77.18	75.33	72.96	1693.02	1811.28	1817.68	1717.33	1869.44	1839.39	1872.05	1816.5	1907.39	1858.06	1838.85	1775.49	32.085	32.99	73.5917	75.6933	1791.36	1844.72	0.0328452	0.566986	0.268302	FAM210B	5A3+++C20orf108+++dJ1167H4.1
293	293	SLC25A6	521.49	494.72	501.05	501.62	516.03	510.06	588.45	572.01	549.76	557.93	610.09	584.59	1195.81	1130.29	1148.45	1154.66	1185.39	1169.6	1335.41	1314.16	1269.39	1293.03	1381.08	1350.65	13845	13249	13397	13283	13706	13638	15757	15294	14718.8	14855	16088	15685	507.495	577.138	1164.03	1323.95	13519.7	15399.6	0.178311	5.1466e-13	1.42574e-14	SLC25A6	AAC3+++ANT+++ANT 2+++ANT 3+++ANT3+++ANT3Y
115350	115350	FCRL1	0.06	0.13	0.05	0.08	0.1	0.05	0.09	0.09	0.09	0.07	0.09	0.08	0.14	0.3	0.1	0.19	0.22	0.11	0.19	0.21	0.2	0.17	0.2	0.18	5.07	12.26	3.95	7.75	8.39	4.01	8.15	8.4	8.43	6.21	7.63	6.97	0.0783333	0.085	0.176667	0.191667	6.905	7.63167	0.130741	0.934528	0.749695	FCRL1	CD307a+++FCRH1+++IFGP1+++IRTA5
495	495	ATP4A	0	0	0	0	0.01	0	0.01	0	0.01	0.01	0	0	0	0	0	0	0.03	0	0.03	0	0.03	0.03	0	0	0	0	0	0	1	0	1	0	1	1	0	0	0.00166667	0.005	0.005	0.015	0.166667	0.5	0.952363	0.844652	0.58607	ATP4A	ATP6A
23317	23317	DNAJC13	23.48	22.96	23.5	23.59	23.41	23	23.26	23.87	23.71	23.06	22.22	24.14	53.84	52.46	53.87	54.31	53.78	52.75	52.8	54.84	54.75	53.45	50.3	55.77	3187	3180	3224	3215	3227	3143	3201	3305	3305	3151	3033	3321	23.3233	23.3767	53.5017	53.6517	3196	3219.33	0.000779661	0.998246	0.973935	DNAJC13	PARK21+++RME8
6041	6041	RNASEL	7.36	7.25	7.17	6.56	6.94	7.3	7.19	7.77	7.35	6.81	6.66	7.11	16.88	16.56	16.44	15.1	15.95	16.73	16.31	17.86	16.97	15.79	15.08	16.43	584	580	573	519	551	583	575	621	588	542	525	570	7.09667	7.14833	16.2767	16.4067	565	570.167	0.00355429	0.98708	0.941378	RNASEL	PRCA1+++RNS4
388946	388946	TMEM247	0	0	0	0	0	0	0	0.08	0	0	0	0	0	0	0	0	0	0	0	0.19	0	0	0	0	0	0	0	0	0	0	0	1	0	0	0	0	0	0.0133333	0	0.0316667	0	0.166667	0.471303	0.956607	0.879797	TMEM247	NA
7358	7358	UGDH	15.87	16	15.82	16.16	16.26	17.51	17.39	17.19	17.51	17.47	16.86	16.84	36.39	36.57	36.25	37.19	37.35	40.16	39.47	39.48	40.44	40.48	38.16	38.91	896.59	908.86	894.16	908.57	918.68	997.1	983.03	975.85	993.58	986.41	942.49	961.7	16.27	17.21	37.3183	39.49	920.66	973.843	0.0714924	0.184147	0.050282	UGDH	DEE84+++EIEE84+++GDH+++UDP-GlcDH+++UDPGDH+++UGD
144715	144715	RAD9B	0.6	0.53	0.62	0.72	0.82	0.6	0.75	0.58	0.81	0.73	0.63	0.65	1.37	1.22	1.41	1.65	1.88	1.38	1.7	1.33	1.88	1.68	1.42	1.51	50.12	46.47	55.89	63.18	73.53	53.39	66	51.15	70.54	62.86	55.67	57.13	0.648333	0.691667	1.485	1.58667	57.0967	60.5583	0.0764596	0.850715	0.597826	RAD9B	NA
54788	54788	DNAJB12	24.59	25.07	25.17	23.46	23.3	24.8	23.26	25.64	24.24	24.86	24.99	25.64	56.38	57.28	57.68	54	53.51	56.86	52.79	58.91	55.97	57.61	56.57	59.23	1437	1461	1464	1352	1347	1426	1351	1464	1402	1435	1426	1491	24.3983	24.7717	55.9517	56.8467	1414.5	1428.17	0.00440839	0.962638	0.891467	DNAJB12	DJ10
80778	80778	ZNF34	3.95	3.78	3.52	3.91	3.45	3.65	3.76	3.95	3.95	3.56	3.96	3.61	9.05	8.63	8.07	9	7.92	8.37	8.53	9.08	9.12	8.26	8.97	8.35	191.35	192.99	182.35	196.03	172.04	183.3	193.84	205.73	206.2	180.08	195.33	191.5	3.71	3.79833	8.50667	8.71833	186.343	195.447	0.0585714	0.736874	0.44332	ZNF34	KOX32
84280	84280	BTBD10	26.9	25.33	24.62	25.24	25.37	24.29	25.85	24.15	26.38	23.94	23.29	24.9	61.69	57.87	56.43	58.1	58.28	55.69	58.67	55.49	60.91	55.48	52.73	57.52	1173	1109	1084	1098	1109	1071	1136	1066	1160	1050	1007	1098	25.2917	24.7517	58.01	56.8	1107.33	1086.17	-0.0376289	0.624533	0.319797	BTBD10	GMRP-1+++GMRP1
80145	80145	THOC7	316.46	328.2	332.77	341.78	317.56	340.8	334.1	311.77	318.67	330.01	333.62	307.25	725.67	749.83	762.74	786.73	729.47	781.47	758.19	716.28	735.82	764.83	755.22	709.87	5032	5258	5318	5414	5061	5446	5367	5002	5095	5259	5267	4937	329.595	322.57	755.985	740.035	5254.83	5154.5	-0.0372118	0.382953	0.142522	THOC7	NIF3L1BP1+++fSAP24+++hTREX30
5636	5636	PRPSAP2	15.45	16.85	17.35	16.33	17.42	16.46	15.04	15.59	15.28	16.44	15.58	15.81	35.43	38.5	39.77	37.6	40.02	37.75	34.13	35.82	35.29	38.11	35.28	36.54	550	587	618.07	569	614	587	537	552.14	550	571	549	556	16.6433	15.6233	38.1783	35.8617	587.512	552.523	-0.0981273	0.127887	0.031124	PRPSAP2	PAP41
54622	54622	ARL15	4.53	4.51	4.71	5.07	4.12	4.76	4.37	4.01	3.85	4.14	3.76	3.75	10.38	10.31	10.8	11.67	9.48	10.92	9.91	9.22	8.88	9.6	8.52	8.66	281	283	295	316	257	299	274	252	241	259	233	236	4.61667	3.98	10.5933	9.13167	288.5	249.167	-0.221032	0.00810083	0.00109704	ARL15	ARFRP2
9120	9120	SLC16A6	3.2	3.74	3.32	4.04	3.35	3.1	3.25	3.57	3.61	3.57	3.55	3.77	7.34	8.55	7.61	9.31	7.7	7.1	7.37	8.2	8.35	8.27	8.05	8.72	230.23	266.78	239.13	286.51	233.67	222.52	234.43	257.16	256.54	252.96	249.68	273.15	3.45833	3.55333	7.935	8.16	246.473	253.987	0.0335854	0.879318	0.643707	SLC16A6	MCT6+++MCT7
29087	29087	THYN1	12.38	12.68	13.28	13.56	12.86	13.42	11.62	12.61	13.72	12.83	11.9	12.08	28.4	28.97	30.45	31.21	29.54	30.76	26.38	28.97	31.68	29.74	26.95	27.9	216	238	241	246	227	233	221	227	253	223	220	230	13.03	12.46	29.8883	28.6033	233.5	229	-0.0376397	0.845897	0.589948	THYN1	HSPC144+++MDS012+++MY105+++THY28+++THY28KD
132671	132671	SPATA18	2.23	1.93	1.72	2.26	2.03	1.77	1.9	2.41	2.17	1.92	2.46	2.35	5.1	4.41	3.95	5.2	4.67	4.05	4.32	5.54	5.02	4.45	5.57	5.42	175	158	138	177	165	142	154	197	179	157	200	191	1.99	2.20167	4.56333	5.05333	159.167	179.667	0.164902	0.241466	0.072982	SPATA18	Mieap+++SPETEX1
3911	3911	LAMA5	35.52	33.69	36.31	33.26	34.61	33.5	30.05	30.95	31.21	34.37	33.27	32.37	81.44	76.96	83.22	76.55	79.49	76.82	68.19	71.1	72.05	79.67	75.32	74.78	7607	7284	7825	7100	7410	7222	6488	6689	6728	7386	7074	6978	34.4817	32.0367	79.08	73.5183	7408	6890.5	-0.11392	0.00101251	0.000104542	LAMA5	NA
2848	2848	GPR25	0	0	0	0.05	0	0	0	0.05	0.05	0	0	0	0	0	0	0.11	0	0	0	0.1	0.11	0	0	0	0	0	0	1	0	0	0	1	1	0	0	0	0.00833333	0.0166667	0.0183333	0.035	0.166667	0.333333	0.471313	0.956607	0.813935	GPR25	NA
255403	255403	ZNF718	2.64	2.34	2.44	2.9	2.77	2.14	2.75	2.48	2.36	2.25	2.55	2.44	6.04	5.34	5.59	6.69	6.36	4.91	6.24	5.7	5.45	5.22	5.77	5.63	271.12	244.52	253.36	293.36	288.62	231.76	293.69	243.26	239.12	251.56	268.52	260.54	2.53833	2.47167	5.82167	5.66833	263.79	259.448	-0.0338516	0.88174	0.648298	ZNF718	NA
79726	79726	WDR59	27.57	28.44	30.99	28.79	28.22	29.7	33.35	30.29	30.66	30.3	29.68	31.8	63.21	64.99	71.04	66.27	64.84	68.11	75.69	69.59	70.8	70.21	67.18	73.47	1576	1621.14	1674.24	1563.92	1581.47	1670.5	1761.75	1650.64	1674.08	1715.36	1647.26	1718.29	28.9517	31.0133	66.41	71.1567	1614.55	1694.56	0.060302	0.143052	0.0359425	WDR59	CDW12+++FP977+++p90-120
353345	353345	GPR141	0.19	0.29	0.27	0.26	0.34	0.25	0.32	0.29	0.35	0.29	0.18	0.18	0.44	0.65	0.63	0.6	0.78	0.58	0.72	0.67	0.82	0.66	0.4	0.41	13.09	19.81	18.38	17.57	22.8	16.94	21.83	19.8	25.46	20.51	12.68	12.33	0.266667	0.268333	0.613333	0.613333	18.0983	18.7683	0.0439996	0.956607	0.863848	GPR141	PGR13
153	153	ADRB1	0.11	0.12	0.11	0.12	0.14	0.12	0.16	0.11	0.11	0.18	0.16	0.21	0.24	0.28	0.24	0.29	0.32	0.28	0.36	0.24	0.24	0.41	0.36	0.48	6	7	6	7	8	7	9	6	6	10	9	12	0.12	0.155	0.275	0.348333	6.83333	8.66667	0.33325	0.678427	0.373601	ADRB1	ADRB1R+++B1AR+++BETA1AR+++FNSS2+++RHR
22	22	ABCB7	6.33	6.1	6.27	6.46	7.15	6.27	6.18	6.82	6.52	6.2	6.47	5.7	14.51	13.94	14.38	14.87	16.43	14.38	14.03	15.67	15.07	14.37	14.64	13.16	541.31	526.47	539.85	551.31	612.54	542.49	531.94	589.08	563.04	531.15	548.14	493.32	6.43	6.315	14.7517	14.49	552.328	542.778	-0.0343196	0.79125	0.505461	ABCB7	ABC7+++ASAT+++Atm1p+++EST140535
2688	2688	GH1	0.08	0	0	0	0	0	0.08	0	0	0	0	0	0.19	0	0	0	0	0	0.18	0	0	0	0	0	1	0	0	0	0	0	1	0	0	0	0	0	0.0133333	0.0133333	0.0316667	0.03	0.166667	0.166667	-0.00958522	0.998246	0.996916	GH1	GH+++GH-N+++GHB5+++GHN+++IGHD1A+++IGHD1B+++IGHD2+++hGH-N
100421372	100421372	LOC100421372	12.52	12.69	12.42	13.35	12.37	12.68	12.94	13.34	14.53	13.98	13.34	14.49	28.71	28.99	28.47	30.73	28.43	29.07	29.36	30.65	33.54	32.39	30.19	33.48	1088.4	1104	1088.06	1157	1073.18	1101.76	1129.04	1163.83	1266.39	1223.92	1149.26	1269.88	12.6717	13.77	29.0667	31.6017	1102.07	1200.39	0.113256	0.0131054	0.00193243	LOC100421372	NA
5982	5982	RFC2	32.99	36.2	29.95	32.37	33.09	34.16	34.72	34.75	34.98	33.47	35.8	35.9	75.65	82.69	68.64	74.51	76.01	78.32	78.79	79.84	80.76	77.57	81.05	82.94	937.96	1016.11	868.24	920.81	941.45	962.95	983.79	991.42	981.04	946.39	1012.04	1047.98	33.1267	34.9367	75.97	80.1583	941.253	993.777	0.0690263	0.258516	0.0804179	RFC2	RFC40
51364	51364	ZMYND10	0.28	0.18	0.12	0.22	0.22	0.13	0.24	0.18	0.26	0.22	0.06	0.13	0.63	0.42	0.28	0.5	0.5	0.3	0.56	0.42	0.61	0.5	0.14	0.31	9	6	4	7	7	4	8	6	8	7	2	4	0.191667	0.181667	0.438333	0.423333	6.16667	5.83333	-0.0913639	0.956607	0.834406	ZMYND10	BLU+++CILD22+++DNAAF7+++FLU
5898	5898	RALA	21.45	21.67	20.46	21.18	20.47	21.33	21.48	21.16	21.43	20.79	21.65	20.11	49.19	49.5	46.9	48.75	47.02	48.9	48.75	48.62	49.48	48.19	49.01	46.46	1107	1124	1062.88	1093	1053.54	1108	1121	1100	1120	1077	1111.42	1053	21.0933	21.1033	48.3767	48.4183	1091.4	1097.07	-0.00185131	0.99547	0.956521	RALA	HINCONS+++RAL
55571	55571	CNOT11	34.2	36.83	35.81	35.6	34.61	34.85	34.25	36.47	35.4	35.85	35.4	35.11	78.42	84.15	82.07	81.94	79.51	79.91	77.72	83.78	81.74	83.09	80.14	81.12	1597	1735	1684	1658	1617	1639	1613	1715	1667	1679	1642	1657	35.3167	35.4133	81	81.265	1655	1662.17	-0.00329787	0.97115	0.908353	CNOT11	C2orf29+++C40
56683	56683	CFAP298	30.52	29.9	29.44	31.82	31.8	32.02	29.93	32.45	30.56	29.88	31.83	27.09	70	68.31	67.48	73.24	73.05	73.42	67.93	74.55	70.55	69.25	72.06	62.58	952.25	943.2	938.54	967.97	967.82	998.55	934.54	1010.01	936.58	932.6	972.16	855.07	30.9167	30.29	70.9167	69.4867	961.388	940.16	-0.0414135	0.59285	0.292558	CFAP298	C21orf48+++C21orf59+++CILD26+++FBB18+++Kur
145501	145501	ISM2	0	0	0.02	0	0	0.02	0	0.04	0.02	0.05	0.06	0	0	0	0.05	0	0	0.05	0	0.09	0.05	0.13	0.14	0	0	0	1	0	0	1	0	2	1	3	3	0	0.00666667	0.0283333	0.0166667	0.0683333	0.333333	1.5	2.05794	0.296727	0.0981823	ISM2	TAIL1+++THSD3
4209	4209	MEF2D	8.55	8.31	8.34	8.26	8.59	8.24	8.61	8.7	8.77	9.46	8.75	8.67	19.6	18.99	19.12	19.02	19.72	18.91	19.53	19.98	20.24	21.92	19.82	20.02	960	942	942	925.89	962.93	933.99	974	983	992.09	1064.2	974	984.01	8.38167	8.82667	19.2267	20.2517	944.468	995.217	0.0665346	0.218421	0.0636061	MEF2D	NA
26998	26998	FETUB	0	0	0.07	0	0.04	0	0	0	0	0	0	0	0	0	0.17	0	0.08	0	0	0	0	0	0	0	0	0	2	0	1	0	0	0	0	0	0	0	0.0183333	0	0.0416667	0	0.5	0	-1.45013	0.794511	0.510554	FETUB	16G2+++Gugu+++IRL685
100885850	100885850	PTGES3L-AARSD1	0.15	0.4	0.38	0.3	0.41	0.26	0.32	0.2	0.15	0.39	0.27	0.18	0.34	0.91	0.87	0.69	0.94	0.59	0.73	0.46	0.35	0.9	0.6	0.42	6.02	16.17	15.38	11	16.45	10.38	13.02	7.19	6.14	15.63	8.73	7.34	0.316667	0.251667	0.723333	0.576667	12.5667	9.675	-0.411415	0.514214	0.227392	PTGES3L-AARSD1	NA
51762	51762	RAB8B	4.56	4.47	4.36	4.62	4.72	4.36	4.64	4.75	4.85	4.52	4.3	4.94	10.46	10.21	9.99	10.63	10.85	9.99	10.53	10.92	11.2	10.47	9.74	11.41	397.01	396.8	389.43	403.35	415.59	387.58	413.94	419.31	430.87	401.25	373.74	440.23	4.515	4.66667	10.355	10.7117	398.293	413.223	0.0430416	0.723473	0.427033	RAB8B	NA
81788	81788	NUAK2	8.25	7.79	8.75	7.44	8.02	7.62	7.37	7.43	6.35	7.36	6.62	6.95	18.91	17.81	20.05	17.13	18.42	17.47	16.72	17.07	14.65	17.07	14.98	16.05	496.32	483.56	535.35	454.07	484.76	467.25	445.53	457.52	393.93	446.08	399.71	426.67	7.97833	7.01333	18.2983	16.09	486.885	428.24	-0.195515	0.00254105	0.000292654	NUAK2	ANPH2+++SNARK
54973	54973	INTS11	18.34	17.03	16.68	15.99	17.94	17.01	16.88	17.7	17.44	17.61	18.1	17.46	42.06	38.91	38.23	36.82	41.21	39.01	38.31	40.67	40.26	40.81	40.96	40.35	723.99	674.13	654.92	625.35	705.12	678.11	664.98	698.93	685.91	690.78	704.01	688.48	17.165	17.5317	39.3733	40.2267	676.937	688.848	0.0150701	0.924554	0.72926	INTS11	CPSF3L+++CPSF73L+++INT11+++RC-68+++RC68
170067	170067	SUPT20HL2	0.11	0.06	0.1	0.14	0.12	0.1	0.08	0.02	0.11	0.02	0.09	0.09	0.25	0.14	0.23	0.33	0.27	0.23	0.19	0.06	0.26	0.05	0.21	0.2	11.9	6.85	10.94	15.89	13.08	11.36	9.43	2.71	12.63	2.48	10.07	9.72	0.105	0.0683333	0.241667	0.161667	11.67	7.84	-0.59487	0.349133	0.124237	SUPT20HL2	FAM48B1+++FAM48B2
100131539	100131539	ZNF705E	0.03	0.11	0.07	0.05	0.06	0.15	0.04	0.05	0.05	0.05	0.04	0.06	0.07	0.25	0.16	0.11	0.14	0.34	0.09	0.12	0.11	0.13	0.1	0.14	1.83	7	4.51	3	3.9	9.62	2.68	3.42	3	3.52	2.77	3.89	0.0783333	0.0483333	0.178333	0.115	4.97667	3.21333	-0.762732	0.463941	0.192172	ZNF705E	ZNF705E
1024	1024	CDK8	13.41	14.08	14.07	14.77	13.38	13.35	12.81	13.58	14.88	13.48	13.92	14.03	30.74	32.16	32.24	34.01	30.73	30.6	29.07	31.19	34.35	31.25	31.51	32.41	728	775	778	761	730	719	728	741	813	744	789	772	13.8433	13.7833	31.7467	31.63	748.5	764.5	0.0210149	0.858323	0.613015	CDK8	IDDHBA+++K35
3185	3185	HNRNPF	171.45	169.85	166.19	170.14	173.75	167.63	168.06	171.27	168.92	165.32	162.68	164.42	393.15	388.06	380.93	391.65	399.12	384.4	381.4	393.49	390.03	383.14	368.27	379.88	8280	8282.73	8083	8191.57	8399	8162.63	8182.8	8317	8228.47	8000.54	7799.27	8025	169.835	166.778	389.552	382.702	8233.16	8092.18	-0.0346493	0.210719	0.0605423	HNRNPF	HNRPF+++OK/SW-cl.23+++mcs94-1
102723899	102723899	PTTG1IP2	0	0	0.07	0	0	0	0	0	0	0	0	0	0	0	0.16	0	0	0	0	0	0	0	0	0	0	0	1	0	0	0	0	0	0	0	0	0	0.0116667	0	0.0266667	0	0.166667	0	-0.490482	0.956607	0.874945	PTTG1IP2	NA
167838	167838	TXLNB	0.48	0.28	0.44	0.36	0.3	0.33	0.32	0.36	0.26	0.26	0.35	0.23	1.09	0.65	1.01	0.83	0.69	0.76	0.74	0.82	0.6	0.61	0.8	0.53	44	27	42	32	27	31	31	34	25	23	33	22	0.365	0.296667	0.838333	0.683333	33.8333	28	-0.282327	0.410225	0.157473	TXLNB	C6orf198+++LST001+++MDP77+++dJ522B19.2
80198	80198	MUS81	10.11	11.63	10.51	9.67	10.99	10.57	9.77	10.76	10.33	10.55	11	11.53	23.17	26.58	24.09	22.27	25.24	24.23	22.17	24.73	23.85	24.45	24.9	26.63	440	507	464	423	481	462	432	472	450	454	479	502	10.58	10.6567	24.2633	24.455	462.833	464.833	-0.00322612	0.992997	0.952227	MUS81	SLX3
10076	10076	PTPRU	13.24	13.63	13.37	12.16	12.67	12.5	12.1	12.81	12.71	12.66	12.46	13.22	30.35	31.14	30.63	28	29.1	28.67	27.46	29.44	29.35	29.35	28.2	30.55	1372	1437	1388	1268	1325	1286	1276	1331	1340	1319	1289	1384	12.9283	12.66	29.6483	29.0583	1346	1323.17	-0.0342399	0.622255	0.317753	PTPRU	FMI+++PCP-2+++PTP+++PTP-J+++PTP-PI+++PTP-RO+++PTPPSI+++PTPRO+++PTPU2+++R-PTP-PSI+++R-PTP-U+++hPTP-J
65057	65057	ACD	20.45	19.54	20.01	18.81	19.35	20.09	20.01	19.81	20.1	19.77	21.12	20.83	46.88	44.64	45.87	43.3	44.44	46.06	45.41	45.52	46.41	45.82	47.8	48.12	585	566	580	537.93	555	575	569	568.93	577	559.93	601	601	19.7083	20.2733	45.1983	46.5133	566.488	579.477	0.0228505	0.858323	0.613071	ACD	PIP1+++PTOP+++TINT1+++TPP1
150737	150737	TTC30B	1.33	1.48	1.29	1.55	1.42	1.45	1.16	1.2	1.24	1.23	0.83	1.33	3.05	3.38	2.96	3.57	3.25	3.33	2.62	2.76	2.87	2.85	1.89	3.08	94.58	105.98	92.36	109.81	100.59	103.86	82.78	85.78	88.89	87.44	58.89	95.79	1.42	1.165	3.25667	2.67833	101.197	83.2617	-0.294703	0.0552535	0.0108427	TTC30B	IFT70+++IFT70B+++fleer
91624	91624	NEXN	0.02	0.07	0.12	0.07	0.09	0.05	0.1	0.02	0.05	0.02	0.03	0.09	0.04	0.16	0.28	0.16	0.2	0.12	0.23	0.04	0.12	0.04	0.08	0.2	1	4	7	4	6.94	3	6	1	3	1	2	5	0.07	0.0516667	0.16	0.118333	4.32333	3	-0.483313	0.710515	0.413111	NEXN	CMH20+++NELIN
23394	23394	ADNP	42.3	43.15	45.22	43.5	43.04	43.85	42.9	42.48	43.91	42.19	42.42	42.96	97.01	98.59	103.65	100.13	98.86	100.55	97.35	97.59	101.38	97.78	96.03	99.25	4828	4921.15	5146.98	4893.73	4869	4983.11	4876.85	4839.02	5006	4778	4795.01	4911.96	43.51	42.81	99.7983	98.23	4940.33	4867.81	-0.0308365	0.317791	0.108435	ADNP	ADNP1+++HVDAS+++MRD28
542767	542767	PCOTH	2.2	2.49	3.19	2.6	2.29	3.37	2.09	1.71	1.96	1.91	1.74	1.73	5.06	5.69	7.32	5.98	5.26	7.72	4.75	3.93	4.53	4.43	3.95	3.99	30.52	36.57	44.74	37.11	31.25	49.34	30.13	24.9	28.5	27.39	25.45	25.31	2.69	1.85667	6.17167	4.26333	38.255	26.9467	-0.52265	0.0336975	0.00596554	PCOTH	C1QTNF9B-AS1
285095	285095	FAM240C	0.11	0.19	0	0.11	0	0.11	0.19	0.22	0.11	0	0.29	0.11	0.25	0.43	0	0.25	0	0.25	0.43	0.5	0.25	0	0.67	0.25	1	2	0	1	0	1	2	2	1	0	3	1	0.0866667	0.153333	0.196667	0.35	0.833333	1.5	0.839723	0.706887	0.407718	FAM240C	NA
6218	6218	RPS17	980.14	985.49	983.12	996.31	1003.41	1062.07	1133.04	1073.2	1007.6	1011.87	1143.75	1006.27	2247.52	2251.54	2253.4	2293.38	2304.94	2435.4	2571.28	2465.64	2326.53	2345.08	2589.14	2324.89	8148	8263.99	8230.96	8261	8345	8892	9500	8985	8447	8436	9444	8454	1001.76	1062.62	2297.7	2437.09	8356.83	8877.67	0.0779722	0.0666045	0.0135995	RPS17	DBA4+++RPS17L+++RPS17L1+++RPS17L2+++S17
255394	255394	TCP11L2	5.5	6.66	6.9	6.16	6.95	7.03	6.94	7.09	7.16	7.93	6.31	7	12.62	15.22	15.81	14.17	15.97	16.13	15.75	16.29	16.54	18.38	14.29	16.18	289	336	346	306	332	343	340	360	364	385	303	345	6.53333	7.07167	14.9867	16.2383	325.333	349.5	0.0938499	0.37762	0.139489	TCP11L2	NA
55885	55885	LMO3	0.17	0.24	0.2	0.2	0.27	0.24	0.19	0.06	0.17	0.13	0.11	0.21	0.39	0.55	0.47	0.45	0.62	0.54	0.43	0.14	0.4	0.29	0.25	0.48	12	16	14	13	18	16	13	4	12	9	7	14	0.22	0.145	0.503333	0.331667	14.8333	9.83333	-0.602821	0.18967	0.0523409	LMO3	RBTN3+++RBTNL2+++RHOM3+++Rhom-3
90342	90342	FER1L5	0.07	0.09	0.09	0.09	0.1	0.14	0.08	0.1	0.04	0.1	0.06	0.04	0.15	0.21	0.22	0.22	0.24	0.31	0.18	0.24	0.09	0.23	0.13	0.09	7	8.6	10.01	11	11	12.97	8.38	8	4	7.99	6.15	4	0.0966667	0.07	0.225	0.16	10.0967	6.42	-0.682657	0.232337	0.0692485	FER1L5	NA
84940	84940	CORO6	0.1	0.21	0.07	0.07	0.16	0.1	0.19	0.16	0.12	0.42	0.34	0.33	0.23	0.48	0.16	0.16	0.37	0.22	0.44	0.36	0.28	0.98	0.77	0.76	4.69	7	3	3	5.46	4.37	8.89	5.22	4	15	14	10	0.118333	0.26	0.27	0.598333	4.58667	9.51833	1.09816	0.06738	0.0138322	CORO6	NA
9709	9709	HERPUD1	37.77	37.39	36.81	36.89	37.34	39.35	38.98	36.67	37.6	39.03	37.46	39.37	86.61	85.43	84.37	84.91	85.76	90.24	88.47	84.25	86.81	90.47	84.81	90.96	2002.34	2000.34	1966.43	1952.92	1980.54	2102.01	2087.3	1959.75	2011.63	2078.4	1973.78	2108.86	37.5917	38.185	86.22	87.6283	2000.76	2036.62	0.0159384	0.831468	0.56291	HERPUD1	HERP+++Mif1+++SUP
286207	286207	CFAP157	1.35	1.25	0.65	1.27	0.72	1.14	1.04	1.26	1.12	0.99	1.34	1.16	3.09	2.85	1.48	2.93	1.64	2.62	2.35	2.9	2.59	2.28	3.02	2.69	41.33	45.06	41.27	60.64	33.57	51.12	54.78	48.19	51.99	39.55	58.34	55.2	1.06333	1.15167	2.435	2.63833	45.4983	51.3417	0.161131	0.623337	0.319047	CFAP157	C9orf117
5742	5742	PTGS1	0.33	0.33	0.31	0.3	0.4	0.53	0.34	0.42	0.36	0.29	0.23	0.27	0.76	0.75	0.7	0.69	0.91	1.21	0.78	0.97	0.84	0.67	0.52	0.62	35	34	30	31	39	56	36	42	39	34	22	25	0.366667	0.318333	0.836667	0.733333	37.5	33	-0.19404	0.632886	0.328266	PTGS1	COX1+++COX3+++PCOX1+++PES-1+++PGG/HS+++PGHS-1+++PGHS1+++PHS1+++PTGHS
463	463	ZFHX3	7.59	6.82	7.25	7.1	7.28	7.11	7.14	6.93	7.11	7.7	7.41	7.15	17.41	15.58	16.61	16.34	16.71	16.3	16.2	15.92	16.43	17.85	16.77	16.53	2132	1903.56	2013	1967.02	2047	1997	1976	1928	1988	2127	2009	2025	7.19167	7.24	16.4917	16.6167	2009.93	2008.83	-0.0103739	0.928694	0.739275	ZFHX3	ATBF1+++ATBT+++C16orf47+++ZFH-3+++ZNF927
7048	7048	TGFBR2	6.16	6.15	6.84	5.97	6.02	5.74	6.16	6.27	6.04	6.02	5.84	6.38	14.12	14.05	15.68	13.74	13.83	13.15	13.98	14.4	13.95	13.96	13.22	14.74	536.12	527.7	577.15	499.25	525	492.68	532.96	544.4	514	514.42	499	542.44	6.14667	6.11833	14.095	14.0417	526.317	524.537	-0.0146187	0.942645	0.764829	TGFBR2	AAT3+++FAA3+++LDS1B+++LDS2+++LDS2B+++MFS2+++RIIC+++TAAD2+++TBR-ii+++TBRII+++TGFR-2+++TGFbeta-RII
390110	390110	ACCSL	0	0	0	0	0	0	0	0	0	0	0	0	0	0	0	0	0	0	0	0	0	0	0	0	0	0	0	0	0	0	0	0	0	0	0	0	0	0	0	0	0	0	NA	NA	NA	ACCSL	NA
51332	51332	SPTBN5	0.25	0.24	0.24	0.17	0.26	0.16	0.28	0.32	0.25	0.27	0.23	0.25	0.57	0.54	0.54	0.39	0.61	0.38	0.64	0.74	0.58	0.63	0.53	0.59	43	44	41	33	50	29	53	61	44	50	41	43	0.22	0.266667	0.505	0.618333	40	48.6667	0.272898	0.306204	0.102772	SPTBN5	BSPECV+++HUBSPECV+++HUSPECV
107984832	107984832	LOC107984832	0	0.03	0	0.01	0	0	0	0	0	0	0	0	0	0.07	0	0.03	0	0	0	0	0	0	0	0	0	2	0	1	0	0	0	0	0	0	0	0	0.00666667	0	0.0166667	0	0.5	0	-1.45328	0.793743	0.509246	LOC107984832	NA
410	410	ARSA	6.61	6.84	6.99	6.4	6.23	5.7	6.08	5.96	5.81	7.34	7.36	6.07	15.16	15.63	16.02	14.74	14.32	13.06	13.8	13.68	13.42	17.01	16.67	14.03	320.29	337.61	344.05	336.85	324.37	312	315.67	313.62	317.9	373.33	390.77	308.6	6.46167	6.43667	14.8217	14.7683	329.195	336.648	0.0217992	0.931111	0.743703	ARSA	ASA+++MLD
8405	8405	SPOP	31.14	31.75	32.69	31.2	33.51	30.97	29.27	30.26	30.75	29.6	30.66	29.1	71.41	72.55	74.93	71.81	76.98	71.02	66.41	69.53	71.01	68.6	69.41	67.23	1444.56	1461.93	1510.19	1440.13	1537.91	1445.17	1388.4	1415.99	1424.96	1350.08	1413.25	1359.41	31.8767	29.94	73.1167	68.6983	1473.32	1392.02	-0.0915145	0.0188452	0.00294038	SPOP	BTBD32+++NEDMACE+++NEDMIDF+++NSDVS1+++NSDVS2+++TEF2
55214	55214	P3H2	0.09	0.19	0.15	0.15	0.2	0.07	0.17	0.24	0.11	0.09	0.15	0.15	0.21	0.43	0.35	0.35	0.47	0.17	0.39	0.55	0.25	0.22	0.34	0.36	5.94	10.38	8.36	8.09	11.08	4	10.37	13.08	7	6.06	9.02	8.44	0.141667	0.151667	0.33	0.351667	7.975	8.995	0.194405	0.853546	0.602288	P3H2	LEPREL1+++MCVD+++MLAT4
145957	145957	NRG4	0.67	0.5	0.74	0.35	0.6	0.74	0.85	0.42	0.35	0.31	0.53	0.39	1.53	1.13	1.71	0.79	1.37	1.71	1.93	0.97	0.81	0.73	1.2	0.89	69.61	58.97	54.9	78.96	65.84	96.69	72.28	59.94	61.84	56.85	68.5	59.54	0.6	0.475	1.37333	1.08833	70.8283	63.1583	-0.17293	0.514214	0.227439	NRG4	HRG4
6926	6926	TBX3	5.98	5.84	6.33	5.84	6.07	6.64	5.72	5.31	5.78	5.07	5.5	5.6	13.71	13.33	14.5	13.43	13.95	15.22	12.99	12.2	13.35	11.74	12.46	12.95	531	525	568	520	543	597	514	477	519	455	491	505	6.11667	5.49667	14.0233	12.615	547.333	493.5	-0.158789	0.0102113	0.00144088	TBX3	TBX3-ISO+++UMS+++XHL
401397	401397	SMIM30	6.19	6.2	6.13	5.7	6.1	6.05	6.83	7.59	6.16	8.2	6.97	6.63	14.19	14.17	14.04	13.11	14.02	13.87	15.5	17.44	14.22	19.01	15.77	15.32	114	114	115	104	112	111	126	141	116	151	127	123	6.06167	7.06333	13.9	16.21	111.667	130.667	0.217148	0.108547	0.0252784	SMIM30	LINC00998
56927	56927	GPR108	19.8	19.09	19.45	20.04	19.04	19.08	17.66	17.71	16.97	17.19	17.83	18.33	45.39	43.62	44.58	46.14	43.74	43.74	40.07	40.68	39.19	39.84	40.36	42.35	752	726	741	745	709	721	670	657	648	656	666	702	19.4167	17.615	44.535	40.415	732.333	666.5	-0.145488	0.00323087	0.000385116	GPR108	LUSTR2
10728	10728	PTGES3	264.65	259.98	259.89	283.7	264.63	261.42	271.24	269.81	275.19	279.53	272.08	267.06	606.86	593.97	595.69	653.03	607.88	599.44	615.54	619.88	635.4	647.82	615.91	617.01	9346.32	9281.65	9291.93	9986.43	9371.41	9324.28	9687.98	9580.95	9787	9858.07	9531.68	9523.43	265.712	272.485	609.478	625.26	9433.67	9661.52	0.0246999	0.525754	0.235901	PTGES3	P23+++TEBP+++cPGES
7179	7179	TPTE	2.45	2.1	2.24	1.8	2.5	2.49	2.43	2.52	2.4	2.21	2.15	2.5	5.62	4.8	5.14	4.15	5.74	5.71	5.53	5.78	5.53	5.13	4.86	5.78	94.84	82.95	89.6	71.29	96.47	98.83	97.32	97.36	94.3	87.95	84.57	100.16	2.26333	2.36833	5.19333	5.435	88.9967	93.61	0.0672653	0.82373	0.549691	TPTE	CT44+++PTEN2
5608	5608	MAP2K6	0.17	0.19	0.18	0.14	0.13	0.18	0.15	0.08	0.14	0.09	0.13	0.12	0.38	0.42	0.4	0.31	0.3	0.41	0.35	0.19	0.31	0.21	0.31	0.28	41.63	47.18	44.37	34.03	33.19	45.82	38.63	20.95	34.52	22.57	33.63	30.38	0.165	0.118333	0.37	0.275	41.0367	30.1133	-0.472066	0.0601559	0.0120438	MAP2K6	MAPKK6+++MEK6+++MKK6+++PRKMK6+++SAPKK-3+++SAPKK3
118672	118672	PSTK	2.04	2.48	2.08	2.19	2.95	1.86	2.5	3.17	3.12	2.78	3.33	2.85	4.67	5.67	4.76	5.05	6.78	4.27	5.68	7.29	7.21	6.45	7.55	6.6	44	54	47	48	65	41	55	70	67	61	70	63	2.26667	2.95833	5.2	6.79667	49.8333	64.3333	0.358717	0.0641772	0.0130472	PSTK	C10orf89
474354	474354	LRRC18	0	0	0	0	0	0	0	0.03	0.03	0	0	0.03	0	0	0	0	0	0	0	0.07	0.07	0	0	0.07	0	0	0	0	0	0	0	0.98	1	0	0	1	0	0.015	0	0.035	0	0.496667	0.952204	0.908888	0.701686	LRRC18	UNQ933+++UNQ9338+++VKGE9338
432	432	ASGR1	0	0.18	0.09	0	0.05	0.09	0	0.09	0.09	0.18	0.16	0.05	0	0.42	0.21	0	0.11	0.21	0	0.21	0.21	0.43	0.35	0.11	0	4	2	0	1	2	0	2	2	4	4	1	0.0683333	0.095	0.158333	0.218333	1.5	2.16667	0.524683	0.811032	0.533721	ASGR1	ASGPR+++ASGPR1+++CLEC4H1+++HL-1
23645	23645	PPP1R15A	4.2	5.05	4.74	4.74	4.7	4.12	8.58	8.71	9.47	9.45	9.36	10.67	9.63	11.54	10.86	10.91	10.8	9.46	19.47	20	21.86	21.9	21.18	24.66	183	222	208	206	205	181	377	382	416	413	405	470	4.59167	9.37333	10.5333	21.5117	200.833	410.5	1.02179	5.63385e-46	3.35774e-48	PPP1R15A	GADD34
728763	728763	CROCC2	0	0	0	0.01	0	0	0.01	0	0	0.01	0	0.01	0	0	0	0.02	0	0	0.02	0	0	0.02	0	0.02	0	0	0	1	0	0	1	0	0	1	0	1	0.00166667	0.005	0.00333333	0.01	0.166667	0.5	0.952126	0.844652	0.586179	CROCC2	NA
653641	653641	GOLGA6C	0.08	0.09	0.08	0.02	0.03	0.08	0.03	0	0.07	0	0.07	0.04	0.18	0.2	0.18	0.05	0.07	0.17	0.08	0	0.16	0	0.17	0.1	8.19	9.48	8.18	2.3	3.34	8.06	3.6	0	6.75	0	2.81	1.71	0.0633333	0.035	0.141667	0.085	6.59167	2.47833	-1.67064	0.0426621	0.00796928	GOLGA6C	NA
2527	2527	FUT5	0.03	0	0.03	0	0.03	0.04	0	0	0	0.03	0	0.03	0.07	0	0.07	0	0.08	0.08	0	0	0	0.07	0	0.07	1.18	0	1.16	0	1.25	1.3	0	0	0	1.19	0	1.16	0.0216667	0.01	0.05	0.0233333	0.815	0.391667	-0.904889	0.810669	0.533144	FUT5	FUC-TV
4123	4123	MAN2C1	15.27	14.86	14.43	13.21	14.4	14.2	12.4	13.57	13.11	15.62	13.89	13.41	35.01	33.95	33.08	30.4	33.08	32.57	28.13	31.17	30.27	36.2	31.45	30.99	931.41	910.49	888.02	804.84	872.49	871.64	761.84	819.6	809.89	953.27	824.97	827.03	14.395	13.6667	33.015	31.3683	879.815	832.767	-0.0890568	0.209144	0.0598554	MAN2C1	MAN6A8+++MANA+++MANA1
3725	3725	JUN	18.19	19.04	16.98	16.87	18.25	17.82	29.07	27.57	29.42	30.14	28.31	32.98	41.71	43.51	38.93	38.83	41.92	40.85	65.97	63.35	67.92	69.84	64.08	76.21	1105	1167	1039	1022	1109	1090	1781	1687	1802	1836	1708	2025	17.8583	29.5817	40.9583	67.895	1088.67	1806.5	0.720947	8.33171e-65	3.08054e-67	JUN	AP-1+++AP1+++c-Jun+++cJUN+++p39
10870	10870	HCST	0.65	0.3	0.2	0.52	0.36	0.38	0.28	0.15	0.39	0.45	0.31	0.55	1.49	0.69	0.47	1.2	0.82	0.88	0.63	0.35	0.89	1.05	0.69	1.28	8	4	2	6	4	4	3	2	5	6	4	5	0.401667	0.355	0.925	0.815	4.66667	4.16667	-0.174145	0.924856	0.730389	HCST	DAP10+++KAP10+++PIK3AP
344787	344787	ZNF860	2.52	2.63	2.73	2.98	2.99	3.27	3.18	2.91	3.02	2.79	2.92	2.89	5.78	6.01	6.26	6.87	6.88	7.51	7.22	6.69	6.98	6.46	6.61	6.69	176.53	177.17	179.96	194.72	204.02	219.48	220.7	191.58	207.75	188.4	189.89	202.63	2.85333	2.95167	6.55167	6.775	191.98	200.158	0.0494353	0.810286	0.532225	ZNF860	NA
140	140	ADORA3	0	0	0	0	0	0.04	0.04	0	0	0	0	0.06	0	0	0	0	0	0.1	0.1	0	0	0	0	0.14	0	0	0	0	0	1	1	0	0	0	0	2	0.00666667	0.0166667	0.0166667	0.04	0.166667	0.5	0.95171	0.858323	0.612976	ADORA3	A3AR
2053	2053	EPHX2	0.98	0.89	0.72	1	1.04	0.78	0.69	0.64	0.81	0.46	0.81	1.08	2.25	2.03	1.65	2.3	2.39	1.79	1.56	1.46	1.88	1.07	1.83	2.49	37	34	27	38	40	32	26	26	33	18	33	42	0.901667	0.748333	2.06833	1.715	34.6667	29.6667	-0.234732	0.527228	0.237472	EPHX2	ABHD20+++CEH+++SEH
333929	333929	SNAI3	0.97	0.87	0.87	0.63	1.15	0.78	0.71	0.37	0.81	0.69	0.6	0.56	2.22	1.98	1.99	1.44	2.65	1.78	1.62	0.85	1.86	1.59	1.35	1.29	31	28	28	20	37	25	23	12	26	22	19	18	0.878333	0.623333	2.01	1.42667	28.1667	20	-0.503745	0.109792	0.0256713	SNAI3	SMUC+++SNAIL3+++ZNF293+++Zfp293
84665	84665	MYPN	6.42	5.86	6.18	6.36	6.64	6.67	7.87	8.83	7.89	7.75	7.78	9.01	14.72	13.38	14.16	14.64	15.24	15.3	17.87	20.29	18.23	17.97	17.61	20.82	702	626	690	682	725	711	856	953	878	842	817	988	6.355	8.18833	14.5733	18.7983	689.333	889	0.357164	5.56735e-12	1.69899e-13	MYPN	CMD1DD+++CMH22+++MYOP+++NEM11+++RCM4
4489	4489	MT1A	0	0	0	0	0	0	0	0	0	0	0.15	0	0	0	0	0	0	0	0	0	0	0	0.35	0	0	0	0	0	0	0	0	0	0	0	1	0	0	0.025	0	0.0583333	0	0.166667	0.471303	0.956607	0.879797	MT1A	MT-1A+++MT-IA+++MT1+++MT1S+++MTC
24148	24148	PRPF6	96.74	94.34	96.42	93.33	98.3	97.02	100.75	100.01	100.6	101.73	100.62	101.66	221.83	215.55	221	214.84	225.8	222.47	228.64	229.77	232.27	235.77	227.79	234.89	5492	5397	5498	5285	5570	5543	5769	5718	5754	5792	5665	5828	96.025	100.895	220.248	231.522	5464.17	5754.33	0.0650664	0.00247992	0.000284245	PRPF6	ANT-1+++ANT1+++C20orf14+++Prp6+++RP60+++SNRNP102+++TOM+++U5-102K+++hPrp6
2266	2266	FGG	0.1	0.03	0.03	0.07	0.03	0.03	0	0.03	0	0	0.04	0.03	0.24	0.08	0.08	0.16	0.08	0.08	0	0.08	0	0	0.08	0.08	3	1	1	2	1	1	0	1	0	0	1	1	0.0483333	0.0166667	0.12	0.04	1.5	0.5	-1.59595	0.421585	0.165181	FGG	NA
8266	8266	UBL4A	27.08	26.45	24.61	24.24	24.82	24.63	24.46	23.59	24.73	25.68	26	26.86	62.09	60.43	56.4	55.8	57.01	56.48	55.5	54.21	57.11	59.52	58.86	62.06	1168	1151	1069	1043	1071	1070	1064	1025	1076	1111	1114	1171	25.305	25.22	58.035	57.8767	1095.33	1093.5	-0.011984	0.939901	0.75906	UBL4A	DX254E+++DXS254E+++G6PD+++GDX+++GET5+++MDY2+++TMA24+++UBL4
23787	23787	MTCH1	106.63	99.07	100.3	99.01	102.31	103.14	96.39	97.07	95.71	100.44	97.8	105.41	244.5	226.35	229.89	227.92	235.01	236.5	218.75	223.02	221	232.77	221.39	243.55	3946	3713	3778	3680	3806	3873	3631	3637	3546	3756	3601	3924	101.743	98.8033	233.362	226.747	3799.33	3682.5	-0.0546942	0.136513	0.0338249	MTCH1	CGI-64+++PIG60+++PSAP+++SLC25A49
51754	51754	TMEM8B	3.33	2.81	2.88	2.83	3.84	2.74	3.5	3.25	3.15	3.54	3.8	3.11	7.63	6.42	6.6	6.51	8.82	6.29	7.95	7.48	7.26	8.19	8.6	7.18	263.46	246.72	226.82	255.23	293.78	236.79	272.01	284.75	250.4	276.44	289.57	261.09	3.07167	3.39167	7.045	7.77667	253.8	272.377	0.0936967	0.459585	0.189023	TMEM8B	C9orf127+++FP588+++LINC00950+++NAG-5+++NAG5+++NGX6+++NGX6a
100529251	100529251	CKLF-CMTM1	0.63	0	0.35	0	0	0.66	0	0	0	0.75	0	0.29	1.45	0	0.81	0	0	1.52	0	0	0	1.74	0	0.67	7.83	0	4.42	0	0	8.23	0	0	0	9.33	0	3.61	0.273333	0.173333	0.63	0.401667	3.41333	2.15667	-0.670363	0.92953	0.740815	CKLF-CMTM1	NA
26230	26230	TIAM2	0.13	0.12	0.16	0.14	0.33	0.17	0.17	0.17	0.16	0.18	0.19	0.16	0.29	0.27	0.36	0.32	0.75	0.39	0.38	0.39	0.37	0.41	0.43	0.38	12.37	13.01	15.74	14.93	25.27	16.57	12.27	14.51	17.94	15.82	17.35	18.95	0.175	0.171667	0.396667	0.393333	16.315	16.14	-0.0404443	0.956922	0.880932	TIAM2	STEF+++TIAM-2
140902	140902	R3HDML	0	0.08	0	0	0.04	0	0.04	0.04	0	0	0.04	0	0	0.19	0	0	0.1	0	0.09	0.09	0	0	0.09	0	0	2	0	0	1.05	0	1	1	0	0	1	0	0.02	0.02	0.0483333	0.045	0.508333	0.5	-0.0100999	0.998246	0.994861	R3HDML	dJ881L22.3
55691	55691	FRMD4A	8.62	8.4	8.95	8.22	8.87	8.97	9.05	9.09	8.6	9.21	9.05	9.51	19.76	19.2	20.53	18.93	20.37	20.57	20.55	20.88	19.86	21.35	20.49	21.96	1244.26	1237.22	1325.91	1269.82	1303.1	1313.08	1343.79	1379.11	1287.91	1368.59	1327.48	1404.15	8.67167	9.085	19.8933	20.8483	1282.23	1351.84	0.066622	0.147291	0.037341	FRMD4A	CCAFCA+++FRMD4+++bA295P9.4
7706	7706	TRIM25	33.43	33.5	33.85	31.98	32.46	32.64	26.17	25.89	24.31	26.51	24.84	24.93	76.66	76.54	77.58	73.62	74.57	74.85	59.39	59.47	56.13	61.45	56.23	57.61	3606	3645	3677	3441	3503	3546	2847	2812	2644	2868	2661	2718	32.9767	25.4417	75.6367	58.38	3569.67	2758.33	-0.381539	1.0547e-50	5.41291e-53	TRIM25	EFP+++RNF147+++Z147+++ZNF147
10992	10992	SF3B2	101.21	95.05	98.44	98.9	96.62	95.35	99.99	99.6	100.34	102.34	100.5	103.17	232.07	217.16	225.64	227.67	221.96	218.65	226.92	228.82	231.69	237.17	227.49	238.37	5396	5112	5285	5262	5154	5119	5376	5348	5394	5472	5322	5558	97.595	100.99	223.858	231.743	5221.33	5411.67	0.0419938	0.144793	0.0365558	SF3B2	Cus1+++SAP145+++SF3B145+++SF3b1+++SF3b150
23456	23456	ABCB10	7.07	7.2	7.19	6.83	7.1	7.23	7.19	7.47	7.45	7.26	7.18	7.55	16.21	16.46	16.48	15.73	16.3	16.58	16.31	17.16	17.19	16.83	16.24	17.45	519	525	502	486	508	521	499	530	538	516	489	533	7.10333	7.35	16.2933	16.8633	510.167	517.5	0.0109874	0.956607	0.816762	ABCB10	EST20237+++M-ABC2+++MTABC2
271	271	AMPD2	19.02	17.73	18.12	16.87	17.65	17.32	18.9	18.16	19.58	19.25	20.43	19.91	43.61	40.51	41.53	38.82	40.54	39.72	42.89	41.72	45.2	44.6	46.24	46.01	1310	1240	1259	1149	1217	1199	1336	1262	1371	1359	1412	1408	17.785	19.3717	40.7883	44.4433	1229	1358	0.134514	0.00202131	0.000226213	AMPD2	PCH9+++SPG63
56142	56142	PCDHA6	4.68	4.62	4.87	4.46	5.03	5.39	5.15	6.01	5.52	5.22	5.43	5.45	10.72	10.55	11.16	10.26	11.56	12.37	11.68	13.82	12.74	12.09	12.28	12.59	388.45	419.05	451.18	383.68	453.6	508.36	480.17	537.4	480.2	440.47	463.6	505.01	4.84167	5.46333	11.1033	12.5333	434.053	484.475	0.149617	0.0818636	0.0177904	PCDHA6	CNR2+++CNRN2+++CNRS2+++CRNR2+++PCDH-ALPHA6
219537	219537	SMTNL1	0.32	0.38	0.35	0.23	0.35	0.57	0.1	0.22	0.06	0.38	0.13	0.25	0.74	0.87	0.8	0.52	0.81	1.31	0.22	0.51	0.15	0.89	0.29	0.59	10	12	11	7	11	18	3	7	2	12	4	8	0.366667	0.19	0.841667	0.441667	11.5	6	-0.947499	0.0773947	0.0165843	SMTNL1	CHASM
282974	282974	STK32C	10.25	8.97	10.51	11.47	10.67	10.66	13.65	12.85	12.03	11.74	11.68	11.55	23.51	20.49	24.08	26.4	24.52	24.45	30.97	29.52	27.78	27.21	26.44	26.68	277.87	262.25	262.51	295.7	291.55	288.52	355.32	336.81	328.01	314.77	292.02	327.66	10.4217	12.25	23.9083	28.1	279.733	325.765	0.210979	0.00702737	0.000935674	STK32C	PKE+++YANK3
117532	117532	TMC2	0.21	0.13	0.17	0.15	0.12	0.13	0.16	0.16	0.17	0.18	0.23	0.1	0.48	0.3	0.38	0.35	0.27	0.31	0.36	0.36	0.4	0.43	0.51	0.22	19.5	12.56	15.82	14.27	11.09	12.71	14.94	14.85	16.43	17.32	21.07	9.22	0.151667	0.166667	0.348333	0.38	14.325	15.6383	0.123507	0.89	0.660683	TMC2	C20orf145
9632	9632	SEC24C	48.56	49.54	48.24	47.93	47.65	47.81	46.74	47.12	46.92	48.03	46.9	47.94	111.35	113.17	110.57	110.32	109.47	109.63	106.08	108.25	108.33	111.32	106.17	110.77	4103	4212	4115	4034	4030	4043	3978	3998	4005	4059	3943	4089	48.2883	47.275	110.752	108.487	4089.5	4012	-0.0371794	0.203842	0.0577684	SEC24C	NA
107986800	107986800	LOC107986800	7.01	7.62	6.05	7.08	7.03	7.24	6.23	6.72	6.95	8.03	7.78	6.57	16.07	17.42	13.86	16.3	16.14	16.61	14.13	15.43	16.05	18.62	17.61	15.18	387.17	425.25	336.59	390.34	388.29	403.03	347.23	374	387.6	445.33	427.12	367.16	7.005	7.04667	16.0667	16.17	388.445	391.407	0.00161722	0.998246	0.980531	LOC107986800	NA
3945	3945	LDHB	0	0	0	0	0.04	0	0	0	0.04	0	0	0	0	0	0	0	0.1	0	0	0	0.1	0	0	0	0	0	0	0	1	0	0	0	1	0	0	0	0.00666667	0.00666667	0.0166667	0.0166667	0.166667	0.166667	-0.00958522	0.998246	0.996915	LDHB	HEL-S-281+++LDH-B+++LDH-H+++LDHBD+++TRG-5
859	859	CAV3	0.08	0	0.04	0	0	0.04	0.04	0	0	0	0	0.04	0.19	0	0.09	0	0	0.09	0.09	0	0	0	0	0.09	2	0	1	0	0	1	1	0	0	0	0	1	0.0266667	0.0133333	0.0616667	0.03	0.666667	0.333333	-0.904592	0.823843	0.549884	CAV3	LGMD1C+++LQT9+++MPDT+++RMD2+++VIP-21+++VIP21
148479	148479	PHF13	9.58	9.28	9.76	9.58	9.53	9.24	9.62	9.32	9.55	9.39	8.77	9.77	21.96	21.19	22.37	22.06	21.9	21.18	21.82	21.41	22.06	21.75	19.85	22.56	647	630	667	641	642	624	650	634	652	634	591	665	9.495	9.40333	21.7767	21.575	641.833	637.667	-0.019055	0.888557	0.658219	PHF13	PHF5+++SPOC1
5833	5833	PCYT2	11.83	11.5	10.89	11.04	10.97	11.19	9.15	9.29	9.17	9.59	9.59	9.81	27.14	26.28	24.96	25.42	25.2	25.66	20.77	21.35	21.17	22.23	21.72	22.67	1138.89	1118.02	1053	1062.17	1057.24	1082.01	886	899.56	886.73	928.01	915.05	952.47	11.2367	9.43333	25.7767	21.6517	1085.22	911.303	-0.261763	1.55835e-11	4.95341e-13	PCYT2	ET+++SPG82
93035	93035	PKHD1L1	0.09	0.08	0.13	0.08	0.08	0.09	0.06	0.07	0.06	0.1	0.05	0.07	0.2	0.18	0.3	0.2	0.17	0.2	0.14	0.15	0.14	0.22	0.12	0.16	29.84	26.89	40.15	24.35	22.86	24.63	19.98	18.6	19.77	28.16	19.2	20.83	0.0916667	0.0683333	0.208333	0.155	28.12	21.09	-0.432938	0.189205	0.0521329	PKHD1L1	PKHDL1
147841	147841	SPC24	24.46	24.78	27.03	24.25	23.67	24.85	27.26	28.32	23.71	25.14	25.94	26.94	56.09	56.61	61.96	55.83	54.36	56.99	61.86	65.06	54.75	58.27	58.72	62.24	738.17	763.47	826.56	727.99	682.15	800.06	847.54	878.48	812.87	769.44	824.62	816.78	24.84	26.2183	56.9733	60.15	756.4	824.955	0.115555	0.0500061	0.00961157	SPC24	SPBC24
84525	84525	HOPX	0.11	0.06	0.06	0	0.05	0.11	0.06	0	0	0.06	0	0.06	0.26	0.13	0.13	0	0.11	0.25	0.13	0	0	0.13	0	0.13	2	1	1	0	1	2	1	0	0	1	0	1	0.065	0.03	0.146667	0.065	1.16667	0.5	-1.23114	0.616843	0.31309	HOPX	CAMEO+++HOD+++HOP+++LAGY+++NECC1+++OB1+++SMAP31+++TOTO
54885	54885	TBC1D8B	1.91	1.74	2.07	1.79	2.44	1.77	2.36	2.12	2.08	2.19	2.01	1.98	4.38	3.98	4.74	4.12	5.61	4.06	5.35	4.87	4.81	5.07	4.55	4.58	126	113	126	115	156	109	140	127	126	131	120	126	1.95333	2.12333	4.48167	4.87167	124.167	128.333	0.0377093	0.910385	0.704747	TBC1D8B	GRAMD8B+++NPHS20
1059	1059	CENPB	79.31	73.16	74.45	70.74	71.35	74.84	75.49	76.61	74.85	72.66	80.08	77.65	181.87	167.14	170.65	162.84	163.89	171.62	171.31	176.02	172.84	168.38	181.27	179.41	4267	3970	4034	3796	3840	4055	4096	4151	4061	3920	4279	4222	73.975	76.2233	169.668	174.872	3993.67	4121.5	0.0360117	0.476496	0.200738	CENPB	NA
1129	1129	CHRM2	0.01	0	0	0	0	0	0	0	0	0	0	0	0.02	0	0	0	0	0	0	0	0	0	0	0	1	0	0	0	0	0	0	0	0	0	0	0	0.00166667	0	0.00333333	0	0.166667	0	-0.490482	0.956607	0.874945	CHRM2	HM2
6756	6756	SSX1	0.04	0.01	0	0	0	0	0	0	0	0	0.09	0	0.1	0.01	0	0	0	0	0	0	0	0	0.21	0	1	0.12	0	0	0	0	0	0	0	0	2	0	0.00833333	0.015	0.0183333	0.035	0.186667	0.333333	0.471312	0.956607	0.830345	SSX1	CT5.1+++SSRC
55703	55703	POLR3B	3.77	4.27	3.92	4.53	4.2	3.9	4.58	4.27	4.41	4.51	3.88	4.55	8.64	9.76	8.98	10.42	9.65	8.94	10.4	9.82	10.19	10.44	8.78	10.51	298	341	311	356	331	310	366	339	351	356	305	365	4.09833	4.36667	9.39833	10.0233	324.5	347	0.0868872	0.420604	0.164356	POLR3B	C128+++HLD8+++INMAP+++RPC2
131377	131377	KLHL40	0	0	0	0	0	0	0	0	0	0	0	0	0	0	0	0	0	0	0	0	0	0	0	0	0	0	0	0	0	0	0	0	0	0	0	0	0	0	0	0	0	0	NA	NA	NA	KLHL40	KBTBD5+++NEM8+++SRYP+++SYRP
51101	51101	ZC2HC1A	2.39	2.17	2.15	2.21	2.36	2.72	2.04	2.33	2.51	2.01	2.26	2.01	5.47	4.95	4.94	5.09	5.42	6.23	4.62	5.35	5.8	4.65	5.11	4.66	197.43	174.74	179.6	180.23	206.39	211.95	189.43	194.83	200.59	166.45	184.23	171.4	2.33333	2.19333	5.35	5.03167	191.723	184.488	-0.0647384	0.718682	0.421786	ZC2HC1A	C8orf70+++CGI-62+++FAM164A
3263	3263	HPX	0.83	0.96	1.27	1.04	0.69	0.79	0.75	0.82	0.65	0.76	1.01	0.65	1.9	2.19	2.91	2.4	1.59	1.81	1.71	1.89	1.51	1.76	2.29	1.5	24	28	37	30	20	23	22	24	19	22	29	19	0.93	0.773333	2.13333	1.77667	27	22.5	-0.271936	0.491372	0.211536	HPX	HX
2277	2277	VEGFD	0.1	0.13	0.08	0.24	0.16	0.03	0.08	0.05	0.1	0.16	0.13	0.21	0.24	0.3	0.18	0.54	0.36	0.06	0.18	0.12	0.24	0.36	0.3	0.48	4	5	3	9	6	1	3	2	4	6	5	8	0.123333	0.121667	0.28	0.28	4.66667	4.66667	-0.0112287	0.998246	0.982564	VEGFD	FIGF+++VEGF-D
3581	3581	IL9R	2.6	2.67	2.39	2.72	2.48	2.54	2.64	2.86	2.58	2.4	2.68	2.41	5.96	6.09	5.48	6.27	5.7	5.81	5.98	6.57	5.96	5.56	6.06	5.57	184.16	191.51	175.86	179.57	179.65	178.88	162.78	186.55	184.82	158.4	181.4	154.04	2.56667	2.595	5.885	5.95	181.605	171.332	-0.0929363	0.54387	0.25022	IL9R	CD129+++IL-9R
1471	1471	CST3	177.8	178.9	176.27	169.43	162.92	160.6	158.76	158.22	157.36	160.57	171.43	170.61	407.7	408.72	404.03	390	374.24	368.27	360.28	363.51	363.33	372.14	388.07	394.17	2544	2572	2523	2399	2324	2296	2276	2265	2250	2287	2419	2453	170.987	162.825	392.16	373.583	2443	2325	-0.0809043	0.0695062	0.014426	CST3	ARMD11+++HEL-S-2
9587	9587	MAD2L1BP	18.39	18.7	19.44	15.97	17.02	17.71	18.09	16.97	17.75	15.04	17.88	14.65	42.16	42.73	44.55	36.76	39.1	40.6	41.05	38.98	40.97	34.87	40.49	33.84	429.94	441.03	459.83	372.98	400.32	415.19	430.24	397.03	418.91	352.48	414.43	342	17.8717	16.73	40.9833	38.3667	419.882	392.515	-0.105858	0.294039	0.0967096	MAD2L1BP	CMT2
6874	6874	TAF4	16.74	16.88	15.71	16.96	17.3	16.42	17.52	17.01	17.86	18.75	17.2	17.43	38.38	38.57	36	39.03	39.73	37.66	39.77	39.07	41.23	43.46	38.95	40.27	1171	1153	1091	1136	1201	1143	1202	1185	1229	1281	1193	1206	16.6683	17.6283	38.2283	40.4583	1149.17	1216	0.0718653	0.142932	0.0358924	TAF4	TAF(II)130+++TAF(II)135+++TAF2C+++TAF2C1+++TAF4A+++TAFII-130+++TAFII-135+++TAFII130+++TAFII135
253943	253943	YTHDF3	20.91	20	21.08	20.99	20.26	20.91	21.41	20.94	21.28	20.46	19.73	19.84	47.94	45.7	48.33	48.33	46.54	47.94	48.6	48.1	49.13	47.43	44.67	45.85	1994	1923	2028	1986	1930	2013	2059	2014	2043	1960	1868	1910	20.6917	20.61	47.4633	47.2967	1979	1975.67	-0.0120452	0.896179	0.670385	YTHDF3	DF3
79768	79768	KATNBL1	8.35	7.28	7.66	8.58	8.63	8.96	8.04	8.49	8.2	7.86	7.41	8.9	19.14	16.64	17.56	19.75	19.82	20.55	18.23	19.51	18.93	18.22	16.78	20.57	396.13	357.43	363.86	410.03	412.2	421.81	380.84	401.01	391.08	367.51	349.98	419.08	8.24333	8.15	18.91	18.7067	393.577	384.917	-0.0420027	0.768464	0.480173	KATNBL1	C15orf29
430	430	ASCL2	5.3	6.38	7.12	5.83	5.73	6.21	5.65	5.81	5.65	6.09	5.89	5.97	12.14	14.58	16.32	13.41	13.17	14.23	12.83	13.34	13.05	14.11	13.33	13.79	144	175	195	158	156	170	155	159	155	166	159	164	6.095	5.84333	13.975	13.4083	166.333	159.667	-0.0682653	0.718577	0.421645	ASCL2	ASH2+++HASH2+++MASH2+++bHLHa45
56105	56105	PCDHGA11	0.24	0.03	0.17	0.03	0.08	0.07	0.13	0.16	0.13	0.16	0.1	0.13	0.56	0.06	0.38	0.06	0.18	0.17	0.3	0.36	0.29	0.37	0.23	0.3	18.35	2.18	15.17	2.07	6.21	5.07	10.63	12.61	9.05	12.59	7.68	9.95	0.103333	0.135	0.235	0.308333	8.175	10.4183	0.287886	0.789776	0.503999	PCDHGA11	PCDH-GAMMA-A11
10061	10061	ABCF2	10.74	10.9	10.36	10.07	10.13	10.97	10.76	10.77	11.33	11.88	11	12.18	24.62	24.91	23.75	23.18	23.27	25.15	24.41	24.74	26.16	27.53	24.89	28.14	910.43	932.44	884.95	851.75	859.37	936.76	920.05	919.79	969.01	1010.07	926.06	1043.82	10.5283	11.32	24.1467	25.9783	895.95	964.8	0.097834	0.0725742	0.0152269	ABCF2	ABC28+++EST133090+++HUSSY-18+++HUSSY18
1029	1029	CDKN2A	0	0	0.02	0	0.02	0	0.02	0.05	0	0.05	0	0	0	0	0.05	0	0.04	0	0.05	0.11	0	0.11	0	0	0	0	1.01	0	0.83	0	1	2.02	0.08	2.01	0	0	0.00666667	0.02	0.015	0.045	0.306667	0.851667	1.68759	0.575194	0.276635	CDKN2A	ARF+++CDK4I+++CDKN2+++CMM2+++INK4+++INK4A+++MLM+++MTS-1+++MTS1+++P14+++P14ARF+++P16+++P16-INK4A+++P16INK4+++P16INK4A+++P19+++P19ARF+++TP16
254427	254427	PROSER2	4.84	4.09	4.09	3.91	3.88	4.03	4.63	4.64	4.67	5.12	5.48	5.35	11.11	9.35	9.37	9.01	8.92	9.24	10.5	10.65	10.78	11.87	12.41	12.37	311	267	268	249	251	261	303	299	302	329	349	344	4.14	4.98167	9.5	11.43	267.833	321	0.251761	0.0020649	0.000232231	PROSER2	C10orf47
10422	10422	UBAC1	35.14	34.86	34.74	35.7	36.7	36.45	36.2	35.27	36.29	38.38	35.38	38.09	80.57	79.65	79.64	82.17	84.3	83.59	82.14	81.02	83.79	88.95	80.08	88	1205	1206	1200	1221	1259	1259	1252	1218	1255	1320	1205	1320	35.5983	36.6017	81.6533	83.9967	1225	1261.67	0.0329036	0.627203	0.322583	UBAC1	GBDR1+++KPC2+++UBADC1
29920	29920	PYCR2	24.22	23.98	22.54	24.38	22.75	22.54	25.78	27.04	24.88	27.05	25.72	25.25	55.53	54.78	51.66	56.11	52.26	51.68	58.5	62.12	57.45	62.7	58.22	58.33	748	747	701	748	703	701	803	838	775	838	789	788	23.4017	25.9533	53.67	59.5533	724.667	805.167	0.142302	0.00387867	0.000474533	PYCR2	HLD10+++P5CR2
169044	169044	COL22A1	0.01	0.01	0	0.01	0	0.02	0	0.01	0	0.01	0.01	0.01	0.01	0.01	0	0.03	0	0.05	0	0.01	0	0.03	0.03	0.02	1	1	0	1	0	2	0	1	0	1	1	1.14	0.00833333	0.00666667	0.0166667	0.015	0.833333	0.69	-0.330386	0.950307	0.786917	COL22A1	NA
340252	340252	ZNF680	8.88	9.67	9.76	9.66	9.78	9.37	9.76	8.6	9.04	9.51	8.36	8.07	20.36	22.1	22.38	22.24	22.46	21.49	22.14	19.76	20.87	22.04	18.91	18.65	506.02	552.78	555.3	549.7	554.37	537.55	562.45	499.71	523.87	544.65	472.73	471.8	9.52	8.89	21.8383	20.395	542.62	512.535	-0.0926857	0.23257	0.0693801	ZNF680	NA
51271	51271	UBAP1	19.22	18.88	21.53	20.1	19.82	19.67	22.67	22.33	23.53	23.36	23.24	24.26	44.07	43.13	49.35	46.28	45.54	45.11	51.45	51.29	54.33	54.15	52.6	56.06	973.72	953.78	1087.9	1006.83	1000.55	998.89	1151.56	1138.3	1195.89	1182.83	1162.82	1234.44	19.87	23.2317	45.58	53.3133	1003.61	1177.64	0.221514	1.6431e-08	7.22422e-10	UBAP1	NAG20+++SPG80+++UAP+++UBAP+++UBAP-1
91851	91851	CHRDL1	0.05	0	0	0.02	0.02	0	0	0.05	0	0	0.03	0	0.11	0	0	0.04	0.04	0	0	0.12	0	0	0.06	0	3.51	0	0	1.36	1.04	0	0	3.71	0	0	1.81	0	0.015	0.0133333	0.0316667	0.03	0.985	0.92	-0.336086	0.956607	0.808212	CHRDL1	CHL+++MGC1+++MGCN+++NRLN1+++VOPT+++dA141H5.1
8698	8698	S1PR4	0.03	0.03	0	0	0.03	0.03	0	0.03	0.07	0	0	0	0.08	0.08	0	0	0.08	0.08	0	0.08	0.16	0	0	0	1	1	0	0	1	1	0	1	2	0	0	0	0.02	0.0166667	0.0533333	0.04	0.666667	0.5	-0.425051	0.943431	0.766522	S1PR4	EDG6+++LPC1+++S1P4+++SLP4
126003	126003	TRAPPC5	7.5	7.45	7.89	7.91	8	8.63	8.08	8.31	7.66	7.48	8.98	8.51	17.2	17.02	18.09	18.2	18.39	19.8	18.35	19.09	17.68	17.34	20.32	19.67	784.29	786.11	830.55	822.42	834.58	907.74	850.27	873.32	808.33	782.87	929.03	897.3	7.89667	8.17	18.1167	18.7417	827.615	856.853	0.0409443	0.678006	0.373182	TRAPPC5	TRS31
58488	58488	PCTP	14.37	14.4	14.32	14.4	14.46	15.1	15.68	14.25	14.32	15.26	15.4	15.59	32.94	32.89	32.83	33.16	33.22	34.62	35.57	32.74	33.07	35.36	34.85	36.01	544	551	549	541	554	577	593	543	544	583	581	597	14.5083	15.0833	33.2767	34.6	552.667	573.5	0.0438755	0.643972	0.338422	PCTP	PC-TP+++STARD2
8911	8911	CACNA1I	0.05	0.06	0.09	0.08	0.05	0.07	0.12	0.1	0.06	0.08	0.05	0.04	0.11	0.15	0.2	0.18	0.11	0.15	0.26	0.23	0.14	0.19	0.11	0.09	9.02	12.01	16.02	15.02	9	13.03	22.04	19.02	12.02	15.05	9.02	7	0.0666667	0.075	0.15	0.17	12.35	14.025	0.173363	0.841254	0.577658	CACNA1I	Cav3.3+++ca(v)3.3
2564	2564	GABRE	0.02	0.04	0.04	0.03	0.04	0.04	0.02	0.03	0.01	0	0.02	0.03	0.03	0.1	0.09	0.06	0.09	0.1	0.06	0.07	0.03	0	0.05	0.08	1.85	5.12	4.78	3.34	5.1	5.13	3.02	3.66	1.7	0	2.63	4.22	0.035	0.0183333	0.0783333	0.0483333	4.22	2.53833	-0.832098	0.463733	0.191919	GABRE	NA
22950	22950	SLC4A1AP	26.05	26.88	27.69	27.98	27.37	27.78	28.15	27.68	26.56	28.99	26.34	27.02	59.74	61.42	63.46	64.41	62.87	63.7	63.89	63.59	61.32	67.2	59.63	62.43	1440.99	1499.9	1542.28	1543.64	1514.6	1547.45	1570.58	1541.98	1481.27	1608.37	1447.26	1510.56	27.2917	27.4567	62.6	63.01	1514.81	1526.67	0.00179468	0.994138	0.954035	SLC4A1AP	HLC3
55257	55257	MRGBP	26.55	28.97	26.62	27.07	28.18	27.82	26.77	24.87	26.99	27.35	27.71	27.12	60.88	66.2	61	62.31	64.73	63.79	60.75	57.14	62.31	63.39	62.74	62.66	1359	1496	1372	1382	1443	1434	1382	1282	1393	1404	1409	1403	27.535	26.8017	63.1517	61.4983	1414.33	1378.83	-0.0461757	0.426815	0.168314	MRGBP	C20orf20+++Eaf7+++MRG15BP+++URCC4
55687	55687	TRMU	13.22	13.12	13.63	13.71	13.14	13.51	12.75	12.4	13.75	13.16	12.86	12.52	30.32	29.97	31.25	31.56	30.18	30.97	28.93	28.5	31.76	30.5	29.11	28.93	396	394	403	404	393	405	387	379	418	397	384	375	13.3883	12.9067	30.7083	29.6217	399.167	390	-0.04308	0.715376	0.418307	TRMU	LCAL3+++MTO2+++MTU1+++TRMT+++TRMT1
28978	28978	TMEM14A	31.2	31.88	32.09	31.7	30.37	33.9	31.71	30.24	29.13	28.93	27.98	26.43	71.53	72.83	73.56	72.96	69.76	77.74	71.96	69.47	67.27	67.06	63.34	61.06	551	570	572	561	537	604	567	538	521	514	491	471	31.8567	29.07	73.0633	66.6933	565.833	517	-0.139707	0.0277809	0.00473569	TMEM14A	C6orf73+++PTD011
147409	147409	DSG4	0	0	0	0	0.01	0	0	0	0	0	0.01	0	0	0	0	0	0.03	0	0	0	0	0	0.02	0	0	0	0	0	1	0	0	0	0	0	1	0	0.00166667	0.00166667	0.005	0.00333333	0.166667	0.166667	-0.0095852	0.998246	0.996909	DSG4	CDGF13+++CDHF13+++HYPT6+++LAH
9786	9786	KIAA0586	6.73	6.96	7.61	6.94	6.61	7.36	6.42	6.82	6.83	6.99	6.41	6.61	15.43	15.91	17.44	15.98	15.19	16.88	14.58	15.67	15.77	16.2	14.51	15.28	813.39	851.86	891.25	849.94	809.26	871.58	795.28	811.35	844.77	824.4	773.45	806.64	7.035	6.68	16.1383	15.335	847.88	809.315	-0.0765881	0.174287	0.0467434	KIAA0586	JBTS23+++SRTD14+++Talpid3
128346	128346	C1orf162	0.73	0.81	0.76	0.76	0.68	0.79	0.61	0.85	0.71	1.04	0.58	0.64	1.68	1.85	1.73	1.75	1.56	1.82	1.38	1.95	1.64	2.42	1.32	1.48	76.32	80.38	81.14	86.94	90.54	75.25	81.96	92.55	64.73	92.86	76.88	86.39	0.755	0.738333	1.73167	1.69833	81.7617	82.5617	-0.00096632	0.998246	0.993562	C1orf162	NA
10734	10734	STAG3	2.93	2.89	3.67	2.75	2.76	3.38	3.26	2.97	3.3	2.87	3.11	2.88	6.72	6.6	8.4	6.32	6.35	7.74	7.39	6.83	7.62	6.64	7.04	6.65	228.36	228.76	287.14	213.32	215.21	266	257.5	233.62	263.29	224.61	242.4	226.72	3.06333	3.065	7.02167	7.02833	239.798	241.357	-0.00103715	0.998246	0.989379	STAG3	NA
2949	2949	GSTM5	0	0	0.04	0	0	0.08	0	0.03	0	0	0	0	0	0	0.09	0	0	0.18	0	0.07	0	0	0	0	0	0	0.97	0	0	1.78	0	0.66	0	0	0	0	0.02	0.005	0.045	0.0116667	0.458333	0.11	-0.490482	0.956607	0.874945	GSTM5	GSTM5-5+++GTM5
55064	55064	SPATA6L	0.32	0.25	0.28	0.23	0.2	0.24	0.28	0.2	0.09	0.21	0.16	0.27	0.74	0.58	0.64	0.53	0.45	0.56	0.63	0.47	0.22	0.48	0.37	0.62	23.83	12.98	16.32	17	13	16.27	17	15.32	7.39	15.99	12	15.88	0.253333	0.201667	0.583333	0.465	16.5667	13.93	-0.270006	0.641951	0.336297	SPATA6L	C9orf68+++bA6J24.2
23513	23513	SCRIB	33.27	31.04	29.81	30.86	29.82	31.03	32.61	32.42	31.73	31.56	34.91	33.43	76.29	70.91	68.33	71.03	68.51	71.16	74.01	74.47	73.27	73.14	79.03	77.25	3455	3253	3119	3199	3098	3249	3415	3393	3324	3290	3604	3509	30.9717	32.7767	71.0383	75.195	3228.83	3422.5	0.0745029	0.0600183	0.0119986	SCRIB	CRIB1+++SCRB1+++SCRIB1+++Vartul
8994	8994	LIMD1	10.09	10.44	10.74	10.39	10.97	10.68	11.14	10.81	11.02	11.62	10.86	11.95	23.13	23.85	24.61	23.93	25.2	24.49	25.28	24.83	25.43	26.92	24.58	27.61	1754.38	1847.07	1851.82	1785.18	1863.55	1844.49	1950.72	1848.96	1973.94	2008.79	1846.75	2033.18	10.5517	11.2333	24.2017	25.775	1824.41	1943.72	0.0815894	0.0317175	0.00553451	LIMD1	NA
64083	64083	GOLPH3	55.14	56.47	56.37	56.03	55.09	54.38	51.28	51.14	53.48	52.76	50.05	54.12	126.45	129.02	129.2	128.98	126.55	124.69	116.36	117.49	123.47	122.29	113.29	125.05	2751	2840	2834	2786	2749.07	2735	2581	2569	2689	2639	2480	2729	55.58	52.1383	127.482	119.658	2782.51	2614.5	-0.0994789	0.000610693	5.98527e-05	GOLPH3	GOPP1+++GPP34+++MIDAS+++Vps74
10403	10403	NDC80	30.33	28.46	31.56	29.52	33.57	32.11	29.14	29.92	28.59	27.74	28.41	29.26	69.55	65.01	72.33	67.95	77.12	73.64	66.13	68.73	66.02	64.28	64.32	67.6	1193	1129	1250	1158	1321	1272	1156	1185	1134	1094	1110	1163	30.925	28.8433	70.9333	66.18	1220.5	1140.33	-0.107624	0.0287784	0.00493748	NDC80	HEC+++HEC1+++HsHec1+++KNTC2+++TID3+++hsNDC80
2650	2650	GCNT1	12.37	12.49	11.79	13.18	12.06	11.57	13.4	14.12	14.06	13.37	13.58	13.6	28.37	28.53	27.01	30.35	27.71	26.54	30.41	32.44	32.46	30.99	30.75	31.42	1281.06	1297.7	1224.64	1355.34	1247.19	1201.72	1396.43	1468.74	1465.34	1383.17	1388.48	1417.11	12.2433	13.6883	28.085	31.4117	1267.94	1419.88	0.153637	9.40913e-05	7.54454e-06	GCNT1	C2GNT+++C2GNT-L+++C2GNT1+++G6NT+++NACGT2+++NAGCT2
79577	79577	CDC73	39.74	37.65	39.15	39.31	38.79	38.58	40.32	40.02	39.51	39.12	38.24	39.88	91.14	86.02	89.73	90.48	89.11	88.46	91.5	91.94	91.23	90.66	86.57	92.14	2104	2066	2080	2067	2017	2060	2133	2154	2130	2105	2070	2040	38.87	39.515	89.1567	90.6733	2065.67	2105.33	0.0178526	0.768712	0.4808	CDC73	C1orf28+++FIHP+++HPTJT+++HRPT1+++HRPT2+++HYX
64645	64645	MFSD14A	18.81	19.69	18.82	20.14	19.02	19.5	19.43	18.72	20.43	19.44	19.31	18.8	43.13	44.99	43.14	46.35	43.69	44.7	44.09	43.01	47.17	45.05	43.71	43.44	970	1028	980.37	1040	986	1017	1013.69	976	1065	1007	992	984	19.33	19.355	44.3333	44.4117	1003.56	1006.28	-0.00575513	0.956607	0.872202	MFSD14A	HIAT1
340562	340562	SATL1	0	0	0	0	0	0.03	0	0.02	0	0	0	0	0	0	0	0	0	0.07	0	0.05	0	0	0	0	0	0	0	0	0	1.24	0	1.18	0	0	0	0	0.005	0.00333333	0.0116667	0.00833333	0.206667	0.196667	-0.00958525	0.998246	0.996923	SATL1	NA
387694	387694	SH2D4B	0.21	0.22	0.15	0.12	0.16	0.17	0.18	0.16	0.09	0.19	0.13	0.12	0.47	0.51	0.34	0.27	0.36	0.4	0.41	0.36	0.21	0.44	0.3	0.29	24	27	18	14	19	21	22	19	11	23	16	15	0.171667	0.145	0.391667	0.335	20.5	17.6667	-0.224042	0.675359	0.370305	SH2D4B	NA
952	952	CD38	0.13	0.16	0.14	0.19	0.16	0.16	0.19	0.1	0.16	0.17	0.12	0.08	0.3	0.36	0.33	0.45	0.37	0.36	0.42	0.22	0.37	0.38	0.26	0.18	13.73	16.7	15.3	20.51	16.78	16.59	19.75	10.21	16.96	17.52	12.13	8.2	0.156667	0.136667	0.361667	0.305	16.6017	14.1283	-0.237146	0.696917	0.394551	CD38	ADPRC 1+++ADPRC1
641372	641372	ACOT6	0	0.11	0.05	0.05	0.06	0.16	0.11	0.11	0	0.04	0.08	0	0	0.25	0.13	0.12	0.13	0.37	0.25	0.25	0	0.09	0.18	0	0	2	1	1	1	3	2	2	0	1	2	0	0.0716667	0.0566667	0.166667	0.128333	1.33333	1.16667	-0.199625	0.956607	0.836109	ACOT6	C14orf42+++c14_5530
415	415	ARSL	0.03	0	0.03	0	0.07	0	0.03	0	0.03	0	0	0	0.08	0	0.07	0	0.17	0	0.08	0	0.07	0	0	0	1.01	0	1.01	0	3.01	0	1.03	0	1	0	0	0	0.0216667	0.01	0.0533333	0.025	0.838333	0.338333	-1.23029	0.700319	0.399791	ARSL	ARSE+++ASE+++CDPX+++CDPX1+++CDPXR
22832	22832	CEP162	1.55	1.6	1.38	1.79	1.69	1.52	1.72	1.69	1.41	1.64	1.5	1.46	3.56	3.66	3.17	4.11	3.89	3.47	3.9	3.88	3.26	3.79	3.39	3.38	144	148	126	157.01	159.01	146	162.02	153	134	158.8	146	134.52	1.58833	1.57	3.64333	3.6	146.67	148.057	0.00163468	0.998246	0.985528	CEP162	C6orf84+++KIAA1009+++QN1
200081	200081	TXLNA	24.36	23.71	23.81	23.78	22.99	24.43	23.81	24.64	24.05	24.29	24.23	23.98	55.86	54.18	54.57	54.73	52.81	56.03	54.04	56.6	55.53	56.29	54.85	55.41	2239	2207	2205	2170	2116	2256	2215	2284	2231	2245	2214	2228	23.8467	24.1667	54.6967	55.4533	2198.83	2236.17	0.0147522	0.822671	0.547872	TXLNA	IL14+++TXLN
1847	1847	DUSP5	13.14	13.97	14.32	13.32	13.63	13.17	12.21	11.77	12.01	12.69	11.76	12.29	30.12	31.92	32.82	30.67	31.31	30.21	27.7	27.04	27.74	29.4	26.62	28.39	604	648	663	611	627	610	566	545	557	585	537	571	13.5917	12.1217	31.175	27.815	627.167	560.167	-0.172532	0.00106496	0.000110721	DUSP5	DUSP+++HVH3
54831	54831	BEST2	0.16	0.08	0.13	0.11	0.19	0.05	0.11	0.11	0.08	0.13	0.16	0.21	0.37	0.18	0.31	0.25	0.43	0.12	0.24	0.25	0.18	0.31	0.37	0.49	6	3	5	4	7	2	4	4	3	5	6	8	0.12	0.133333	0.276667	0.306667	4.5	5	0.141763	0.943565	0.770828	BEST2	VMD2L1
7941	7941	PLA2G7	0	0	0	0	0.03	0	0.02	0	0.03	0	0	0.01	0	0	0	0	0.07	0	0.04	0	0.07	0	0	0.03	0	0	0	0	1.12	0	0.55	0	1.1	0	0	0.44	0.005	0.01	0.0116667	0.0233333	0.186667	0.348333	-0.00958522	0.998246	0.996915	PLA2G7	LDL-PLA2+++LP-PLA2+++PAFAD+++PAFAH
144568	144568	A2ML1	0.36	0.33	0.48	0.39	0.36	0.48	0.42	0.45	0.45	0.52	0.43	0.37	0.82	0.75	1.09	0.9	0.83	1.09	0.96	1.04	1.04	1.19	0.97	0.86	32.41	26.16	41.52	33.87	33.81	39.8	36.82	41.26	42.64	43.07	34.52	33.96	0.4	0.44	0.913333	1.01	34.595	38.7117	0.157353	0.676755	0.372176	A2ML1	CPAMD9+++OMS+++p170
23399	23399	CTDNEP1	30.8	34.99	32.95	29.89	31.55	32.08	29.6	32.71	31.07	32.59	36.83	36.37	70.62	79.94	75.52	68.8	72.47	73.56	67.18	75.15	71.75	75.52	83.37	84.03	978.68	1068.13	1020.87	955.38	986.85	1044.28	965.77	1035.01	956.82	1024	1151.11	1127.67	32.0433	33.195	73.485	76.1667	1009.03	1043.4	0.0393153	0.689598	0.387859	CTDNEP1	DULLARD+++HSA011916+++NET56
10678	10678	B3GNT2	27.16	27.1	26.47	28.13	27.07	27.45	25.65	26.45	26.55	26.35	25.44	24.84	62.29	61.91	60.67	64.75	62.17	62.96	58.2	60.77	61.3	61.06	57.59	57.38	1395	1399	1369	1437	1385	1420	1327	1368	1375	1357	1296	1289	27.23	25.88	62.4583	59.3833	1400.83	1335.33	-0.0787166	0.0534335	0.0104384	B3GNT2	3-Gn-T1+++3-Gn-T2+++B3GN-T2+++B3GNT+++B3GNT-2+++B3GNT1+++BETA3GNT+++BGNT2+++BGnT-2+++beta-1+++beta3Gn-T1+++beta3Gn-T2
84804	84804	MFSD9	3.79	4.09	3.95	3.72	3.98	4.2	4.33	4.26	4.48	4.74	4.41	4.56	8.68	9.34	9.05	8.55	9.15	9.62	9.82	9.79	10.33	10.98	9.98	10.54	374	409.14	392.24	369.69	397.89	419.1	432.68	425.53	445.93	474.15	433.95	456.59	3.955	4.46333	9.065	10.24	393.677	444.805	0.165871	0.0125128	0.00182917	MFSD9	NA
10434	10434	LYPLA1	47.05	46.08	49.53	50.43	45.71	48.71	52.1	47.05	50.59	45.47	45.65	49.44	107.89	105.29	113.54	116.08	105.01	111.7	118.23	108.09	116.82	105.37	103.33	114.23	1838	1765	1871	1940	1720	1825	1945	1868	1955	1805	1765	1909	47.9183	48.3833	109.918	111.012	1826.5	1874.5	0.0277376	0.697192	0.395851	LYPLA1	APT-1+++APT1+++LPL-I+++LPL1+++hAPT1
51720	51720	UIMC1	16.09	16.97	15.15	14.24	14.99	16.4	14.09	14.55	13.86	15.53	15.03	17.01	36.89	38.77	34.72	32.77	34.44	37.61	31.98	33.42	31.99	35.99	34.01	39.29	620.34	611.14	557	547.03	565.71	590.16	541.97	532.16	541.29	583.95	560.62	604.97	15.64	15.0117	35.8667	34.4467	581.897	560.827	-0.063897	0.45752	0.187896	UIMC1	RAP80+++X2HRIP110
114336	114336	CGB2	0	0	0.12	0	0.09	0.26	0.34	0.09	0.09	0	0.11	0.08	0	0	0.27	0	0.2	0.59	0.78	0.2	0.2	0	0.24	0.2	0	0	1.39	0	1	3	4.01	1	1	0	1.24	1	0.0783333	0.118333	0.176667	0.27	0.898333	1.375	0.670994	0.816519	0.540171	CGB2	NA
29944	29944	PNMA3	0	0.06	0.06	0.06	0.03	0.06	0.03	0	0.07	0	0.02	0.04	0	0.14	0.14	0.13	0.07	0.14	0.07	0	0.17	0	0.03	0.1	0	4	4	4	2	4	2	0	5	0	1	3	0.045	0.0266667	0.103333	0.0616667	3	1.83333	-0.719032	0.644345	0.339258	PNMA3	MA3+++MA5
23767	23767	FLRT3	1.31	1.32	1.33	1.53	1.42	1.09	1.63	2.17	1.94	1.97	1.88	2.05	2.99	3.01	3.05	3.52	3.25	2.5	3.7	4.98	4.48	4.56	4.25	4.74	127	128	132	150	139	103	161	213	192	193	184	197	1.33333	1.94	3.05333	4.45167	129.833	190	0.539384	1.2669e-07	6.17335e-09	FLRT3	HH21
23769	23769	FLRT1	0.58	0.55	0.43	0.37	0.55	0.63	0.39	0.37	0.42	0.56	0.46	0.48	1.32	1.25	0.99	0.85	1.26	1.44	0.88	0.85	0.97	1.29	1.05	1.12	107.11	87.5	79.76	76.42	110.11	107.25	82.42	72.4	82.73	93.52	86.78	81.21	0.518333	0.446667	1.185	1.02667	94.6917	83.1767	-0.200095	0.297223	0.0983636	FLRT1	SPG68
284018	284018	C17orf58	32.13	32.19	32.09	30.24	30.13	30.49	30.06	27.6	27.59	29.36	28.37	29	73.67	73.55	73.56	69.61	69.22	69.91	68.21	63.42	63.71	68.04	64.21	67.01	880	884	888	824	837	852	813	758	754	818	770	807	31.2117	28.6633	71.5867	65.7667	860.833	786.667	-0.13951	0.00296527	0.000348383	C17orf58	NA
26973	26973	CHORDC1	10.22	10	9.59	10.97	9.83	9.27	11.11	10.58	11.53	11.49	9.96	10.57	23.44	22.84	21.98	25.24	22.58	21.25	25.21	24.3	26.63	26.62	22.56	24.41	587	579	556	629	564	536	643	614	668	662	569	614	9.98	10.8733	22.8883	24.955	575.167	628.333	0.117667	0.0819058	0.017804	CHORDC1	CHP1
10043	10043	TOM1	16.76	16.91	17.39	16.61	18.25	17.18	17.95	19.14	18.34	17.96	18.79	19.19	38.42	38.63	39.85	38.23	41.92	39.39	40.73	43.97	42.34	41.63	42.54	44.34	704	718	740	697	767	728	760	809	779	758	788	818	17.1833	18.5617	39.4067	42.5917	725.667	785.333	0.104437	0.0511979	0.00991252	TOM1	IMD85
1411	1411	CRYBA1	0	0	0.07	0	0	0.14	0	0	0	0.14	0	0	0	0	0.16	0	0	0.32	0	0	0	0.33	0	0	0	0	1	0	0	2	0	0	0	2	0	0	0.035	0.0233333	0.08	0.055	0.5	0.333333	-0.487403	0.950307	0.786958	CRYBA1	CRYB1+++CTRCT10
728498	728498	GOLGA8H	0.35	0.62	0.3	0.38	0.49	0.43	0.36	0.67	0.44	0.5	0.32	0.45	0.81	1.43	0.7	0.88	1.13	0.99	0.82	1.55	1.02	1.17	0.72	1.04	34.38	61.24	28.07	37.19	47.84	42.42	33.22	64.9	43.14	49.07	30.56	44.13	0.428333	0.456667	0.99	1.05333	41.8567	44.17	0.0687322	0.924554	0.728223	GOLGA8H	GOLGA6L11
80864	80864	EGFL8	3.01	3.14	3.86	3.24	2.72	3.41	3.35	3.17	3.27	4.01	3.6	3.22	6.91	7.18	8.85	7.45	6.24	7.82	7.61	7.29	7.55	9.28	8.14	7.44	71.26	75	92	76.33	64.26	81.22	80	75.56	78	95	84.51	77	3.23	3.43667	7.40833	7.885	76.6783	81.6783	0.0821675	0.783168	0.497189	EGFL8	C6orf8+++NG3
3998	3998	LMAN1	32.82	33.88	32.27	33.36	34.56	32.38	30.9	31.37	31.77	29.86	28.56	30.51	75.27	77.4	73.97	76.8	79.38	74.26	70.12	72.08	73.36	69.21	64.65	70.49	2968	3090	2939	3009	3126	2949	2818	2857	2897	2708	2565	2788	33.2117	30.495	76.18	69.985	3013.5	2772.17	-0.130236	5.20611e-05	3.98961e-06	LMAN1	ERGIC-53+++ERGIC53+++F5F8D+++FMFD1+++MCFD1+++MR60+++gp58
282763	282763	OR51B5	0.04	0	0	0	0.08	0	0.04	0.04	0	0	0.04	0.07	0.09	0	0	0	0.17	0	0.08	0.09	0	0	0.09	0.17	1	0	0	0	2	0	1	1	0	0	1	2	0.02	0.0316667	0.0433333	0.0716667	0.5	0.833333	0.725354	0.850294	0.59719	OR51B5	HOR5'Beta5+++OR11-37
10262	10262	SF3B4	98.73	98.99	94.66	98.67	97.34	94.35	103.14	102.28	101.05	103.06	109.21	106.39	226.39	226.17	216.98	227.12	223.61	216.35	234.06	234.98	233.33	238.85	247.23	245.82	2795	2827	2699	2786	2757	2690	2945	2916	2885	2926	3071	3044	97.1233	104.188	222.77	239.045	2759	2964.5	0.0940539	0.00172372	0.000188533	SF3B4	AFD1+++Hsh49+++SAP49+++SF3b49
9705	9705	ST18	0.03	0.02	0.01	0.02	0.06	0.04	0	0.04	0.06	0.03	0.03	0.02	0.07	0.04	0.02	0.04	0.15	0.1	0	0.09	0.13	0.06	0.07	0.04	3.6	2.14	1.18	2.14	7.53	3.59	0	4.86	5.41	3.1	3.7	1.81	0.03	0.03	0.07	0.065	3.36333	3.14667	-0.18086	0.949762	0.785625	ST18	NZF-3+++NZF3+++ZC2H2C3+++ZC2HC10+++ZNF387
10135	10135	NAMPT	27.21	28.19	27.52	27.69	27.55	26.75	31.44	30.54	30.09	30.5	29.3	30.85	62.39	64.4	63.09	63.75	63.29	61.33	71.36	70.17	69.47	70.68	66.33	71.27	2221	2321	2263	2255	2250	2199	2589	2511	2477	2497	2376	2545	27.485	30.4533	63.0417	69.88	2251.5	2499.17	0.14091	4.70207e-07	2.47027e-08	NAMPT	1110035O14Rik+++PBEF+++PBEF1+++VF+++VISFATIN
284119	284119	CAVIN1	9.67	8.37	9.9	8.86	9.22	9.59	8.56	8.37	8.03	7.8	10.14	8.24	22.18	19.13	22.68	20.4	21.17	22	19.44	19.22	18.55	18.08	22.96	19.04	632.32	559.11	660.15	583	612.7	635.83	569.53	554.62	532.42	517.13	661.21	548.54	9.26833	8.52333	21.26	19.5483	613.852	563.908	-0.131822	0.0889906	0.0196928	CAVIN1	CAVIN+++CGL4+++FKSG13+++PTRF+++cavin-1
285268	285268	ZNF621	4.25	4.65	4.45	4.76	4.57	4.26	5.03	5.36	5.33	4.78	4.69	4.72	9.76	10.62	10.19	10.95	10.49	9.76	11.42	12.32	12.3	11.09	10.62	10.9	641.12	653.13	668.48	686.23	666.2	671.86	726.02	744.91	802.14	663.06	704.69	675.36	4.49	4.985	10.295	11.4417	664.503	719.363	0.104837	0.101092	0.0230289	ZNF621	NA
7709	7709	ZBTB17	8.82	8.68	8.01	8.35	8.53	8.37	9.09	9.47	9.73	9.56	9.45	9.7	20.22	19.83	18.37	19.21	19.59	19.2	20.62	21.77	22.47	22.15	21.38	22.41	463.42	457.88	419.49	434.18	438.43	434.27	470.19	495.47	508.86	487.56	483.51	508.67	8.46	9.5	19.4033	21.8	441.278	492.377	0.148286	0.0190037	0.0029689	ZBTB17	MIZ-1+++ZNF151+++ZNF60+++pHZ-67
284021	284021	MILR1	0.82	0.86	0.76	0.54	0.97	0.8	1.07	0.67	0.78	0.85	0.9	0.72	1.87	1.96	1.75	1.23	2.24	1.83	2.42	1.54	1.8	1.98	2.04	1.67	21.81	20.82	19.44	11.57	23.55	19.37	24.92	16.06	17.85	19.29	21.97	17.62	0.791667	0.831667	1.81333	1.90833	19.4267	19.6183	0.00337336	0.998246	0.988978	MILR1	Allergin-1+++C17orf60+++MCA-32+++MCA32
57644	57644	MYH7B	0.27	0.18	0.14	0.18	0.12	0.21	0.12	0.18	0.1	0.21	0.25	0.22	0.62	0.42	0.31	0.42	0.27	0.47	0.27	0.42	0.23	0.49	0.57	0.5	33	22	15	22	13	25.62	15	22	12.42	25.39	28.02	25	0.183333	0.18	0.418333	0.413333	21.77	21.305	-0.0430458	0.956607	0.867297	MYH7B	MHC14+++MYH14
404550	404550	C16orf74	25.18	23.87	24.21	21.62	22.78	22.81	28.73	25.12	29.16	29.99	28.31	29.52	57.74	54.53	55.49	49.77	52.33	52.31	65.2	57.72	67.33	69.51	64.09	68.21	411	393	398	352	372	375	473	413	480	491	459	487	23.4117	28.4717	53.695	65.3433	383.5	467.167	0.275191	1.23892e-05	8.38893e-07	C16orf74	NA
105378979	105378979	LOC105378979	0	0.01	0	0	0	0	0	0.01	0	0	0.01	0.09	0	0.02	0	0	0	0	0	0.02	0	0	0.02	0.2	0	1	0	0	0	0	0	1	0	0	1	1	0.00166667	0.0183333	0.00333333	0.04	0.166667	0.5	0.95203	0.844652	0.586252	LOC105378979	NA
2060	2060	EPS15	18.91	19.13	19.16	18.8	19.4	19.01	17.89	18.38	18.74	18.41	17.24	18.01	43.35	43.7	43.92	43.27	44.56	43.59	40.59	42.22	43.27	42.67	39.03	41.62	1820	1840	1847	1797	1863	1836	1746	1770	1811	1772	1651	1757	19.0683	18.1117	43.7317	41.5667	1833.83	1751.17	-0.0761808	0.0309433	0.00537562	EPS15	AF-1P+++AF1P+++MLLT5
9824	9824	ARHGAP11A	15.76	17.99	17.17	18.1	19.02	18.59	16.08	17.81	17.79	16.62	18.2	16.53	36.14	41.11	39.35	41.67	43.69	42.63	36.5	40.91	41.07	38.52	41.2	38.19	1538.11	1709.24	1742.76	1682.66	1744.15	1768.93	1519.58	1650.86	1672.57	1656.33	1614.55	1606.08	17.7717	17.1717	40.765	39.3983	1697.64	1619.99	-0.0770246	0.0960073	0.0216481	ARHGAP11A	GAP (1-12)
3284	3284	HSD3B2	0	0	0	0.03	0.06	0	0	0.04	0	0	0.03	0	0	0	0	0.08	0.14	0	0	0.09	0	0	0.07	0	0	0	0	1	1.83	0	0	1.19	0	0	1	0	0.015	0.0116667	0.0366667	0.0266667	0.471667	0.365	-0.00958148	0.998246	0.995623	HSD3B2	HSD3B+++HSDB+++SDR11E2
10966	10966	RAB40B	4.45	4.46	4.64	4.75	3.97	4.46	3.78	3.99	4.42	5.24	4.71	4.45	10.21	10.18	10.64	10.94	9.12	10.23	8.57	9.18	10.2	12.15	10.67	10.28	196.6	208.55	223.86	215.58	194.72	237.37	209.36	209.47	216.73	239.23	213.21	213.07	4.455	4.43167	10.22	10.175	212.78	216.845	0.0198015	0.951241	0.788825	RAB40B	RAR+++SEC4L
89887	89887	ZNF628	2.3	1.94	2.06	1.64	1.81	2.16	1.85	1.82	2.06	2.17	2.14	2.29	5.27	4.44	4.71	3.78	4.16	4.94	4.19	4.19	4.75	5.02	4.84	5.29	158	134	141	114	125	143	128	133	141	147	141	157	1.985	2.055	4.55	4.71333	135.833	141.167	0.046129	0.864983	0.623547	ZNF628	ZEC+++Zfp628
55768	55768	NGLY1	12.11	13.58	12.26	12.18	11.87	10.76	12.81	13.06	11.75	11.89	12.49	12.72	27.78	31.02	28.1	28.04	27.26	24.67	29.07	30	27.14	27.55	28.27	29.38	542	618.3	555.93	545.45	541.34	495	580.39	593.39	527.61	534	559	570.18	12.1267	12.4533	27.8117	28.5683	549.67	560.762	0.0194287	0.91088	0.705793	NGLY1	CDDG+++CDG1V+++PNG-1+++PNG1+++PNGase
4168	4168	MCF2	0.22	0.24	0.21	0.14	0.25	0.15	0.13	0.11	0.12	0.12	0.1	0.1	0.51	0.56	0.48	0.32	0.57	0.34	0.3	0.26	0.28	0.28	0.24	0.23	15	18	15	9	17	11	10	8	8	8	7	7	0.201667	0.113333	0.463333	0.265	14.1667	8	-0.83405	0.0514194	0.00996834	MCF2	ARHGEF21+++DBL
2771	2771	GNAI2	48.46	49	48.57	45.71	46.43	48.61	47.22	45.83	43.92	46.16	45.49	46.93	111.13	111.95	111.32	105.22	106.66	111.47	107.16	105.3	101.4	106.97	102.97	108.43	1985	2025	2006	1874	1902	2008	1948	1886	1817	1896	1855	1949	47.7967	45.925	109.625	105.372	1966.67	1891.83	-0.0654576	0.0851771	0.018689	GNAI2	GIP+++GNAI2B+++HG1C+++H_LUCA15.1+++H_LUCA16.1
84527	84527	ZNF559	1.7	1.25	1.6	1.67	1.5	1.83	1.59	1.43	1.31	1.29	1.34	1.28	3.91	2.85	3.68	3.84	3.45	4.2	3.6	3.29	3.02	3	3.04	2.96	115.65	82.66	98.35	111.24	92.77	117.85	99.54	89.51	87.16	85.48	81.17	82.45	1.59167	1.37333	3.655	3.15167	103.087	87.5517	-0.243476	0.131642	0.0323157	ZNF559	NBLA00121
79585	79585	CORO7	4.3	4.61	4.28	6.7	4.99	5.36	5.85	4.2	5.05	4.89	4.52	5.33	9.87	10.53	9.8	15.42	11.47	12.28	13.27	9.64	11.67	11.33	10.23	12.32	278.96	300.81	277.23	433.18	323.9	349.63	382.31	273.46	330.26	317.92	290.99	347.44	5.04	4.97333	11.5617	11.41	327.285	323.73	-0.0258294	0.956607	0.834933	CORO7	0610011B16Rik+++CRN7+++POD1
79701	79701	OGFOD3	7.19	7.21	7.39	7.05	6.47	7.05	8.04	7.82	7.55	7.34	7.36	7.94	16.48	16.48	16.93	16.24	14.86	16.16	18.23	17.96	17.44	17	16.67	18.34	591.13	601.94	616.06	583.44	533.76	586.35	674.01	649.42	631.93	606.71	603.04	664.59	7.06	7.675	16.1917	17.6067	585.447	638.283	0.115211	0.0604429	0.0121113	OGFOD3	C17orf101
9866	9866	TRIM66	4.61	4.75	4.34	4.93	4.67	4.63	4.98	4.95	4.86	5.01	4.7	5.27	10.57	10.85	9.94	11.36	10.72	10.62	11.3	11.38	11.22	11.62	10.63	12.17	883.41	932.9	872.65	941.71	870.88	898.22	952	938.59	951.61	940.35	945.45	1008.24	4.655	4.96167	10.6767	11.3867	899.962	956.04	0.0780407	0.140948	0.0352274	TRIM66	C11orf29+++TIF1D+++TIF1DELTA
440498	440498	HSBP1L1	12.05	11.53	13.44	13.07	14.1	11.47	14.97	11.55	13.17	14.07	13.37	12.17	27.62	26.35	30.8	30.09	32.4	26.3	33.98	26.54	30.42	32.61	30.28	28.11	146	141	164	158	171	140	183	141	161	171	161	149	12.61	13.2167	28.9267	30.3233	153.333	161	0.0607273	0.781046	0.494783	HSBP1L1	NA
113146	113146	AHNAK2	0.2	0.23	0.24	0.19	0.24	0.24	0.18	0.26	0.27	0.24	0.28	0.22	0.46	0.53	0.56	0.43	0.55	0.56	0.41	0.61	0.63	0.57	0.63	0.51	69	80.65	84.17	64.41	82.01	83.81	62.45	91.63	94.66	84.16	95.66	76	0.223333	0.241667	0.515	0.56	77.3417	84.0933	0.110676	0.681707	0.378317	AHNAK2	C14orf78
10589	10589	DRAP1	54.65	54.86	54.2	52.6	53.26	51.55	57.37	56.23	51.35	52.45	64.79	57.46	125.32	125.33	124.23	121.08	122.35	118.21	130.19	129.2	118.57	121.56	146.67	132.75	800	810	799	768	780	760	847	829	758	770	942	850	53.52	56.6083	122.753	129.823	786.167	832.667	0.0735425	0.340437	0.119403	DRAP1	NC2-alpha
56203	56203	LMOD3	0.33	0.39	0.34	0.46	0.37	0.41	0.26	0.32	0.16	0.47	0.32	0.24	0.75	0.88	0.78	1.06	0.85	0.93	0.58	0.73	0.37	1.09	0.72	0.55	30.07	35.28	31.28	41.82	33.88	37.32	23.69	29.04	14.77	42.87	29.11	21.93	0.383333	0.295	0.875	0.673333	34.9417	26.9017	-0.399189	0.209106	0.0597975	LMOD3	NEM10
375791	375791	CYSRT1	13.92	13.8	14.86	14.41	13.18	12.8	25.92	26.33	27.76	24.74	26.62	27.12	31.93	31.54	34.05	33.16	30.27	29.34	58.83	60.49	64.1	57.34	60.26	62.65	188	188	202	194	178	174	353	358	378	335	357	370	13.8283	26.415	31.715	60.6117	187.333	358.5	0.926798	1.38707e-41	9.41505e-44	CYSRT1	C9orf169
84436	84436	ZNF528	0.36	0.45	0.47	0.39	0.45	0.51	0.5	0.4	0.29	0.48	0.59	0.47	0.83	1.04	1.08	0.91	1.04	1.16	1.12	0.92	0.68	1.11	1.33	1.08	27.66	35.15	35.81	30.61	33.74	38.44	38.9	31.38	22.95	37.15	43.77	36.48	0.438333	0.455	1.01	1.04	33.5683	35.105	0.0551864	0.943431	0.767889	ZNF528	NA
56521	56521	DNAJC12	18.52	20.33	22.89	21.15	21.96	22.59	20.01	17.99	18.75	20.37	15.07	16.91	42.46	46.44	52.47	48.68	50.44	51.8	45.42	41.32	43.3	47.2	34.11	39.06	394	430	468	444	456	472	409	377	393	417	313	363	21.24	18.1833	48.715	41.735	444	378.667	-0.23927	0.00129546	0.000137546	DNAJC12	HPANBH4+++JDP1
222865	222865	TMEM130	0.38	0.46	0.41	0.58	0.28	0.29	0.31	0.24	0.28	0.46	0.43	0.34	0.86	1.06	0.93	1.33	0.64	0.67	0.71	0.56	0.65	1.07	0.98	0.78	20.68	25.4	21.19	28.82	14.66	16.38	17.41	13.77	14.15	24.06	23.99	17.97	0.4	0.343333	0.915	0.791667	21.1883	18.5583	-0.208639	0.705744	0.406453	TMEM130	NA
4026	4026	LPP	6.07	5.73	5.78	5.97	6.16	6.25	8.8	8.68	8.99	8.79	8.42	9.34	13.91	13.1	13.25	13.75	14.15	14.34	19.96	19.95	20.75	20.37	19.07	21.57	2045.33	1969.43	1973.18	2026.57	2109.04	2128.3	2931	2979.39	3076.39	2995.03	2860.42	3225.39	5.99333	8.83667	13.75	20.2783	2041.97	3011.27	0.550767	2.80641e-73	8.363e-76	LPP	NA
55756	55756	INTS9	6.06	6.12	6.51	6.28	6.23	6.79	5.65	5.56	6.56	6.07	5.63	5.44	13.9	13.97	14.93	14.45	14.31	15.57	12.82	12.77	15.15	14.07	12.74	12.58	283	291	307	291	285	325	265	264	313	281	259	253	6.33167	5.81833	14.5217	13.355	297	272.5	-0.133651	0.164157	0.0430934	INTS9	CPSF2L+++INT9+++RC74
2079	2079	ERH	195.15	190.36	190.59	194.01	185.82	191.51	199.91	201.48	197.47	192.74	237.6	191.48	447.49	434.9	436.85	446.59	426.84	439.14	453.66	462.88	455.95	446.7	537.87	442.4	2742	2698	2697	2719	2612	2710	2833	2851	2798	2716	3316	2719	191.24	203.447	438.635	466.577	2696.33	2872.17	0.0819213	0.144103	0.0362862	ERH	DROER
220107	220107	DLEU7	0.27	0.27	0.22	0.24	0.2	0.22	0.39	0.16	0.21	0.28	0.26	0.2	0.62	0.61	0.49	0.54	0.46	0.49	0.9	0.37	0.49	0.66	0.58	0.46	15	15	12	13	11	12	22	9	10	14	14	11	0.236667	0.25	0.535	0.576667	13	13.3333	0.0270179	0.980811	0.92724	DLEU7	NA
386618	386618	KCTD4	0	0	0	0	0	0.03	0	0	0	0	0	0	0	0	0	0	0	0.06	0	0	0	0	0	0	0	0	0	0	0	1	0	0	0	0	0	0	0.005	0	0.01	0	0.166667	0	-0.490482	0.956607	0.874945	KCTD4	bA321C24.3
8886	8886	DDX18	27.39	28.48	27.18	29.93	29.41	28.03	29.39	29.62	27.91	29.13	29.4	28.02	62.8	65.07	62.3	68.9	67.57	64.27	66.69	68.04	64.44	67.51	66.55	64.73	1921	2015	1920	2094	2064	1980	2079	2092	1974	2049	2048	1986	28.4033	28.9117	65.1517	66.3267	1999	2038	0.0181965	0.815223	0.538188	DDX18	Has1+++MrDb
340990	340990	OTOG	0	0	0	0.01	0	0	0	0	0	0	0.01	0	0	0	0	0.01	0	0	0	0	0	0	0.01	0	0	0	0	1	0	0	0	0	0	0	1	0	0.00166667	0.00166667	0.00166667	0.00166667	0.166667	0.166667	-0.0095852	0.998246	0.996909	OTOG	DFNB18B+++MLEMP+++OTGN
392390	392390	OR1L6	0	0.05	0	0	0	0	0	0	0	0	0	0	0	0.12	0	0	0	0	0	0	0	0	0	0	0	1	0	0	0	0	0	0	0	0	0	0	0.00833333	0	0.02	0	0.166667	0	-0.490482	0.956607	0.874945	OR1L6	HG16+++OR1K1+++OR1L7+++OR9-30
55132	55132	LARP1B	15.62	13.96	16.47	14.59	14.36	15.97	14.14	14.14	14.6	13.46	13.64	14.45	35.82	31.88	37.74	33.59	32.98	36.62	32.08	32.49	33.7	31.2	30.87	33.39	840	779	877	794	790	886	771	734	812	729	743	773	15.1617	14.0717	34.7717	32.2883	827.667	760.333	-0.131855	0.0130917	0.00192897	LARP1B	LARP2
11076	11076	TPPP	0.78	0.75	0.65	0.66	0.84	0.8	0.72	0.82	0.61	0.62	0.69	0.83	1.79	1.71	1.48	1.52	1.92	1.83	1.64	1.88	1.41	1.45	1.56	1.93	95.24	93.53	80	77.99	102.59	94.08	85	101.68	71.08	78.28	82.9	104.39	0.746667	0.715	1.70833	1.645	90.5717	87.2217	-0.0641139	0.84784	0.59271	TPPP	TPPP/p25+++TPPP1+++p24+++p25+++p25alpha
26235	26235	FBXL4	6.5	5.89	5.81	6.02	5.49	6.03	6.58	7.36	6.05	7.08	5.95	6.17	14.91	13.46	13.32	13.86	12.62	13.84	14.94	16.91	13.97	16.41	13.46	14.25	459.32	431.22	461.24	462.34	444.35	448.81	481.37	493.82	464.83	481.1	438.58	461.55	5.95667	6.53167	13.6683	14.99	451.213	470.208	0.0493777	0.628736	0.324174	FBXL4	FBL4+++FBL5+++MTDPS13
79998	79998	ANKRD53	0.21	0.13	0.14	0.06	0.18	0.06	0.11	0.07	0.07	0.09	0.14	0.03	0.48	0.29	0.33	0.14	0.4	0.14	0.26	0.16	0.16	0.22	0.33	0.07	7	5.92	5	2	6	2	4	3.67	3.7	4.95	7.57	1	0.13	0.085	0.296667	0.2	4.65333	4.14833	-0.304497	0.837681	0.572014	ANKRD53	NA
66004	66004	LYNX1	0.34	0.42	0.55	0.38	0.5	0.36	0.45	0.42	0.4	0.31	0.36	0.34	0.77	0.95	1.27	0.88	1.15	0.82	1.02	0.95	0.93	0.72	0.82	0.8	29	36.19	48	33	43	31	39	36	35	27	31	30	0.425	0.38	0.973333	0.873333	36.6983	33	-0.16145	0.683885	0.379927	LYNX1	NA
7291	7291	TWIST1	0.17	0.13	0.1	0.03	0.03	0.07	0.13	0.13	0.07	0.17	0.2	0.07	0.38	0.3	0.23	0.08	0.08	0.15	0.3	0.3	0.15	0.39	0.46	0.15	5	4	3	1	1	2	4	4	2	5	6	2	0.0883333	0.128333	0.203333	0.291667	2.66667	3.83333	0.515075	0.692248	0.390215	TWIST1	ACS3+++BPES2+++BPES3+++CRS+++CRS1+++CSO+++SCS+++SWCOS+++TWIST+++bHLHa38
9905	9905	SGSM2	20	19.24	19.45	18.33	18.39	18.66	16.77	16.76	15.89	18.03	18.77	15.82	45.87	43.95	44.58	42.2	42.25	42.78	38.06	38.51	36.69	41.79	42.49	36.54	1665	1684	1715	1584	1588	1661	1462	1492	1415	1580	1566	1403	19.0117	17.0067	43.605	39.0133	1649.5	1486.33	-0.159616	3.7879e-05	2.81359e-06	SGSM2	RUTBC1
79903	79903	NAA60	28.07	27.84	29.37	27.48	26.25	27.29	27.89	28.4	30.31	30.32	30.56	30.15	64.37	63.61	67.32	63.26	60.3	62.57	63.28	65.24	69.97	70.26	69.17	69.67	1347	1343	1413	1309	1259	1321	1347	1372	1459	1455	1454	1462	27.7167	29.605	63.5717	67.9317	1332	1424.83	0.0877688	0.0451956	0.00855205	NAA60	HAT4+++NAT15+++NatF+++hNaa60
3709	3709	ITPR2	7.94	7.55	8.09	8.28	8.21	7.74	6.27	6.41	6.58	6.39	6.39	6.35	18.21	17.25	18.53	19.06	18.85	17.76	14.22	14.72	15.2	14.81	14.46	14.68	1671	1621	1715	1758	1730	1629	1339	1365	1420	1363	1334	1362	7.96833	6.39833	18.2767	14.6817	1687.33	1363.83	-0.31678	2.34871e-22	3.5125e-24	ITPR2	ANHD+++CFAP48+++INSP3R2+++IP3R2
27164	27164	SALL3	0.06	0.05	0.07	0.04	0.09	0.08	0.07	0.04	0.06	0.03	0.04	0.05	0.14	0.12	0.16	0.1	0.2	0.18	0.16	0.1	0.14	0.06	0.1	0.12	7	6	8	5	10	9	8	5	7	3	5	6	0.065	0.0483333	0.15	0.113333	7.5	5.66667	-0.413899	0.616843	0.313156	SALL3	ZNF796
[truncated: 17,205 more rows]
[truncated: 22 more columns]
